# Supplementary material for: Ozone-enabled fatty acid discovery reveals unexpected diversity in the human lipidome
Source: Nat Commun. 2023 Jul 4;14:3940. doi: 10.1038/s41467-023-39617-9 (PMC10319862; doi:10.1038/s41467-023-39617-9)
Supplement: Supplementary file 4 — Supplementary Dataset 1 [file 41467_2023_39617_MOESM4_ESM.xlsx]

## Sheet: FA in human plasma NIST 1950
Fatty acid	FA shorthand (‘FA’ is omitted for clarity)	Systematic name	LipidMAPS ID	Common Name	RT / min	Relative isomer abundance / %	COV Rel. abundance	S/N OzID MS/MS	Confidence of identification (High: H; Low: L)	Estim. abs. quantification / mmol L-1	Found in Human Plasma	Found elsewhere, if not in Human Plasma	Reference
(n-x)
C12:0	12:0	Dodecanoic acid	LMFA01010012	Lauric acid	5.45	n.a.	-	-	H	15 ± 2	Y11		Quehenberger, O. & Dennis, E. A. The Human Plasma Lipidome. N. Engl. J. Med. 365, 1812-1823, (2011).
C13:0	13:0	Tridecanoic acid	LMFA01010013	Tridecylic acid	6.24	n.a.	-	-	H	3 ± 2	Y12		Christinat, N., Morin-Rivron, D. & Masoodi, M. High-Throughput Quantitative Lipidomics Analysis of Nonesterified Fatty Acids in Human Plasma. J. Proteome Res. 15, 2228-2235, (2016).
C14:0	14:0	Tetradecanoic acid	LMFA01010014	Myristic acid	7	n.a.	-	-	H	190 ± 20	Y11		Quehenberger, O. & Dennis, E. A. The Human Plasma Lipidome. N. Engl. J. Med. 365, 1812-1823, (2011).
C15:0	15:0	Pentadecanoic acid	LMFA01010015	Pentadecylic acid	7.71	n.a.	-	-	H	93 ± 8	Y11		Quehenberger, O. & Dennis, E. A. The Human Plasma Lipidome. N. Engl. J. Med. 365, 1812-1823, (2011).
C16:0	16:0	Hexadecanoic acid	LMFA01010001	Palmitic acid	8.41	n.a.	-	-	H	3800 ± 200	Y11		Quehenberger, O. & Dennis, E. A. The Human Plasma Lipidome. N. Engl. J. Med. 365, 1812-1823, (2011).
C17:0	17:0	Heptadecanoic acid	LMFA01010017	Margaric acid	9.08	n.a.	-	-	H	87 ± 5	Y11		Quehenberger, O. & Dennis, E. A. The Human Plasma Lipidome. N. Engl. J. Med. 365, 1812-1823, (2011).
C18:0	18:0	Octadecanoic acid	LMFA01010041	Stearic acid	9.72	n.a.	-	-	H	2500 ± 200	Y11		Quehenberger, O. & Dennis, E. A. The Human Plasma Lipidome. N. Engl. J. Med. 365, 1812-1823, (2011).
C19:0	19:0	Nonadecanoic acid	LMFA01010019	Nonadecylic acid	10.35	n.a.	-	-	H	2.0 ± 0.5		Y9	Carballeira, N. M. et al. Two Novel Iso-Branched Octadecenoic Acids from a Micrococcus Species. J. Nat. Prod. 63, 1573-1575, (2000).
C20:0	20:0	Eicosanoic acid	LMFA01010020	Arachidic acid	10.95	n.a.	-	-	H	4.1 ± 0.8	Y11		Quehenberger, O. & Dennis, E. A. The Human Plasma Lipidome. N. Engl. J. Med. 365, 1812-1823, (2011).
C21:0	21:0	Heneicosanoic acid	LMFA01010021	Heneicosylic acid	11.53	n.a.	-	-	H	0.21 ± 0.05	Y13		Phillips, G. B. & Dodge, J. T. Composition of phospholipids and of phospholipid fatty acids of human plasma. J. Lipid Res. 8, 676-681, (1967).
C22:0	22:0	Docosanoic acid	LMFA01010022	Behenic acid	12.1	n.a.	-	-	H	4.5 ± 0.5	Y11		Quehenberger, O. & Dennis, E. A. The Human Plasma Lipidome. N. Engl. J. Med. 365, 1812-1823, (2011).
C23:0	23:0	Tricosanoic acid	LMFA01010023	Tricosylic acid	12.64	n.a.	-	-	H	1.9 ± 0.3	Y11		Quehenberger, O. & Dennis, E. A. The Human Plasma Lipidome. N. Engl. J. Med. 365, 1812-1823, (2011).
C24:0	24:0	Tetracosanoic acid	LMFA01010024	Lignoceric acid	13.16	n.a.	-	-	H	9 ± 2	Y11		Quehenberger, O. & Dennis, E. A. The Human Plasma Lipidome. N. Engl. J. Med. 365, 1812-1823, (2011).
C12:1n-3	12:1(9Z)	9Z-dodecenoic acid	LMFA01030229	Lauroleic acid	4.45	18 ± 5	0.3	115	H	0.4 ± 0.2		Y14	Legrand, P., Catheline, D., Rioux, V. & Durand, G. Lauric acid is desaturated to 12∶1n−3 by hepatocytes and rat liver homogenates. Lipids 37, 569-572, (2002).
C12:1n-5	12:1(7Z)	7Z-dodecenoic acid	LMFA01030228	7Z-dodecenoic acid	4.46	2.3 ± 0.6	0.3	11	H	0.07 ± 0.06	-	Y15	Komoda, M., Inomata, S.-i., Ono, A., Watanabe, H. & Ando, T. Regulation of Sex Pheromone Biosynthesis in Three Plusiinae Moths: Macdunnoughia confusa, Anadevidia peponis, and Chrysodeixis eriosoma. Biosci. Biotechnol. Biochem. 64, 2145-2151, (2000).
C12:1n-6	12:1(6Z)	6Z-dodecenoic acid	LMFA01030227	Brownic acid	4.54	26 ± 4	0.2	199	H	0.8 ± 0.7	-	-
C12:1n-7	12:1(5Z)	5Z-dodecenoic acid	LMFA01030226	Lauroleinic acid	4.59	30 ± 2	0.07	254	H	0.8 ± 0.6	Y16		Onkenhout, W., Venizelos, V., van der Poel, P. F., van den Heuvel, M. P. & Poorthuis, B. J. Identification and quantification of intermediates of unsaturated fatty acid metabolism in plasma of patients with fatty acid oxidation disorders. Clin. Chem. 41, 1467-1474, (1995).
C12:1n-3_(E)	12:1(9E)	9E-dodecenoic acid	Not found in LIPID MAPS.	_	4.62	13 ± 2	0.2	139	H	0.4 ± 0.3		Y17	Wang, D. H., Wang, Z., Chen, R. & Brenna, J. T. Characterization and Semiquantitative Analysis of Novel Ultratrace C10–24 Monounsaturated Fatty Acid in Bovine Milkfat by Solvent-Mediated Covalent Adduct Chemical Ionization (CACI) MS/MS. J. Agric. Food. Chem. 68, 7482-7489, (2020).
C12:1n-6_(E)	12:1(6E)	6E-dodecenoic acid	Not found in LIPID MAPS.	_	4.73	6 ± 1	0.2	44	H	0.2 ± 0.1	-	-
C12:1n-8_(E)	12:1(4E)	4E-dodecenoic acid	Not found in LIPID MAPS.	_	4.81	5 ± 2	0.4	29	H	0.13 ± 0.09	-	Y18	Hopkins, C. Y., Chisholm, M. J. & Prince, L. Fatty acids ofLindera umbellata and other Lauraceae seed oils. Lipids 1, 118-122, (1966).
C14:1n-5	14:1(9Z)	9Z-tetradecenoic acid	LMFA01030051	Myristoleic acid	6.02	69 ± 6	0.09	2818	H	9.9 ± 0.5	Y19		Psychogios, N. et al. The Human Serum Metabolome. PLoS One 6, e16957, (2011).
C14:1n-6	14:1(8Z)	8Z-tetradecenoic acid	LMFA01030050	Goldsteinic acid	6.02	7 ± 5	0.7	59	H	1.0 ± 0.7	-	-
C14:1n-4	14:1(10Z)	10Z-tetradecenoic acid	Not found in LIPID MAPS.	Yageranic acid	6.03	0.5 ± 0.5	0.9	30	H	0.08 ± 0.07	-	-
C14:1n-7	14:1(7Z)	7Z-tetradecenoic acid	LMFA01030249	7Z-tetradecenoic acid	6.05	4 ± 2	0.5	296	H	0.5 ± 0.3	Y7		Zhao, J., Fang, M. & Xia, Y. A liquid chromatography-mass spectrometry workflow for in-depth quantitation of fatty acid double bond location isomers. J. Lipid Res. 62, 100110, (2021).
C14:1n-3_(E)	14:1(11E)	11E-tetradecenoic acid	LMFA01030771	Trans-tetradec-11-enoic acid	6.21	1.8 ± 0.3	0.2	182	H	0.26 ± 0.05		Y20	Navarro, I., Fabriàs, G. & Camps, F. Possible fatty acyl pheromone precursors in Spodoptera littoralis. Search for 11- and 12-hydroxytetradecanoic acids in the pheromone gland. Lipids 32, 407-412, (1997).
C14:1n-2_(E)	14:1(12E)	12E-tetradecenoic acid	Not found in LIPID MAPS.	_	6.2	1.4 ± 0.6	0.4	36	H	0.2 ± 0.09	-	-
C14:1n-9	14:1(5Z)	5Z-tetradecenoic acid	LMFA01030248	Physeteric acid	6.21	8 ± 1	0.1	666	H	1.1 ± 0.2	Y16		Onkenhout, W., Venizelos, V., van der Poel, P. F., van den Heuvel, M. P. & Poorthuis, B. J. Identification and quantification of intermediates of unsaturated fatty acid metabolism in plasma of patients with fatty acid oxidation disorders. Clin. Chem. 41, 1467-1474, (1995).
C14:1n-4_(E)	14:1(10E)	10E-tetradecenoic acid	Not found in LIPID MAPS.	_	6.21	0.3 ± 0.1	0.3	28	H	0.05 ± 0.02	-	-
C14:1n-5_(E)	14:1(9E)	9E-tetradecenoic acid	LMFA01030250	Myristelaidic acid	6.21	0.9 ± 0.2	0.2	31	H	0.12 ± 0.04		Y17	Wang, D. H., Wang, Z., Chen, R. & Brenna, J. T. Characterization and Semiquantitative Analysis of Novel Ultratrace C10–24 Monounsaturated Fatty Acid in Bovine Milkfat by Solvent-Mediated Covalent Adduct Chemical Ionization (CACI) MS/MS. J. Agric. Food. Chem. 68, 7482-7489, (2020).
C14:1n-6_(E)	14:1(8E)	8E-tetradecenoic acid	Not found in LIPID MAPS.	_	6.23	1.2 ± 0.7	0.6	23	H	0.2 ± 0.1	-	-
C14:1n-8_(E)	14:1(6E)	6E-tetradecenoic acid	Not found in LIPID MAPS.	_	6.34	4.0 ± 0.9	0.2	690	H	0.6 ± 0.1	-	-
C14:1n-9_(E)	14:1(5E)	5E-tetradecenoic acid	LMFA01030913	_	6.44	2 ± 2	0.9	73	H	0.3 ± 0.2	-	-
C15:1n-6	15:1(9Z)	9Z-pentadecenoic acid	LMFA01030866	15:1(9Z)	6.75	24 ± 7	0.3	146	H	0.68 ± 0.09		Y21	Saito, H. Identification of novel n-4 series polyunsaturated fatty acids in a deep-sea clam, Calyptogena phaseoliformis. J. Chromatogr. A 1163, 247-259, (2007).
C15:1n-8	15:1(7Z)	7Z-pentadecenoic acid	LMFA01030855	15:1(7Z)	6.81	7 ± 3	0.5	67	H	0.2 ± 0.1		Y21	Saito, H. Identification of novel n-4 series polyunsaturated fatty acids in a deep-sea clam, Calyptogena phaseoliformis. J. Chromatogr. A 1163, 247-259, (2007).
C15:1n-10	15:1(5Z)	5Z-pentadecenoic acid	LMFA01031197	5Z-pentadecenoic acid	6.97	30 ± 10	0.4	72	H	0.9 ± 0.4		Y17	Wang, D. H., Wang, Z., Chen, R. & Brenna, J. T. Characterization and Semiquantitative Analysis of Novel Ultratrace C10–24 Monounsaturated Fatty Acid in Bovine Milkfat by Solvent-Mediated Covalent Adduct Chemical Ionization (CACI) MS/MS. J. Agric. Food. Chem. 68, 7482-7489, (2020).
C15:1n-10_(E)	15:1(5E)	5E-pentadecenoic acid	Not found in LIPID MAPS.	_	7.19	41 ± 7	0.2	237	H	1.17 ± 0.07	-	-
C16:1n-4	16:1(12Z)	12Z-hexadecenoic acid	Not found in LIPID MAPS.	Criegeenic acid	7.45	0.5 ± 0.1	0.2	69	H	3.1 ± 0.7	-	-
C16:1n-5	16:1(11Z)	11Z-hexadecenoic acid	LMFA01030262	cis-Palmitvaccenic acid	7.45	1.3 ± 0.2	0.2	84	H	8 ± 1	Y7		Zhao, J., Fang, M. & Xia, Y. A liquid chromatography-mass spectrometry workflow for in-depth quantitation of fatty acid double bond location isomers. J. Lipid Res. 62, 100110, (2021).
C16:1n-6	16:1(10Z)	10Z-hexadecenoic acid	LMFA01030058	cis-10-palmitoleic acid	7.45	0.6 ± 0.2	0.3	37	H	4 ± 1		Y6	Vickery, J. R. The fatty acid composition of the seed oils of proteaceae: A chemotaxonomic study. Phytochemistry 10, 123-130, (1971).
C16:1n-7	16:1(9Z)	9Z-hexadecenoic acid	LMFA01030056	cis-9-palmitoleic acid	7.45	58 ± 2	0.03	3212	H	350 ± 10	Y11		Quehenberger, O. & Dennis, E. A. The Human Plasma Lipidome. N. Engl. J. Med. 365, 1812-1823, (2011).
C16:1n-9	16:1(7Z)	7Z-hexadecenoic acid	LMFA01030766		7.52	20 ± 1	0.05	4275	H	120 ± 10	Y7		Zhao, J., Fang, M. & Xia, Y. A liquid chromatography-mass spectrometry workflow for in-depth quantitation of fatty acid double bond location isomers. J. Lipid Res. 62, 100110, (2021).
C16:1n-2	16:1(14Z)	14Z-hexadecenoic acid	Not found in LIPID MAPS.	Ozoneic acid	7.49	0.09 ± 0.03	0.3	25	H	0.6 ± 0.2	-	-
C16:1n-3	16:1(13Z)	13Z-hexadecenoic acid	LMFA01030264	13Z-hexadecenoic acid	7.46	0.36 ± 0.09	0.3	147	H	2.2 ± 0.6		Y6	Vickery, J. R. The fatty acid composition of the seed oils of proteaceae: A chemotaxonomic study. Phytochemistry 10, 123-130, (1971).
C16:1n-2_(E)	16:1(14E)	14E-hexadecenoic acid	Not found in LIPID MAPS.	_	7.61	0.7 ± 0.1	0.1	398	H	4.3 ± 0.6	-	-
C16:1n-3_(E)	16:1(13E)	13E-hexadecenoic acid	Not found in LIPID MAPS.	_	7.61	0.7 ± 0.2	0.3	418	H	4 ± 1	-	-
C16:1n-4_(E)	16:1(12E)	12E-hexadecenoic acid	Not found in LIPID MAPS.	_	7.61	1.1 ± 0.1	0.09	763	H	7 ± 1	-	-
C16:1n-5_(E)	16:1(11E)	11E-hexadecenoic acid	LMFA01030261	Lycopodic acid	7.61	1.1 ± 0.2	0.2	707	H	6 ± 1		Y17	Wang, D. H., Wang, Z., Chen, R. & Brenna, J. T. Characterization and Semiquantitative Analysis of Novel Ultratrace C10–24 Monounsaturated Fatty Acid in Bovine Milkfat by Solvent-Mediated Covalent Adduct Chemical Ionization (CACI) MS/MS. J. Agric. Food. Chem. 68, 7482-7489, (2020).
C16:1n-6_(E)	16:1(10E)	10E-hexadecenoic acid	Not found in LIPID MAPS.	_	7.62	1.1 ± 0.1	0.09	833	H	7 ± 1		Y17	Wang, D. H., Wang, Z., Chen, R. & Brenna, J. T. Characterization and Semiquantitative Analysis of Novel Ultratrace C10–24 Monounsaturated Fatty Acid in Bovine Milkfat by Solvent-Mediated Covalent Adduct Chemical Ionization (CACI) MS/MS. J. Agric. Food. Chem. 68, 7482-7489, (2020).
C16:1n-10	16:1(6Z)	6Z-hexadecenoic acid	LMFA01030267	Sapienic acid	7.61	5.7 ± 0.6	0.1	2443	H	35 ± 5	Y22		Sansone, A., Melchiorre, M., Chatgilialoglu, C. & Ferreri, C. Hexadecenoic Fatty Acid Isomers: A Chemical Biology Approach for Human Plasma Biomarker Development. Chem. Res. Toxicol. 26, 1703-1709, (2013).
C16:1n-11	16:1(5Z)	5Z-hexadecenoic acid	LMFA01030854	16:1(5Z)	7.65	0.3 ± 0.1	0.4	85	H	1.7 ± 0.6		Y23	Wang, D. H. et al. Unusual polymethylene-interrupted, Δ5 monounsaturated and omega-3 fatty acids in sea urchin (Arbacia punctulata) from the Gulf of Mexico identified by solvent mediated covalent adduct chemical ionization mass spectrometry. Food Chem. 371, 131131, (2022).
C16:1n-7_(E)	16:1(9E)	9E-hexadecenoic acid	LMFA01030057	trans-9-palmitoleic acid	7.63	1.9 ± 0.2	0.1	1709	H	11.3 ± 0.6	Y19		Psychogios, N. et al. The Human Serum Metabolome. PLoS One 6, e16957, (2011).
C16:1n-8_(E)	16:1(8E)	8E-hexadecenoic acid	LMFA01031190	8E-hexadecenoic acid	7.65	1.7 ± 0.3	0.2	1992	H	10 ± 2		Y17	Wang, D. H., Wang, Z., Chen, R. & Brenna, J. T. Characterization and Semiquantitative Analysis of Novel Ultratrace C10–24 Monounsaturated Fatty Acid in Bovine Milkfat by Solvent-Mediated Covalent Adduct Chemical Ionization (CACI) MS/MS. J. Agric. Food. Chem. 68, 7482-7489, (2020).
C16:1n-9_(E)	16:1(7E)	7E-hexadecenoic acid	LMFA01030808		7.77	0.49 ± 0.05	0.1	886	H	3.0 ± 0.4		Y24	Lemaitre, R. N. et al. Assessment of frans-Fatty Acid Intake with a Food Frequency Questionnaire and Validation with Adipose Tissue Levels of frans-Fatty Acids. Am. J. Epidemiol. 148, 1085-1093, (1998).
C16:1n-10_(E)	16:1(6E)	6E-hexadecenoic acid	LMFA01031082	6E-Hexadecenoic acid	7.79	4.1 ± 0.4	0.1	4257	H	25 ± 2	Y22		Sansone, A., Melchiorre, M., Chatgilialoglu, C. & Ferreri, C. Hexadecenoic Fatty Acid Isomers: A Chemical Biology Approach for Human Plasma Biomarker Development. Chem. Res. Toxicol. 26, 1703-1709, (2013).
C16:1n-12	16:1(4Z)	4Z-hexadecenoic acid	Not found in LIPID MAPS.	_	7.79	0.04 ± 0.01	0.2	25	H	0.26 ± 0.08		Y25	Cahoon, E. B., Shanklin, J. & Ohlrogge, J. B. Expression of a coriander desaturase results in petroselinic acid production in transgenic tobacco. Proc. Natl. Acad. Sci. 89, 11184-11188, (1992).
C16:1n-11_(E)	16:1(5E)	5E-hexadecenoic acid	Not found in LIPID MAPS.	_	7.86	0.58 ± 0.09	0.2	850	H	3.5 ± 0.4	-	-
C16:1n-12_(E)	16:1(4E)	4E-hexadecenoic acid	Not found in LIPID MAPS.	_	7.86	0.017 ± 0.006	0.4	41	H	0.11 ± 0.04	-	-
C17:1n-6	17:1(11Z)	11Z-heptadecenoic acid	LMFA01030856	17:1(11Z)	8.12	4 ± 2	0.5	96	H	1.1 ± 0.6	Y7		Zhao, J., Fang, M. & Xia, Y. A liquid chromatography-mass spectrometry workflow for in-depth quantitation of fatty acid double bond location isomers. J. Lipid Res. 62, 100110, (2021).
C17:1n-11_br	17:1(6)_br				8.1	7 ± 1	0.2	57	H	1.9 ± 0.4
C17:1n-5	17:1(12Z)	12Z-heptadecenoic acid	LMFA01030907	17:1(12Z)	8.13	1 ± 1	0.7	15	H	0.4 ± 0.4		Y26	Carballeira, N. M., Cruz, H., Hill, C. A., De Voss, J. J. & Garson, M. Identification and Total Synthesis of Novel Fatty Acids from the Siphonarid Limpet Siphonaria denticulata. J. Nat. Prod. 64, 1426-1429, (2001).
C17:1n-8	17:1(9Z)	9Z-heptadecenoic acid	LMFA01030060	Margaroleic acid	8.13	73 ± 8	0.1	3787	H	21 ± 1	Y7		Zhao, J., Fang, M. & Xia, Y. A liquid chromatography-mass spectrometry workflow for in-depth quantitation of fatty acid double bond location isomers. J. Lipid Res. 62, 100110, (2021).
C17:1n-9	17:1(8Z)	8Z-heptadecenoic acid	LMFA01030288	Civetic acid	8.15	6 ± 2	0.3	409	H	1.7 ± 0.7	Y7		Zhao, J., Fang, M. & Xia, Y. A liquid chromatography-mass spectrometry workflow for in-depth quantitation of fatty acid double bond location isomers. J. Lipid Res. 62, 100110, (2021).
C17:1n-11_br	17:1(6)_br				8.17	7 ± 1	0.2	70	L	1.9 ± 0.4
C17:1n-5_(E)	17:1(12E)	12E-heptadecenoic acid	Not found in LIPID MAPS.	_	8.3	0.6 ± 0.2	0.3	17	H	0.18 ± 0.07	-	-
C17:1n-6_(E)	17:1(11E)	11E-heptadecenoic acid	Not found in LIPID MAPS.	_	8.3	0.6 ± 0.3	0.5	21	H	0.16 ± 0.09	-	-
C17:1n-7_(E)	17:1(10E)	10E-heptadecenoic acid	LMFA01030282	10E-heptadec-enoic acid	8.31	0.7 ± 0.07	0.1	48	H	0.21 ± 0.03	-	Y27	Feng, G. et al. Dual-resolving of positional and geometric isomers of C=C bonds via bifunctional photocycloaddition-photoisomerization reaction system. Nat. Commun. 13, 2652, (2022).
C17:1n-8_(E)	17:1(9E)	9E-heptadecenoic acid	LMFA01030289	9E-heptadecenoic acid	8.32	2 ± 1	0.6	53	H	0.5 ± 0.3	-	-
C17:1n-9_(E)	17:1(8E)	8E-heptadecenoic acid	LMFA01030287	8E-heptadecenoic acid	8.34	1 ± 1	0.9	13	H	0.3 ± 0.4	-	-
C17:1n-11	17:1(6Z)	6Z-heptadecenoic acid	LMFA01031186	_	8.3	4.6 ± 0.5	0.1	89	L	1.3 ± 0.2		Y9	Carballeira, N. M. et al. Two Novel Iso-Branched Octadecenoic Acids from a Micrococcus Species. J. Nat. Prod. 63, 1573-1575, (2000).
C18:1n-6	18:1(12Z)	12Z-octadecenoic acid	LMFA01030078	cis-12-oleic acid	8.77	2.0 ± 0.3	0.2	878	H	80 ± 10		Y17	Wang, D. H., Wang, Z., Chen, R. & Brenna, J. T. Characterization and Semiquantitative Analysis of Novel Ultratrace C10–24 Monounsaturated Fatty Acid in Bovine Milkfat by Solvent-Mediated Covalent Adduct Chemical Ionization (CACI) MS/MS. J. Agric. Food. Chem. 68, 7482-7489, (2020).
C18:1n-7	18:1(11Z)	11Z-octadecenoic acid	LMFA01030076	cis-vaccenic acid	8.77	11.5 ± 0.9	0.08	4440	H	470 ± 50	Y19		Psychogios, N. et al. The Human Serum Metabolome. PLoS One 6, e16957, (2011).
C18:1n-8	18:1(10Z)	10Z-octadecenoic acid	LMFA01030074	cis-10-oleic acid	8.79	0.3 ± 0.1	0.4	59	H	11 ± 5		Y6	Vickery, J. R. The fatty acid composition of the seed oils of proteaceae: A chemotaxonomic study. Phytochemistry 10, 123-130, (1971).
C18:1n-3	18:1(15Z)	15Z-octadecenoic acid	LMFA01030291	15Z-octadecenoic acid	8.8	0.21 ± 0.07	0.3	93	H	9 ± 3		Y17	Wang, D. H., Wang, Z., Chen, R. & Brenna, J. T. Characterization and Semiquantitative Analysis of Novel Ultratrace C10–24 Monounsaturated Fatty Acid in Bovine Milkfat by Solvent-Mediated Covalent Adduct Chemical Ionization (CACI) MS/MS. J. Agric. Food. Chem. 68, 7482-7489, (2020).
C18:1n-4	18:1(14Z)	14Z-octadecenoic acid	LMFA01030882	18:1(14Z)	8.79	0.07 ± 0.01	0.1	6	H	2.9 ± 0.5		Y17	Wang, D. H., Wang, Z., Chen, R. & Brenna, J. T. Characterization and Semiquantitative Analysis of Novel Ultratrace C10–24 Monounsaturated Fatty Acid in Bovine Milkfat by Solvent-Mediated Covalent Adduct Chemical Ionization (CACI) MS/MS. J. Agric. Food. Chem. 68, 7482-7489, (2020).
C18:1n-5	18:1(13Z)	13Z-octadecenoic acid	LMFA01030290	13Z-octadecenoic acid	8.79	0.24 ± 0.04	0.2	32	H	10 ± 2		Y17	Wang, D. H., Wang, Z., Chen, R. & Brenna, J. T. Characterization and Semiquantitative Analysis of Novel Ultratrace C10–24 Monounsaturated Fatty Acid in Bovine Milkfat by Solvent-Mediated Covalent Adduct Chemical Ionization (CACI) MS/MS. J. Agric. Food. Chem. 68, 7482-7489, (2020).
C18:1n-10	18:1(8Z)	8Z-octadecenoic acid	LMFA01030070	cis-8-oleic acid	8.81	0.69 ± 0.05	0.07	675	H	28 ± 2	Y7		Zhao, J., Fang, M. & Xia, Y. A liquid chromatography-mass spectrometry workflow for in-depth quantitation of fatty acid double bond location isomers. J. Lipid Res. 62, 100110, (2021).
C18:1n-2	18:1(16Z)	16Z-octadecenoic acid	LMFA01030292	Ohsuminic acid	8.83	0.2 ± 0.2	1	65	H	9 ± 7	-	-
C18:1n-5_(E)	18:1(13E)	13E-octadecenoic acid	LMFA01030880	18:1(13E)	8.95	1.5 ± 0.1	0.07	1149	H	61 ± 4		Y17	Wang, D. H., Wang, Z., Chen, R. & Brenna, J. T. Characterization and Semiquantitative Analysis of Novel Ultratrace C10–24 Monounsaturated Fatty Acid in Bovine Milkfat by Solvent-Mediated Covalent Adduct Chemical Ionization (CACI) MS/MS. J. Agric. Food. Chem. 68, 7482-7489, (2020).
C18:1n-6_(E)	18:1(12E)	12E-octadecenoic acid	LMFA01030079	trans-12-elaidic acid	8.95	3.77 ± 0.06	0.02	4093	H	153 ± 6	Y28		Abdelmagid, S. A. et al. Comprehensive Profiling of Plasma Fatty Acid Concentrations in Young Healthy Canadian Adults. PLoS One 10, e0116195, (2015).
C18:1n-12	18:1(6Z)	6Z-octadecenoic acid	LMFA01030066	Petroselinic acid	8.95	0.25 ± 0.04	0.2	124	H	10 ± 2	Y12		Christinat, N., Morin-Rivron, D. & Masoodi, M. High-Throughput Quantitative Lipidomics Analysis of Nonesterified Fatty Acids in Human Plasma. J. Proteome Res. 15, 2228-2235, (2016).
C18:1n-9	18:1(9Z)	9Z-octadecenoic acid	LMFA01030002	Oleic acid	8.79	61 ± 4	0.07	3575	H	2500 ± 100	Y11		Quehenberger, O. & Dennis, E. A. The Human Plasma Lipidome. N. Engl. J. Med. 365, 1812-1823, (2011).
C18:1n-11	18:1(7Z)	7Z-octadecenoic acid	LMFA01030068	7Z-octadecenoic acid	8.85	0.32 ± 0.02	0.06	521	H	13 ± 1		Y6	Vickery, J. R. The fatty acid composition of the seed oils of proteaceae: A chemotaxonomic study. Phytochemistry 10, 123-130, (1971).
C18:1n-7_(E)	18:1(11E)	11E-octadecenoic acid	LMFA01030077	Trans-vaccenic acid	8.96	3 ± 1	0.3	4004	H	140 ± 60	Y29		Firl, N., Kienberger, H., Hauser, T. & Rychlik, M. Determination of the fatty acid profile of neutral lipids, free fatty acids and phospholipids in human plasma. Clin. Chem. Lab. Med. 51, 799-810, (2013).
C18:1n-2_(E)	18:1(16E)	16E-octadecenoic acid	LMFA01030081	16E-octadecenoic acid	8.95	0.91 ± 0.05	0.06	381	H	37 ± 3		Y17	Wang, D. H., Wang, Z., Chen, R. & Brenna, J. T. Characterization and Semiquantitative Analysis of Novel Ultratrace C10–24 Monounsaturated Fatty Acid in Bovine Milkfat by Solvent-Mediated Covalent Adduct Chemical Ionization (CACI) MS/MS. J. Agric. Food. Chem. 68, 7482-7489, (2020).
C18:1n-3_(E)	18:1(15E)	15E-octadecenoic acid	LMFA01030080	15E-octadecenoic acid	8.95	0.51 ± 0.02	0.04	354	H	21 ± 1		Y17	Wang, D. H., Wang, Z., Chen, R. & Brenna, J. T. Characterization and Semiquantitative Analysis of Novel Ultratrace C10–24 Monounsaturated Fatty Acid in Bovine Milkfat by Solvent-Mediated Covalent Adduct Chemical Ionization (CACI) MS/MS. J. Agric. Food. Chem. 68, 7482-7489, (2020).
C18:1n-9_(E)	18:1(9E)	9E-octadecenoic acid	LMFA01030073	9-elaidic acid	8.95	3.9 ± 0.4	0.1	5495	H	160 ± 20	Y29		Firl, N., Kienberger, H., Hauser, T. & Rychlik, M. Determination of the fatty acid profile of neutral lipids, free fatty acids and phospholipids in human plasma. Clin. Chem. Lab. Med. 51, 799-810, (2013).
C18:1n-8_(E)	18:1(10E)	10E-octadecenoic acid	LMFA01030075	10E-octadecenoic acid	8.95	4 ± 1	0.3	4004	H	150 ± 60	Y28		Abdelmagid, S. A. et al. Comprehensive Profiling of Plasma Fatty Acid Concentrations in Young Healthy Canadian Adults. PLoS One 10, e0116195, (2015).
C18:1n-10_(E)	18:1(8E)	8E-octadecenoic acid	LMFA01030071	trans-8-elaidic acid	8.98	2.06 ± 0.07	0.03	2988	H	84 ± 3		Y17	Wang, D. H., Wang, Z., Chen, R. & Brenna, J. T. Characterization and Semiquantitative Analysis of Novel Ultratrace C10–24 Monounsaturated Fatty Acid in Bovine Milkfat by Solvent-Mediated Covalent Adduct Chemical Ionization (CACI) MS/MS. J. Agric. Food. Chem. 68, 7482-7489, (2020).
C18:1n-4_(E)	18:1(14E)	14E-octadecenoic acid	LMFA01030881	18:1(14E)	8.95	1.5 ± 0.2	0.1	860	H	59 ± 7		Y17	Wang, D. H., Wang, Z., Chen, R. & Brenna, J. T. Characterization and Semiquantitative Analysis of Novel Ultratrace C10–24 Monounsaturated Fatty Acid in Bovine Milkfat by Solvent-Mediated Covalent Adduct Chemical Ionization (CACI) MS/MS. J. Agric. Food. Chem. 68, 7482-7489, (2020).
C18:1n-13	18:1(5Z)	5Z-octadecenoic acid	LMFA01030296	5Z-octadecenoic acid	8.99	0.54 ± 0.04	0.07	753	H	21.8 ± 0.7	Y28		Abdelmagid, S. A. et al. Comprehensive Profiling of Plasma Fatty Acid Concentrations in Young Healthy Canadian Adults. PLoS One 10, e0116195, (2015).
C18:1n-11_(E)	18:1(7E)	7E-octadecenoic acid	LMFA01030069	7E-octadecenoic acid	9.06	0.5 ± 0.2	0.4	1298	H	20 ± 9	-	-
C18:1n-12_(E)	18:1(6E)	6E-octadecenoic acid	LMFA01030067	Petroselaidic acid	9.14	0.5 ± 0.2	0.4	2193	H	20 ± 10		Y30	Fritsche, J. & Steinhart, H. Contents of trans fatty acids (TFA) in German foods and estimation of daily intake. Lipid / Fett 99, 314-318, (1997).
C18:1n-13_(E)	18:1(5E)	5E-octadecenoic acid	LMFA01030065	Thalictric acid	9.22	0.34 ± 0.04	0.1	831	H	14 ± 2	Y28		Abdelmagid, S. A. et al. Comprehensive Profiling of Plasma Fatty Acid Concentrations in Young Healthy Canadian Adults. PLoS One 10, e0116195, (2015).
C19:1n-11_br	19:1(8)_br		Not found in LIPID MAPS.	_	9.28	2.0 ± 0.4	0.2	42	H	0.1 ± 0.05
C19:1n-9_br	19:1(10)_br				9.28	0.79 ± 0.07	0.09	53	H	0.04 ± 0.01	Y19		Psychogios, N. et al. The Human Serum Metabolome. PLoS One 6, e16957, (2011).
C19:1n-8	19:1(11Z)	11Z-nonadecenoic acid	LMFA01030887	19:1(11Z)	9.4	52 ± 2	0.04	1463	H	2 ± 1	Y7		Zhao, J., Fang, M. & Xia, Y. A liquid chromatography-mass spectrometry workflow for in-depth quantitation of fatty acid double bond location isomers. J. Lipid Res. 62, 100110, (2021).
C19:1n-9	19:1(10Z)	10Z-nonadecenoic acid	LMFA01030362	10Z-nonadecenoic acid	9.41	4 ± 1	0.2	76	H	0.19 ± 0.04	Y19		Psychogios, N. et al. The Human Serum Metabolome. PLoS One 6, e16957, (2011).
C19:1n-10	19:1(9Z)	9Z-nonadecenoic acid	LMFA01030886	19:1(9Z)	9.44	35 ± 3	0.09	503	H	1.6 ± 0.7	Y7		Zhao, J., Fang, M. & Xia, Y. A liquid chromatography-mass spectrometry workflow for in-depth quantitation of fatty acid double bond location isomers. J. Lipid Res. 62, 100110, (2021).
C19:1n-11	19:1(8Z)	8Z-nonadecenoic acid	Not found in LIPID MAPS.	Benfieldic acid	9.49	0.4 ± 0.05	0.1	45	H	0.017 ± 0.007	-	-
C19:1n-8_(E)	19:1(11E)	11E-nonadecenoic acid	Not found in LIPID MAPS.	_	9.6	1.4 ± 0.2	0.1	52	H	0.06 ± 0.02	-	-
C19:1n-9_(E)	19:1(10E)	10E-nonadecenoic acid	LMFA01030361	10E-nonadecenoic acid	9.61	4 ± 3	0.8	32	H	0.14 ± 0.09	-	Y27	Feng, G. et al. Dual-resolving of positional and geometric isomers of C=C bonds via bifunctional photocycloaddition-photoisomerization reaction system. Nat. Commun. 13, 2652, (2022).
C20:1n-7	20:1(13Z)	13Z-eicosenoic acid	LMFA01030367	Paullinic acid	10	3.3 ± 0.3	0.09	420	H	0.4 ± 0.2	Y7		Zhao, J., Fang, M. & Xia, Y. A liquid chromatography-mass spectrometry workflow for in-depth quantitation of fatty acid double bond location isomers. J. Lipid Res. 62, 100110, (2021).
C20:1n-8	20:1(12Z)	12Z-eicosenoic acid	Not found in LIPID MAPS.	Turrbaleic acid	10	0.43 ± 0.09	0.2	23	H	0.06 ± 0.04	-	-
C20:1n-9	20:1(11Z)	11Z-eicosenoic acid	LMFA01030085	cis-gondoic acid	10.01	84 ± 2	0.02	7721	H	10 ± 6	Y13		Phillips, G. B. & Dodge, J. T. Composition of phospholipids and of phospholipid fatty acids of human plasma. J. Lipid Res. 8, 676-681, (1967).
C20:1n-5	20:1(15Z)	15Z-eicosenoic acid	LMFA01030369	15Z-eicosenoic acid	10.03	0.5 ± 0.2	0.4	27	H	0.05 ± 0.02		Y6	Vickery, J. R. The fatty acid composition of the seed oils of proteaceae: A chemotaxonomic study. Phytochemistry 10, 123-130, (1971).
C20:1n-6	20:1(14Z)	14Z-eicosenoic acid	LMFA01030087	14Z-eicosenoic acid	10	0.7 ± 0.1	0.2	66	H	0.08 ± 0.05		Y31	Sun, J.-Y., Wang, X.-K. & Smith, M. A. Identification of n-6 Monounsaturated Fatty Acids in Acer Seed Oils. J. Am. Oil Chem.' Soc. 95, 21-27, (2018).
C20:1n-11	20:1(9Z)	9Z-eicosenoic acid	LMFA01030084	cis-Gadoleic acid	10.06	4 ± 1	0.2	792	H	0.6 ± 0.4		Y17	Wang, D. H., Wang, Z., Chen, R. & Brenna, J. T. Characterization and Semiquantitative Analysis of Novel Ultratrace C10–24 Monounsaturated Fatty Acid in Bovine Milkfat by Solvent-Mediated Covalent Adduct Chemical Ionization (CACI) MS/MS. J. Agric. Food. Chem. 68, 7482-7489, (2020).
C20:1n-12	20:1(8Z)	8Z-eicosenoic acid	LMFA01030372	8Z-eicosenoic acid	10.1	0.4 ± 0.2	0.5	72	H	0.05 ± 0.04	Y28		Abdelmagid, S. A. et al. Comprehensive Profiling of Plasma Fatty Acid Concentrations in Young Healthy Canadian Adults. PLoS One 10, e0116195, (2015).
C20:1n-6_(E)	20:1(14E)	14E-eicosenoic acid	Not found in LIPID MAPS.	_	10.19	0.48 ± 0.09	0.2	113	H	0.06 ± 0.04	-	-
C20:1n-13	20:1(7Z)	7Z-eicosenoic acid	LMFA01030858	20:1(7Z)	10.16	0.5 ± 0.2	0.4	91	H	0.06 ± 0.05		Y21	Saito, H. Identification of novel n-4 series polyunsaturated fatty acids in a deep-sea clam, Calyptogena phaseoliformis. J. Chromatogr. A 1163, 247-259, (2007).
C20:1n-8_(E)	20:1(12E)	12E-eicosenoic acid	Not found in LIPID MAPS.	_	10.19	1.7 ± 0.5	0.3	568	H	0.2 ± 0.1	-	-
C20:1n-9_(E)	20:1(11E)	11E-eicosenoic acid	LMFA01030086	trans-gondoic acid	10.21	2.0 ± 0.3	0.2	692	H	0.2 ± 0.1		Y32	Zheng, W. et al. Modular Characteristics and Mechanism of Action of Herbs for Endometriosis Treatment in Chinese Medicine: A Data Mining and Network Pharmacology–Based Identification. Front. Pharmacol. 11, (2020).
C20:1n-10_(E)	20:1(10E)	10E-eicosenoic acid	Not found in LIPID MAPS.	_	10.23	0.52 ± 0.06	0.1	156	H	0.06 ± 0.04	-	-
C20:1n-4_(E)	20:1(16E)	16E-eicosenoic acid	Not found in LIPID MAPS.		10.21	0.36 ± 0.02	0.06	74	H	0.04 ± 0.03	-	-
C20:1n-5_(E)	20:1(15E)	15E-eicosenoic acid	Not found in LIPID MAPS.	_	10.2	0.42 ± 0.06	0.1	50	H	0.05 ± 0.03	-	-
C20:1n-7_(E)	20:1(13E)	13E-eicosenoic acid	Not found in LIPID MAPS.	_	10.19	0.57 ± 0.08	0.1	151	H	0.07 ± 0.05	-	-
C21:1n-8	21:1(13Z)	13Z-heneicosenoic acid	Not found in LIPID MAPS.	Henriqueic acid	10.58	29 ± 3	0.1	64	H	0.1 ± 0.03	-	-
C21:1n-9	21:1(12Z)	12Z-heneicosenoic acid	LMFA01030398	12Z-heneicosenoic acid	10.59	20 ± 4	0.2	68	H	0.07 ± 0.03	Y33		Wang, M., Han, R. H. & Han, X. Fatty Acidomics: Global Analysis of Lipid Species Containing a Carboxyl Group with a Charge-Remote Fragmentation-Assisted Approach. Anal. Chem. 85, 9312-9320, (2013).
C21:1n-12	21:1(9Z)	9Z-heneicosenoic acid	Not found in LIPID MAPS.	_	10.66	52 ± 5	0.1	67	H	0.17 ± 0.07		Y17	Wang, D. H., Wang, Z., Chen, R. & Brenna, J. T. Characterization and Semiquantitative Analysis of Novel Ultratrace C10–24 Monounsaturated Fatty Acid in Bovine Milkfat by Solvent-Mediated Covalent Adduct Chemical Ionization (CACI) MS/MS. J. Agric. Food. Chem. 68, 7482-7489, (2020).
C22:1n-9	22:1(13Z)	13Z-docosenoic acid	LMFA01030089	cis-erucic acid	11.16	n.a.	0.1	3307	H	-	Y13		Phillips, G. B. & Dodge, J. T. Composition of phospholipids and of phospholipid fatty acids of human plasma. J. Lipid Res. 8, 676-681, (1967).
C22:1n-6	22:1(16Z)	16Z-docosenoic acid	Not found in LIPID MAPS.	Quandamookaic acid	11.17	n.a.	0.1	21	H	-	-	-
C22:1n-7	22:1(15Z)	15Z-docosenoic acid	LMFA01030402	15Z-docosenoic acid	11.16	n.a.	0.1	125	H	-	Y7		Zhao, J., Fang, M. & Xia, Y. A liquid chromatography-mass spectrometry workflow for in-depth quantitation of fatty acid double bond location isomers. J. Lipid Res. 62, 100110, (2021).
C22:1n-8	22:1(14Z)	14Z-docosenoic acid	Not found in LIPID MAPS.	Scottic acid	11.15	n.a.	0.1	9	H	-	-	-
C22:1n-11	22:1(11Z)	11Z-docosenoic acid	LMFA01030088	cis-cetoleic acid	11.19	n.a.	0.1	109	H	-		Y34	Aitzetmüller, K. & Vosmann, K. Cyclopropenoic fatty acids in gymnosperms: The seed oil of Welwitschia. J. Am. Oil Chem.' Soc. 75, 1761-1765, (1998).
C22:1n-5	22:1(17Z)	17Z-docosenoic acid	LMFA04000085	17Z-Docosenoic acid	11.2	n.a.	0.1	9	H	-		Y6	Vickery, J. R. The fatty acid composition of the seed oils of proteaceae: A chemotaxonomic study. Phytochemistry 10, 123-130, (1971).
C22:1n-13	22:1(9Z)	9Z-docosenoic acid	LMFA01030911	22:1(9Z)	11.25	n.a.	0.1	103	H	-		Y17	Wang, D. H., Wang, Z., Chen, R. & Brenna, J. T. Characterization and Semiquantitative Analysis of Novel Ultratrace C10–24 Monounsaturated Fatty Acid in Bovine Milkfat by Solvent-Mediated Covalent Adduct Chemical Ionization (CACI) MS/MS. J. Agric. Food. Chem. 68, 7482-7489, (2020).
C22:1n-7_(E)	22:1(15E)	15E-docosenoic acid	Not found in LIPID MAPS.	_	11.34	n.a.	0.1	27	H	-	-	-
C22:1n-8_(E)	22:1(14E)	14E-docosenoic acid	Not found in LIPID MAPS.	_	11.34	n.a.	0.1	108	H	-	-	-
C22:1n-6_(E)	22:1(16E)	16E-docosenoic acid	Not found in LIPID MAPS.	_	11.34	n.a.	0.1	30	H	-	-	-
C22:1n-9_(E)	22:1(13E)	13E-docosenoic acid	LMFA01030090	trans-brassidic acid	11.34	n.a.	0.1	113	H	-		Y35	Candela, M., Astiasarán, I. & Bello, J. Effects of frying and warmholding on fatty acids and cholesterol of sole (Solea solea), codfish (Gadus morrhua) and hake (Merluccius merluccius). Food Chem. 58, 227-231, (1997).
C22:1n-10_(E)	22:1(12E)	12E-docosenoic acid	Not found in LIPID MAPS.	_	11.36	n.a.	0.1	74	H	-	-	-
C22:1n-5_(E)	22:1(17E)	17E-docosenoic acid	Not found in LIPID MAPS.	_	11.36	n.a.	0.1	62	H	-	-	-
C23:1n-14_br	23:1(9)_br				11.41	40 ± 10	0.3	36	H	0.05 ± 0.02
C23:1n-9	23:1(14Z)	14Z-tricosenoic acid	LMFA01030413	14Z-tricosenoic acid	11.71	42 ± 9	0.2	106	H	0.05 ± 0.01		Y17	Wang, D. H., Wang, Z., Chen, R. & Brenna, J. T. Characterization and Semiquantitative Analysis of Novel Ultratrace C10–24 Monounsaturated Fatty Acid in Bovine Milkfat by Solvent-Mediated Covalent Adduct Chemical Ionization (CACI) MS/MS. J. Agric. Food. Chem. 68, 7482-7489, (2020).
C23:1n-8	23:1(15Z)	15Z-tricosenoic acid	Not found in LIPID MAPS.	Yugambehic acid	11.72	17 ± 2	0.1	34	H	0.022 ± 0.007	-	-
C24:1n-9	24:1(15Z)	15Z-tetracosenoic acid	LMFA01030092	Nervonic acid	12.25	91.5 ± 0.4	0.004	4095	H	4.6 ± 0.1	Y13		Phillips, G. B. & Dodge, J. T. Composition of phospholipids and of phospholipid fatty acids of human plasma. J. Lipid Res. 8, 676-681, (1967).
C24:1n-7	24:1(17Z)	17Z-tetracosenoic acid	LMFA01031084	17Z-Tetracosenoic acid	12.26	0.6 ± 0.2	0.4	64	H	0.027 ± 0.008		Y36	Biedermann, W. et al. Structural characterisation of some fatty acids from the brain as biomarkers of BSE risk material. Anal. Bioanal. Chem. 379, 1031-1038, (2004).
C24:1n-8	24:1(16Z)	16Z-tetracosenoic acid	Not found in LIPID MAPS.	Butleric acid	12.26	0.5 ± 0.2	0.4	19	H	0.023 ± 0.008	-	-
C24:1n-11	24:1(13Z)	13Z-tetracosenoic acid	Not found in LIPID MAPS.	Wakkawakkanic acid	12.26	0.41 ± 0.07	0.2	21	H	0.021 ± 0.004	-	-
C24:1n-5	24:1(19Z)	19Z-tetracosenoic acid	LMFA01031022	19Z-Tetracosenoic acid	12.31	0.2 ± 0.1	0.7	9	H	0.008 ± 0.005		Y6	Vickery, J. R. The fatty acid composition of the seed oils of proteaceae: A chemotaxonomic study. Phytochemistry 10, 123-130, (1971).
C24:1n-6	24:1(18Z)	18Z-tetracosenoic acid	Not found in LIPID MAPS.	Gubbigubbic acid	12.28	0.6 ± 0.1	0.2	51	H	0.028 ± 0.006	-	-
C24:1n-5_(E)	24:1(19E)	19E-tetracosenoic acid	Not found in LIPID MAPS.	_	12.45	1.11 ± 0.04	0.04	173	H	0.056 ± 0.001		Y17	Wang, D. H., Wang, Z., Chen, R. & Brenna, J. T. Characterization and Semiquantitative Analysis of Novel Ultratrace C10–24 Monounsaturated Fatty Acid in Bovine Milkfat by Solvent-Mediated Covalent Adduct Chemical Ionization (CACI) MS/MS. J. Agric. Food. Chem. 68, 7482-7489, (2020).
C24:1n-6_(E)	24:1(18E)	18E-tetracosenoic acid	Not found in LIPID MAPS.	_	12.44	1.3 ± 0.2	0.2	189	H	0.067 ± 0.009		Y17	Wang, D. H., Wang, Z., Chen, R. & Brenna, J. T. Characterization and Semiquantitative Analysis of Novel Ultratrace C10–24 Monounsaturated Fatty Acid in Bovine Milkfat by Solvent-Mediated Covalent Adduct Chemical Ionization (CACI) MS/MS. J. Agric. Food. Chem. 68, 7482-7489, (2020).
C24:1n-7_(E)	24:1(17E)	17E-tetracosenoic acid	Not found in LIPID MAPS.	_	12.43	1.1 ± 0.3	0.3	176	H	0.05 ± 0.02		Y17	Wang, D. H., Wang, Z., Chen, R. & Brenna, J. T. Characterization and Semiquantitative Analysis of Novel Ultratrace C10–24 Monounsaturated Fatty Acid in Bovine Milkfat by Solvent-Mediated Covalent Adduct Chemical Ionization (CACI) MS/MS. J. Agric. Food. Chem. 68, 7482-7489, (2020).
C24:1n-10_(E)	24:1(14E)	14E-tetracosenoic acid	Not found in LIPID MAPS.	_	12.43	0.41 ± 0.02	0.05	90	H	0.02 ± 0.001	-	-
C24:1n-4_(E)	24:1(20E)	20E-tetracosenoic acid	Not found in LIPID MAPS.	_	12.47	0.96 ± 0.06	0.06	184	H	0.048 ± 0.003	-	-
C24:1n-8_(E)	24:1(16E)	16E-tetracosenoic acid	Not found in LIPID MAPS.	_	12.42	0.4 ± 0.04	0.1	100	H	0.02 ± 0.002	-	-
C24:1n-9_(E)	24:1(15E)	15E-tetracosenoic acid	LMFA01030093	trans-selacholeic acid	12.43	1.1 ± 0.07	0.06	262	H	0.055 ± 0.002		Y36	Biedermann, W. et al. Structural characterisation of some fatty acids from the brain as biomarkers of BSE risk material. Anal. Bioanal. Chem. 379, 1031-1038, (2004).
C14:2n-6,9	14:2(5,8)	5,8-tetradecadienoic acid	LMFA01030257	Goshuyic acid	5.36	_	_	133	H	1.3 ± 0.2	Y16		Onkenhout, W., Venizelos, V., van der Poel, P. F., van den Heuvel, M. P. & Poorthuis, B. J. Identification and quantification of intermediates of unsaturated fatty acid metabolism in plasma of patients with fatty acid oxidation disorders. Clin. Chem. 41, 1467-1474, (1995).
C16:2n-6,9	16:2(7,10)	7Z,10Z-hexadecadienoic acid	LMFA01030807	7Z,10Z-hexadecadienoic acid	6.7	32 ± 9	0.3	553	H	2.5 ± 0.5		Y37	Johns, R. B., Nichols, P. D. & Perry, G. J. Fatty acid composition of ten marine algae from australian waters. Phytochemistry 18, 799-802, (1979).
C16:2n-7,10	16:2(6,9)	6Z,9Z-hexadecadienoic acid	LMFA01030273	6Z,9Z-hexadecadienoic acid	6.79			81	L
C16:2n-3,10	16:2(6,13)	6,13-hexadecadienoic acid	Not found in LIPID MAPS.	Menzeleic acid	6.79			104	L
C16:2n-4,7	16:2(9,12)	9,12-hexadecadienoic acid	LMFA01030275	Palmitolinoleic acid	6.81			103	L			Y37	Johns, R. B., Nichols, P. D. & Perry, G. J. Fatty acid composition of ten marine algae from australian waters. Phytochemistry 18, 799-802, (1979).
C16:2n-4,9	16:2(7,12)	7,12-hexadecadienoic acid	Not found in LIPID MAPS.	_	6.84			95	L
C16:2n-5,7	16:2(9,11)	9,11-hexadecadienoic acid	Not found in LIPID MAPS.	_	6.85			207	L
C16:2n-5,9	16:2(7,11)	7,11-hexadecadienoic acid	Not found in LIPID MAPS.	_	6.85			195	L
C16:2n-6,9_(E)	16:2(7,10)	7,10-hexadecadienoic acid	Not found in LIPID MAPS.	_	6.94			124	L
C16:2n-7,9	16:2(7,9)	7,9-hexadecadienoic acid	Not found in LIPID MAPS.	_	6.94			167	L
C16:2n-7,10_(E)	16:2(6,9)	6,9-hexadecadienoic acid	Not found in LIPID MAPS.	_	6.94			71	L
C16:2n-3,9	16:2(7,13)	7,13-hexadecadienoic acid	Not found in LIPID MAPS.	_	7.03			16	L
C16:2n-3,10_(E)	16:2(6,13)	6,13-hexadecadienoic acid	Not found in LIPID MAPS.	_	7.05			47	L
C16:2n-5,10	16:2(6,11)	6,11-hexadecadienoic acid	Not found in LIPID MAPS.	_	7.04			110	L
C16:2n-8,10	16:2(6,8)	6,8-hexadecadienoic acid	Not found in LIPID MAPS.	_	7.05			54	L
C16:2n-6,10	16:2(6,10)	6,10-hexadecadienoic acid	Not found in LIPID MAPS.	_	7.07	3.9 ± 0.7	0.2	69	L	0.29 ± 0.03
17:2n5,8	17:2(9,12)	9Z,12Z-heptadecadienoic acid	Not found in LIPID MAPS.	_	7.28	70 ± 20	0.3	75	H	1.1 ± 0.2		Y38	Schlenk, H. & Sand, D. M. A new group of essential fatty acids and their comparison with other polyenoic fatty acids. Biochim. Biophys. Acta Lipids Lipid Metab. 144, 305-320, (1967).
C17:2n-6,9	17:2(8,11)	8Z,11Z-heptadecadienoic acid	LMFA01031037	Norlinoleic acid	7.34	30 ± 20	0.6	33	H	0.5 ± 0.4		Y39	Liu, D. et al. Fatty acids as natural specific inhibitors of the proto-oncogenic protein Shp2. Bioorg. Med. Chem. Lett. 21, 6833-6837, (2011).
C18:2n-6,9	18:2(9,12)	9Z,12Z-octadecadienoic acid	LMFA01030120	Linoleic acid	7.96	83 ± 2	0.02	3292	H	3050 ± 30	Y11		Quehenberger, O. & Dennis, E. A. The Human Plasma Lipidome. N. Engl. J. Med. 365, 1812-1823, (2011).
C18:2n-2,9	18:2(9,16)	9,16-octadecadienoic acid	Not found in LIPID MAPS.	_	8.05			1368	L	-
C18:2n-2,10	18:2(8,16)	8,16-octadecadienoic acid	Not found in LIPID MAPS.	_	8.06			20	L	-
C18:2n-3,9	18:2(9,15)	9,15-octadecadienoic acid	Not found in LIPID MAPS.	Mangiferic acid	8.06			1916	L	-	Y28		Abdelmagid, S. A. et al. Comprehensive Profiling of Plasma Fatty Acid Concentrations in Young Healthy Canadian Adults. PLoS One 10, e0116195, (2015).
C18:2n-4,9	18:2(9,14)	9,14-octadecadienoic acid	Not found in LIPID MAPS.	_	8.08			2432	L	-	Y28		Abdelmagid, S. A. et al. Comprehensive Profiling of Plasma Fatty Acid Concentrations in Young Healthy Canadian Adults. PLoS One 10, e0116195, (2015).
C18:2n-5,9	18:2(9,13)	9,13-octadecadienoic acid	Not found in LIPID MAPS.	_	8.11			2344	L	-	Y28		Abdelmagid, S. A. et al. Comprehensive Profiling of Plasma Fatty Acid Concentrations in Young Healthy Canadian Adults. PLoS One 10, e0116195, (2015).
C18:2n-6,12	18:2(6,12)	6,12-octadecadienoic acid	Not found in LIPID MAPS.	_	8.07			857	L	-
C18:2n-3,10	18:2(8,15)	8,15-octadecadienoic acid	Not found in LIPID MAPS.	Foigeic acid	8.14			307	L	-
C18:2n-3,13	18:2(5,15)	5,15-octadecadienoic acid	Not found in LIPID MAPS.	_	8.11			105	L	-
C18:2n-5,10	18:2(8,13)	8,13-octadecadienoic acid	Not found in LIPID MAPS.	_	8.14			843	L	-
C18:2n-6,13	18:2(5,12)	5,12-octadecadienoic acid	LMFA01030110	5Z,12Z-octadecadienoic acid	8.11			401	L	-
C18:2n-6,8	18:2(10,12)	10,12-octadecadienoic acid	LMFA01030124		8.19			1451	L	-	Y29		Firl, N., Kienberger, H., Hauser, T. & Rychlik, M. Determination of the fatty acid profile of neutral lipids, free fatty acids and phospholipids in human plasma. Clin. Chem. Lab. Med. 51, 799-810, (2013).
C18:2n-6,9_(E)	18:2(9,12)	9,12-octadecadienoic acid	LMFA02000352		8.19			2309	L	-	Y28		Abdelmagid, S. A. et al. Comprehensive Profiling of Plasma Fatty Acid Concentrations in Young Healthy Canadian Adults. PLoS One 10, e0116195, (2015).
C18:2n-7,9	18:2(9,11)	9,11-octadecadienoic acid	LMFA01030117	CLA	8.19			3545	L	-	Y28		Abdelmagid, S. A. et al. Comprehensive Profiling of Plasma Fatty Acid Concentrations in Young Healthy Canadian Adults. PLoS One 10, e0116195, (2015).
C18:2n-6,10	18:2(8,12)	8,12-octadecadienoic acid	Not found in LIPID MAPS.	_	8.22			1247	L	-
C18:2n-6,12_(E)	18:2(6,12)	6,12-octadecadienoic acid	Not found in LIPID MAPS.	_	8.22			654	L	-
C18:2n-7,9_(E)	18:2(9,11)	9,11-octadecadienoic acid	LMFA01030118	Rumenic acid	8.45			257	L	-
C18:2n-8,10	18:2(8,10)	8,10-octadecadienoic acid	Not found in LIPID MAPS.	_	8.5			43	L	-
C18:2n-6,8_(E)	18:2(10,12)	10,12-octadecadienoic acid	LMFA01031059	10Z,12E-Octadecadienoic acid	8.5			9	L	-
C18:2n-6,9_(E)	18:2(9,12)	9E,12E-octadecadienoic acid	LMFA02000352	Linoelaidic acid	8.46			155	L	-	Y28		Abdelmagid, S. A. et al. Comprehensive Profiling of Plasma Fatty Acid Concentrations in Young Healthy Canadian Adults. PLoS One 10, e0116195, (2015).
C19:2n-6,9	19:2(10, 13)	10Z,13Z-nonadecadienoic acid	LMFA01030129	10Z,13Z-nonadecadienoic acid	8.6	30 ± 20	0.6	54	H	0.6 ± 0.5	Y33		Wang, M., Han, R. H. & Han, X. Fatty Acidomics: Global Analysis of Lipid Species Containing a Carboxyl Group with a Charge-Remote Fragmentation-Assisted Approach. Anal. Chem. 85, 9312-9320, (2013).
C19:2n-7,10	19:2(9,12)	9Z,12Z-nonadecadienoic acid	Not found in LIPID MAPS.	_	8.61	40 ± 20	0.5	69	H	0.7 ± 0.4	-	Y40	Khanh Tran, H. N. et al. Investigation of chemical compounds from Chlamydomonas sp. KSF108 (Chlamydomonadaceae). Biochem. Syst. Ecol. 83, 4-6, (2019).
C19:2n-8,11	19:2(8,11)	8Z,11Z-nonadecadienoic acid	Not found in LIPID MAPS.	Deisenhoferic acid	8.65	30 ± 10	0.4	52	H	0.37 ± 0.08	-	-
C20:2n-6,9	20:2(11, 14)	11Z,14Z-eicosadienoic acid	LMFA01031043	Dihomolinoleic acid	9.18	89.7 ± 0.4	0.005	260	H	57 ± 7	Y11		Quehenberger, O. & Dennis, E. A. The Human Plasma Lipidome. N. Engl. J. Med. 365, 1812-1823, (2011).
C20:2n-9,12	20:2(8,11)	8Z,11Z-eicosadienoic acid	LMFA01030377	8Z,11Z-eicosadienoic acid	9.28	5.7 ± 0.2	0.04	1318	H	3.7 ± 0.6	Y13		Phillips, G. B. & Dodge, J. T. Composition of phospholipids and of phospholipid fatty acids of human plasma. J. Lipid Res. 8, 676-681, (1967).
C20:2n-7,9	20:2(11, 13)	11,13-eicosadienoic acid	Not found in LIPID MAPS.	Hubereic acid	9.39	1.1 ± 0.3	0.3	298	H	0.7 ± 0.2	-	-
C20:2n-9,13	20:2(7,11)	7,11-eicosadienoic acid	LMFA01031035	Dihomotaxoleic acid	9.39	0.3 ± 0.1	0.3	100	H	0.2 ± 0.07		Y41	Destaillats, F., Wolff, R. L. & Angers, P. A new Δ7-polyunsaturated fatty acid in taxus spp. Seed lipids, dihomotaxoleic (7,11–20∶2) acid. Lipids 36, 319-321, (2001).
C20:2n-9,15	20:2(5,11)	5,11-eicosadienoic acid	LMFA01030865	Keteleeronic acid	9.4	3.2 ± 0.2	0.06	597	H	2.0 ± 0.4		Y34	Aitzetmüller, K. & Vosmann, K. Cyclopropenoic fatty acids in gymnosperms: The seed oil of Welwitschia. J. Am. Oil Chem.' Soc. 75, 1761-1765, (1998).
C22:2n-6,9	22:2(13, 16)	13Z,16Z-docosadienoic acid	LMFA01030405	13Z,16Z-docosadienoic acid	10.36	59.1 ± 0.2	0.003	324	H	0.44 ± 0.04	Y11		Quehenberger, O. & Dennis, E. A. The Human Plasma Lipidome. N. Engl. J. Med. 365, 1812-1823, (2011).
C22:2n-9,15	22:2(7,13)	7,13-docosadienoic acid	LMFA04000061	22:2(7Z,13Z)	10.43	40.9 ± 0.2	0.005	288	H	0.3 ± 0.03		Y21	Saito, H. Identification of novel n-4 series polyunsaturated fatty acids in a deep-sea clam, Calyptogena phaseoliformis. J. Chromatogr. A 1163, 247-259, (2007).
C24:2n-6,9	24:2(15, 18)	15Z,18Z-tetracosadienoic acid	LMFA01031071	15Z,18Z-Tetracosadienoic acid	11.47	79 ± 4	0.05	415	H	0.3 ± 0.07	Y13		Phillips, G. B. & Dodge, J. T. Composition of phospholipids and of phospholipid fatty acids of human plasma. J. Lipid Res. 8, 676-681, (1967).
C24:2n-7,9	24:2(15, 17)	15,17-tetracosadienoic acid	Not found in LIPID MAPS.	Micheleic acid	11.6	10.5 ± 0.9	0.09	148	H	0.04 ± 0.01	-	-
C24:2n-5,9	24:2(15, 19)	15,19-tetracosadienoic acid	Not found in LIPID MAPS.	Burreic acid	11.6	10 ± 3	0.3	165	H	0.04 ± 0.01	-	-
C16:3n-6,9,12	16:3(4, 7,10)	4,7,10-hexadecatrienoic acid	LMFA01030134	4,7,10-hexadecatrienoic acid	6.25	_	_	145	H	2.4 ± 0.2		Y37	Johns, R. B., Nichols, P. D. & Perry, G. J. Fatty acid composition of ten marine algae from australian waters. Phytochemistry 18, 799-802, (1979).
C18:3n-3,6,9	18:3(9, 12,15)	9Z,12Z,15Z-octadecatrienoic acid	LMFA01030152	alpha-Linolenic acid	7.24	56 ± 6	0.1	2118	H	68 ± 9	Y11		Quehenberger, O. & Dennis, E. A. The Human Plasma Lipidome. N. Engl. J. Med. 365, 1812-1823, (2011).
C18:3n-3,7,9	18:3(9, 11,15)	9,11,15-octadecatrienoic acid	Not found in LIPID MAPS.	Kaurnaic acid	7.41	3 ± 2	0.7	141	H	3 ± 3	-	-
C18:3n-4,7,9	18:3(9, 11,14)	9,11,14-octadecatrienoic acid	Not found in LIPID MAPS.	Kgaric acid	7.31	4 ± 2	0.6	103	H	4 ± 3	-	-
C18:3n-6,9,12	18:3(6, 9,12)	6Z,9Z,12Z-octadecatrienoic acid	LMFA01030141	gamma-Linolenic acid	7.38	29 ± 3	0.1	1843	H	35 ± 3	Y11		Quehenberger, O. & Dennis, E. A. The Human Plasma Lipidome. N. Engl. J. Med. 365, 1812-1823, (2011).
C18:3n-3,6,9_(E)	18:3(9, 12,15)	9,12,15-octadecatrienoic acid			7.45	4 ± 4	0.9	145	H	5 ± 5	-	-
C18:3n-6,9,12_(E)	18:3(6, 9,12)	6,9,12-octadecatrienoic acid	Not found in LIPID MAPS.	_	7.58	1.4 ± 0.5	0.4	343	H	1.7 ± 0.7	-	-
C18:3n-7,10,13	18:3(5, 8,11)	5,8,11-octadecatrienoic acid	Not found in LIPID MAPS.	_	7.58	2 ± 2	0.9	98	H	3 ± 3	-	Y42	Kendel, M., Barnathan, G., Fleurence, J., Rabesaotra, V. & Wielgosz-Collin, G. Non-methylene Interrupted and Hydroxy Fatty Acids in Polar Lipids of the Alga Grateloupia turuturu Over the Four Seasons. Lipids 48, 535-545, (2013).
C18:3n-3,6,9_(E)	18:3(9, 12,15)	9,12,15-octadecatrienoic acid			7.58	4 ± 4	0.9	51	H	5 ± 5	-	-
C20:3n-6,9,12	20:3(8, 11,14)	8Z,11Z,14Z-eicosatrienoic acid	LMFA01030387		8.51	84 ± 2	0.02	797	H	300 ± 10	Y11		Quehenberger, O. & Dennis, E. A. The Human Plasma Lipidome. N. Engl. J. Med. 365, 1812-1823, (2011).
C20:3n-6,9,15	20:3(5, 11,14)	5Z,11Z,14Z-eicosatrienoic acid	LMFA01030380	Sciadonic acid	8.6	13 ± 1	0.08	1085	H	47 ± 8		Y34	Aitzetmüller, K. & Vosmann, K. Cyclopropenoic fatty acids in gymnosperms: The seed oil of Welwitschia. J. Am. Oil Chem.' Soc. 75, 1761-1765, (1998).
C20:3n-7,10,12	20:3(8, 10,13)	8,10,13-eicosatrienoic acid	Not found in LIPID MAPS.	Blocheic acid	8.68	0.7 ± 0.4	0.6	275	H	3 ± 1	-	-
C20:3n-7,10,13	20:3(7, 10,13)	7,10,13-eicosatrienoic acid	LMFA01030384	7Z,10Z,13Z-eicosatrienoic acid	8.66	0.5 ± 0.2	0.4	149	H	1.7 ± 0.6	-	Y43	P. B. Jeppesen, J. S. C. E. H. P. B. M. Effect of High-Dose Growth Hormone and Glutamine on Body Composition, Urine Creatinine Excretion, Fatty Acid Absorption, and Essential Fatty Acids Status in Short Bowel Patients. A Randomized, Double-blind, Crossover, Placebo-controlled Study. Scand. J. Gastroenterol. 36, 48-54, (2001).
C20:3n-9,12,15	20:3(5, 8,11)	5Z,8Z,11Z-eicosatrienoic acid	LMFA01030381	Mead acid	8.79	1.2 ± 0.2	0.2	373	H	4.1 ± 0.8	Y13		Phillips, G. B. & Dodge, J. T. Composition of phospholipids and of phospholipid fatty acids of human plasma. J. Lipid Res. 8, 676-681, (1967).
C22:3n-6,9,15	22:3(7, 13,16)	7Z,13Z,16Z-docosatrienoic acid	LMFA04000062	22:3(7Z,13Z,16Z)	9.65	18 ± 9	0.5	111	H	0.4 ± 0.2		Y21	Saito, H. Identification of novel n-4 series polyunsaturated fatty acids in a deep-sea clam, Calyptogena phaseoliformis. J. Chromatogr. A 1163, 247-259, (2007).
C22:3n-6,9,12	22:3(10, 13,16)	10Z,13Z,16Z-docosatrienoic acid	Not found in LIPID MAPS.	_	9.64	41 ± 4	0.1	139	H	1.0 ± 0.2	Y7		Zhao, J., Fang, M. & Xia, Y. A liquid chromatography-mass spectrometry workflow for in-depth quantitation of fatty acid double bond location isomers. J. Lipid Res. 62, 100110, (2021).
C22:3n-9,12,15	22:3(7, 10,13)	7Z,10Z,13Z-docosatrienoic acid	LMFA01030411	Dihomo Mead's acid	9.79	41 ± 7	0.2	115	H	1.0 ± 0.2		Y44	Hornstra, G., van Houwelingen, A. C., Simonis, M. & Gerrard, J. M. Fatty acid composition of umbilical arteries and veins: Possible implications for the fetal EFA-status. Lipids 24, 511-517, (1989).
C18:4n-3, 6,9,12	18:4(6,9, 12,15)	6Z,9Z,12Z,15Z-octadecatetraenoic acid	LMFA01030357	Stearidonic acid	6.66	_	_	263	H	2.1 ± 0.4	Y11		Quehenberger, O. & Dennis, E. A. The Human Plasma Lipidome. N. Engl. J. Med. 365, 1812-1823, (2011).
C20:4n-6, 9,12,15	20:4(5,8, 11,14)	5Z,8Z,11Z,14Z-eicosatetraenoic acid	LMFA01030001	Arachidonic acid	8.01	97.5 ± 0.3	0.003	266	H	920 ± 50	Y11		Quehenberger, O. & Dennis, E. A. The Human Plasma Lipidome. N. Engl. J. Med. 365, 1812-1823, (2011).
C20:4n-3, 6,9,12	20:4(8,11, 14,17)	8Z,11Z,14Z,17Z-eicosatetraenoic acid	LMFA01030818	omega-3-Arachidonic acid	7.82	2.0 ± 0.3	0.2	557	H	19 ± 3	Y19		Psychogios, N. et al. The Human Serum Metabolome. PLoS One 6, e16957, (2011).
C20:4n-3, 6,9,15	20:4(5,11, 14,17)	5Z,11Z,14Z,17Z-eicosatetraenoic acid	LMFA01030394	Juniperonic acid	7.9	0.55 ± 0.08	0.2	396	H	5 ± 1		Y45	Montañés, F., Tallon, S. & Catchpole, O. Isolation of Non-methylene Interrupted or Acetylenic Fatty Acids from Seed Oils Using Semi-preparative Supercritical Chromatography. J. Am. Oil Chem.' Soc. 94, 981-991, (2017).
C22:4n-6, 9,12,15	22:4(7,10, 13,16)	7Z,10Z,13Z,16Z-docosatetraenoic acid	LMFA01030178	Adrenic Acid	9.03	98.9 ± 0.03	0.0003	494	H	27 ± 2	Y11		Quehenberger, O. & Dennis, E. A. The Human Plasma Lipidome. N. Engl. J. Med. 365, 1812-1823, (2011).
C22:4n-3,6,9,12	22:4(10, 13,16,19)	10Z,13Z,16Z,19Z-docosatetraenoic acid	Not found in LIPID MAPS.	Lynenic acid	8.97	1.13 ± 0.03	0.03	33	H	0.31 ± 0.03	-	-
C24:4n-6, 9,12,15	24:4(9,12, 15,18)	9Z,12Z,15Z,18Z-tetracosatetraenoic acid	LMFA01030819	9Z,12Z,15Z,18Z-Tetracosa-tetraenoic acid	10.07	_	_	16	H	0.29 ± 0.01	Y13		Phillips, G. B. & Dodge, J. T. Composition of phospholipids and of phospholipid fatty acids of human plasma. J. Lipid Res. 8, 676-681, (1967).
C20:5n-3, 6,9,12,15	20:5(5,8,11, 14,17)	5Z,8Z,11Z,14Z,17Z-eicosapentaenoic acid	LMFA01030759	EPA	7.32	_	_	157	H	21 ± 1	Y11		Quehenberger, O. & Dennis, E. A. The Human Plasma Lipidome. N. Engl. J. Med. 365, 1812-1823, (2011).
C22:5n-3, 6,9,12,15	22:5(7,10, 13,16,19)	7Z,10Z,13Z,16Z,19Z-docosapentaenoic acid	LMFA04000044	DPA	8.35	43 ± 3	0.07	331	H	27 ± 1	Y13		Phillips, G. B. & Dodge, J. T. Composition of phospholipids and of phospholipid fatty acids of human plasma. J. Lipid Res. 8, 676-681, (1967).
C22:5n-6, 9,12,15,18	22:5(4,7,10,13,16)	4Z,7Z,10Z,13Z,16Z-docosapentaenoic acid	LMFA04000064	22:5(4Z,7Z,10Z,13Z,16Z)	8.7	57 ± 3	0.05	483	H	35 ± 6	Y13		Phillips, G. B. & Dodge, J. T. Composition of phospholipids and of phospholipid fatty acids of human plasma. J. Lipid Res. 8, 676-681, (1967).
C24:5n-3, 6,9,12,15	24:5(9,12, 15,18,21)	9Z,12Z,15Z,18Z,21Z-tetracosapentaenoic acid	LMFA01030821	9Z,12Z,15Z, 18Z,21Z-tetracosa-pentaenoic acid	9.43	81 ± 1	0.01	40	H	0.6 ± 0.2	Y12		Christinat, N., Morin-Rivron, D. & Masoodi, M. High-Throughput Quantitative Lipidomics Analysis of Nonesterified Fatty Acids in Human Plasma. J. Proteome Res. 15, 2228-2235, (2016).
C24:5n-6, 9,12,15,18	24:5(6,9, 12,15,18)	6Z,9Z,12Z,15Z,18Z-tetracosapentaenoic acid	LMFA01030820	6Z,9Z,12Z,15Z,18Z-tetracosa-pentaenoic acid	9.58	19 ± 1	0.05	13	H	0.13 ± 0.04	Y12		Christinat, N., Morin-Rivron, D. & Masoodi, M. High-Throughput Quantitative Lipidomics Analysis of Nonesterified Fatty Acids in Human Plasma. J. Proteome Res. 15, 2228-2235, (2016).
C22:6n-3,6, 9,12,15,18	22:6(4,7,10, 13,16,19)	4Z,7Z,10Z,13Z,16Z,19Z-docosahexaenoic acid	LMFA01030185	DHA	8.02	_	_	187	H	84 ± 4	Y11		Quehenberger, O. & Dennis, E. A. The Human Plasma Lipidome. N. Engl. J. Med. 365, 1812-1823, (2011).
C24:6n-3,6, 9,12,15,18	24:6(6,9,12, 15,18,21)	6Z,9Z,12Z,15Z,18Z,21Z-tetracosahexaenoic acid	LMFA01030822	THA	8.96	_	_	111	H	1.1 ± 0.3	Y13		Phillips, G. B. & Dodge, J. T. Composition of phospholipids and of phospholipid fatty acids of human plasma. J. Lipid Res. 8, 676-681, (1967).
