# Supplementary material for: Ozone-enabled fatty acid discovery reveals unexpected diversity in the human lipidome
Source: Nat Commun. 2023 Jul 4;14:3940. doi: 10.1038/s41467-023-39617-9 (PMC10319862; doi:10.1038/s41467-023-39617-9)
Supplement: Supplementary file 5 — Supplementary Dataset 2 [file 41467_2023_39617_MOESM5_ESM.xlsx]

## Sheet: NEFA in human plasma NIST 1950
Identification and relative quantification of non-esterified fatty acids (NEFA) in NIST 1950 human plasma standard reference material.
The same lipid extract as for the analysis of the total fatty acid content was used here but hydrolysis was omitted for this analysis.
Found species and their relative abundance are summarized in Supplementary Figure 26.
Fatty acid	FA shorthand	Systematic name	LipidMAPS ID	Common Name	RT / min	Relative isomer abundance / %	COV (Rel. abundance)
(n-x)
C12:0	12:0	dodecanoic acid	LMFA01010012	Lauric acid	5.44
C13:0	13:0	tridecanoic acid	LMFA01010013	Tridecylic acid	8.93
C14:0	14:0	tetradecanoic acid	LMFA01010014	Myristic acid	6.99
C15:0	15:0	pentadecanoic acid	LMFA01010015	Pentadecylic acid	7.7
C16:0	16:0	hexadecanoic acid	LMFA01010001	Palmitic acid	8.39
C17:0	17:0	heptadecanoic acid	LMFA01010017	Margaric acid	9.07
C18:0	18:0	octadecanoic acid	LMFA01010041		9.71
C20:0	20:0	eicosanoic acid	LMFA01010020	Arachidic acid	10.95
C21:0	21:0	heneicosanoic acid	LMFA01010021	Heneicosylic acid	11.54
C22:0	22:0	docosanoic acid	LMFA01010022	Behenic acid	12.09
C23:0	23:0	tricosanoic acid	LMFA01010023	Tricosylic acid	12.19
C24:0	24:0	tetracosanoic acid	LMFA01010024	Lignoceric acid	13.16
C12:1n-3_(E)	12:1(9E)	9E-dodecenoic acid			4.63	11 ± 4	0.4
C12:1n-6	12:1(6Z)	6Z-dodecenoic acid	LMFA01030227	6Z-dodecenoic acid	4.55	16.6 ± 0.8	0.05
C12:1n-7	12:1(5Z)	5Z-dodecenoic acid	LMFA01030226	Lauroleinic acid	4.61	34 ± 2	0.06
C12:1n-8_(E)	12:1(4E)	4E-dodecenoic acid	Not found in LIPID MAPS.	_	4.8	39 ± 5	0.1
C14:1n-5	14:1(9Z)	9Z-tetradecenoic acid	LMFA01030051	Myristoleic acid	6.02	58 ± 4	0.07
C14:1n-7	14:1(7Z)	7Z-tetradecenoic acid	LMFA01030249	7Z-tetradecenoic acid	6.03	6 ± 2	0.3
C14:1n-3_(E)	14:1(11E)	11E-tetradecenoic acid			6.19	2.4 ± 0.6	0.3
C14:1n-9	14:1(5Z)	5Z-tetradecenoic acid	LMFA01030248	Physeteric acid	6.21	20 ± 10	0.7
C14:1n-8_(E)	14:1(6E)	6E-tetradecenoic acid	Not found in LIPID MAPS.	_	6.31	5 ± 3	0.6
C14:1n-9_(E)	14:1(5E)	5E-tetradecenoic acid	LMFA01060188		6.45	13 ± 9	0.7
C15:1n-6	15:1(9Z)	9Z-pentadecenoic acid	LMFA01030866	15:1(9Z)	6.73	24 ± 4	0.2
C15:1n-9	15:1(6Z)	6Z-pentadecenoic acid	LMFA01031184	6Z-pentadecenoic acid	6.88	26 ± 4	0.2
C15:1n-10	15:1(5Z)	5Z-pentadecenoic acid	LMFA01031197	5Z-pentadecenoic acid	6.94	12 ± 4	0.3
C15:1n-10_(E)	15:1(5E)	5E-pentadecenoic acid	Not found in LIPID MAPS.	_	7.17	39 ± 4	0.1
C16:1n-4	16:1(12Z)	12Z-hexadecenoic acid	Not found in LIPID MAPS.	_	7.44	0.48 ± 0.08	0.2
C16:1n-5	16:1(11Z)	11Z-hexadecenoic acid	LMFA01030262	cis-Palmitvaccenic acid	7.44	1.6 ± 0.2	0.1
C16:1n-6	16:1(10Z)	10Z-hexadecenoic acid	LMFA01030058	cis-10-palmitoleic acid	7.44	0.84 ± 0.02	0.02
C16:1n-7	16:1(9Z)	9Z-hexadecenoic acid	LMFA01030056	cis-9-palmitoleic acid	7.44	75.4 ± 0.6	0.008
C16:1n-9	16:1(7Z)	7Z-hexadecenoic acid	LMFA01030766		7.46	9.5 ± 0.7	0.07
C16:1n-3	16:1(13Z)	13Z-hexadecenoic acid	LMFA01030264	13Z-hexadecenoic acid	7.44	0.4 ± 0.1	0.2
C16:1n-2_(E)	16:1(14E)	14E-hexadecenoic acid	Not found in LIPID MAPS.	_	7.62	0.35 ± 0.06	0.2
C16:1n-3_(E)	16:1(13E)	13E-hexadecenoic acid	Not found in LIPID MAPS.	_	7.59	0.53 ± 0.09	0.2
C16:1n-4_(E)	16:1(12E)	12E-hexadecenoic acid	Not found in LIPID MAPS.	_	7.6	1 ± 0.1	0.1
C16:1n-5_(E)	16:1(11E)	11E-hexadecenoic acid	LMFA01030261	Lycopodic acid	7.59	0.84 ± 0.02	0.02
C16:1n-6_(E)	16:1(10E)	10E-hexadecenoic acid	Not found in LIPID MAPS.	_	7.59	0.87 ± 0.02	0.02
C16:1n-10	16:1(6Z)	6Z-hexadecenoic acid	LMFA01030267	Sapienic acid	7.53	2.8 ± 0.3	0.1
C16:1n-11	16:1(5Z)	5Z-hexadecenoic acid	LMFA01030854	16:1(5Z)	7.62	0.05 ± 0.02	0.4
C16:1n-7_(E)	16:1(9E)	9E-hexadecenoic acid	LMFA01030057	trans-9-palmitoleic acid	7.62	1.43 ± 0.06	0.04
C16:1n-8_(E)	16:1(8E)	8E-hexadecenoic acid			7.62	1.38 ± 0.05	0.04
C16:1n-9_(E)	16:1(7E)	7E-hexadecenoic acid	LMFA01030808	Hypogeic acid	7.65	0.6 ± 0.1	0.2
C16:1n-10_(E)	16:1(6E)	6E-hexadecenoic acid	LMFA01031082	6E-Hexadecenoic acid	7.78	1.4 ± 0.2	0.1
C16:1n-11_(E)	16:1(5E)	5E-hexadecenoic acid	Not found in LIPID MAPS.	_	7.88	0.45 ± 0.08	0.2
C17:1n-6	17:1(11Z)	11Z-heptadecenoic acid	LMFA01030856	17:1(11Z)	8.12	4 ± 1	0.3
C17:1n-8	17:1(9Z)	9Z-heptadecenoic acid	LMFA01030060	Margaroleic acid	8.12	80 ± 4	0.05
C17:1n-9	17:1(8Z)	8Z-heptadecenoic acid	LMFA01030288	Civetic acid	8.12	11 ± 4	0.4
C17:1n-7_(E)	17:1(10E)	10E-heptadecenoic acid			8.29	1.0 ± 0.4	0.4
C17:1n-8_(E)	17:1(9E)	9E-heptadecenoic acid	LMFA01030289	9E-heptadecenoic acid	8.31	2 ± 1	0.4
C17:1n-11	17:1(6Z)	6Z-heptadecenoic acid	LMFA01031186	6Z-heptadecenoic acid	8.29	2.0 ± 0.9	0.5
C18:1n-6	18:1(12Z)	12Z-octadecenoic acid	LMFA01030078	cis-12-oleic acid	8.77	2.5 ± 0.3	0.1
C18:1n-7	18:1(11Z)	11Z-octadecenoic acid	LMFA01030076	cis-vaccenic acid	8.77	10.9 ± 0.4	0.04
C18:1n-7_(E)	18:1(11E)	11E-octadecenoic acid	LMFA01030077	trans-vaccenic acid	8.96	3.6 ± 0.4	0.1
C18:1n-3	18:1(15Z)	15Z-octadecenoic acid	LMFA01030291	15Z-octadecenoic acid	8.79	0.35 ± 0.02	0.06
C18:1n-4	18:1(14Z)	14Z-octadecenoic acid	LMFA01030882	18:1(14Z)	8.78	0.18 ± 0.04	0.2
C18:1n-5	18:1(13Z)	13Z-octadecenoic acid	LMFA01030290	13Z-octadecenoic acid	8.78	0.54 ± 0.06	0.1
C18:1n-10	18:1(8Z)	8Z-octadecenoic acid	LMFA01030070	cis-8-oleic acid	8.81	1.2 ± 0.2	0.2
C18:1n-2	18:1(16Z)	16Z-octadecenoic acid	LMFA01030292	16Z-octadecenoic acid	8.82	0.2 ± 0.2	1
C18:1n-5_(E)	18:1(13E)	13E-octadecenoic acid	LMFA01030880	18:1(13E)	8.96	1.1 ± 0.6	0.5
C18:1n-6_(E)	18:1(12E)	12E-octadecenoic acid	LMFA01030079	trans-12-elaidic acid	8.96	2.8 ± 0.3	0.1
C18:1n-12	18:1(6Z)	6Z-octadecenoic acid	LMFA01030066	Petroselinic acid	8.96	0.4 ± 0.08	0.2
C18:1n-9	18:1(9Z)	9Z-octadecenoic acid	LMFA01030002	Oleic acid	8.78	58 ± 2	0.03
C18:1n-11	18:1(7Z)	7Z-octadecenoic acid	LMFA01030068	7Z-octadecenoic acid	8.83	0.48 ± 0.001	0.002
C18:1n-2_(E)	18:1(16E)	16E-octadecenoic acid	LMFA01030081	16E-octadecenoic acid	8.95	0.4 ± 0.2	0.6
C18:1n-3_(E)	18:1(15E)	15E-octadecenoic acid	LMFA01030080	15E-octadecenoic acid	8.96	0.7 ± 0.1	0.2
C18:1n-9_(E)	18:1(9E)	9E-octadecenoic acid	LMFA01030073	9-elaidic acid	8.96	4.3 ± 0.6	0.1
C18:1n-8_(E)	18:1(10E)	10E-octadecenoic acid	LMFA01030075	10E-octadecenoic acid	8.96	6.7 ± 0.5	0.08
C18:1n-10_(E)	18:1(8E)	8E-octadecenoic acid	LMFA01030071	trans-8-elaidic acid	8.97	2.0 ± 0.2	0.1
C18:1n-4_(E)	18:1(14E)	14E-octadecenoic acid	LMFA01030881	18:1(14E)	8.96	1.5 ± 0.2	0.1
C18:1n-13	18:1(5Z)	5Z-octadecenoic acid	LMFA01030296	5Z-octadecenoic acid	8.99	0.6 ± 0.2	0.3
C18:1n-11_(E)	18:1(7E)	7E-octadecenoic acid	LMFA01030069	7E-octadecenoic acid	9.04	0.5 ± 0.1	0.2
C18:1n-12_(E)	18:1(6E)	6E-octadecenoic acid	LMFA01030067	Petroselaidic acid	9.14	0.27 ± 0.04	0.2
C18:1n-13_(E)	18:1(5E)	5E-octadecenoic acid	LMFA01030065	Thalictric acid	9.21	0.46 ± 0.04	0.09
C19:1n-8	19:1(11Z)	11Z-nonadecenoic acid	LMFA01030887	19:1(11Z)	9.42	45 ± 3	0.07
C19:1n-9	19:1(10Z)	10Z-nonadecenoic acid	LMFA01030362	10Z-nonadecenoic acid	9.42	4.62 ± 0.09	0.02
C19:1n-10	19:1(9Z)	9Z-nonadecenoic acid	LMFA01030886	19:1(9Z)	9.42	49 ± 3	0.06
C19:1n-9_(E)	19:1(10E)	10E-nonadecenoic acid	LMFA01030361	10E-nonadecenoic acid	9.61	1.9 ± 0.5	0.3
C20:1n-7	20:1(13Z)	13Z-eicosenoic acid	LMFA01030367	Paullinic acid	9.99	6.04 ± 0.01	0.002
C20:1n-8	20:1(12Z)	12Z-eicosenoic acid	Not found in LIPID MAPS.	_	9.99	0.9 ± 0.4	0.4
C20:1n-9	20:1(11Z)	11Z-eicosenoic acid	LMFA01030085	cis-gondoic acid	9.99	81.8 ± 0.6	0.007
C20:1n-5	20:1(15Z)	15Z-eicosenoic acid	LMFA01030369	15Z-eicosenoic acid	9.99	1.17 ± 0.03	0.03
C20:1n-6	20:1(14Z)	14Z-eicosenoic acid	LMFA01030087	14Z-eicosenoic acid	9.99	1.41 ± 0.03	0.02
C20:1n-11	20:1(9Z)	9Z-eicosenoic acid	LMFA01030084	cis-Gadoleic acid	10.02	6.2 ± 0.4	0.07
C20:1n-12	20:1(8Z)	8Z-eicosenoic acid	LMFA01030372	8Z-eicosenoic acid	10.07	0.8 ± 0.5	0.6
C20:1n-6_(E)	20:1(14E)	14E-eicosenoic acid	Not found in LIPID MAPS.	_	10.15	0.14 ± 0.06	0.4
C20:1n-13	20:1(7Z)	7Z-eicosenoic acid	LMFA01030858	20:1(7Z)	10.15	0.8 ± 0.2	0.3
C20:1n-8_(E)	20:1(12E)	12E-eicosenoic acid	Not found in LIPID MAPS.	_	10.15	0.3 ± 0.1	0.3
C20:1n-9_(E)	20:1(11E)	11E-eicosenoic acid	LMFA01030086	trans-gondoic acid	10.15	0.3 ± 0.1	0.4
C20:1n-5_(E)	20:1(15E)	15E-eicosenoic acid	Not found in LIPID MAPS.	_	10.18	0.05 ± 0.04	0.8
C20:1n-7_(E)	20:1(13E)	13E-eicosenoic acid	Not found in LIPID MAPS.	_	10.16	0.1 ± 0.04	0.4
C22:1n-9	22:1(13Z)	13Z-docosenoic acid	LMFA01030089	cis-erucic acid	11.15	86 ± 1	0.01
C22:1n-7	22:1(15Z)	15Z-docosenoic acid	LMFA01030402	15Z-docosenoic acid	11.15	2.1 ± 0.6	0.3
C22:1n-11	22:1(11Z)	11Z-docosenoic acid	LMFA01030088	cis-cetoleic acid	11.17	2.6 ± 0.8	0.3
C22:1n-8_(E)	22:1(14E)	14E-docosenoic acid	Not found in LIPID MAPS.	_	11.32	3 ± 1	0.4
C22:1n-6_(E)	22:1(16E)	16E-docosenoic acid	Not found in LIPID MAPS.	_	11.32	2.9 ± 0.5	0.2
C22:1n-9_(E)	22:1(13E)	13E-docosenoic acid	LMFA01030090	trans-brassidic acid	11.32	4 ± 1	0.2
C23:1n-14_Br	23:1(9Z)_Br				11.41	26 ± 7	0.3
C23:1n-6	23:1(17Z)	17Z-tricosenoic acid	LMFA01030415	17Z-tricosenoic acid	11.46	33 ± 4	0.1
C23:1n-9	23:1(14Z)	14Z-tricosenoic acid	LMFA01030413	14Z-tricosenoic acid	11.7	42 ± 8	0.2
C24:1n-9	24:1(15Z)	15Z-tetracosenoic acid	LMFA01030092	Nervonic acid	12.24	89 ± 5	0.06
C24:1n-11	24:1(13Z)	13Z-tetracosenoic acid	Not found in LIPID MAPS.	_	12.24	1 ± 1	0.8
C24:1n-5_(E)	24:1(19E)	19E-tetracosenoic acid			12.42	3.2 ± 0.9	0.3
C24:1n-6_(E)	24:1(18E)	18E-tetracosenoic acid	Not found in LIPID MAPS.	_	12.42	3 ± 2	0.7
C24:1n-4_(E)	24:1(20E)	20E-tetracosenoic acid	Not found in LIPID MAPS.	_	12.49	2 ± 1	0.6
C24:1n-8_(E)	24:1(16E)	16E-tetracosenoic acid	Not found in LIPID MAPS.	_	12.41	0.7 ± 0.2	0.3
C24:1n-9_(E)	24:1(15E)	15E-tetracosenoic acid	LMFA01030093	trans-selacholeic acid	12.42	1.5 ± 0.7	0.5
C16:2n-6,9	16:2(7,10)	7Z,10Z-hexadecadienoic acid	LMFA01030807	7Z,10Z-hexadecadienoic acid	6.69	_	_
C17:2n-5,8	17:2(9,12)	9Z,12Z-heptadecadienoic acid	Not found in LIPID MAPS.	_	7.3	50 ± 20	0.4
C17:2n-6,9	17:2(8,11)	8Z,11Z-heptadecadienoic acid	LMFA01031037	Norlinoleic acid	7.31	50 ± 20	0.4
C18:2n-6,9	18:2(9,12)	9Z,12Z-octadecadienoic acid	LMFA01030120	Linoleic acid	7.96	95 ± 2	0.02
C18:2n-2,9	18:2(9,16)	9Z,16Z-octadecadienoic acid	Not found in LIPID MAPS.	_	8.06
C18:2n-3,9	18:2(9,15)	9Z,15Z-octadecadienoic acid	Not found in LIPID MAPS.	_	8.06
C18:2n-4,9	18:2(9,14)	9Z,14Z-octadecadienoic acid	Not found in LIPID MAPS.	_	8.06
C18:2n-5,9	18:2(9,13)	9Z,13Z-octadecadienoic acid	Not found in LIPID MAPS.	_	8.07
C18:2n-6,12	18:2(6,12)	6Z,12Z-octadecadienoic acid	Not found in LIPID MAPS.	_	8.22
C18:2n-3,10	18:2(8,15)	8Z,15Z-octadecadienoic acid	Not found in LIPID MAPS.	Foigeic acid	8.1
C18:2n-6,13	18:2(5,12)	5Z,12Z-octadecadienoic acid	LMFA01030110	5Z,12Z-octadecadienoic acid	8.32
C18:2n-6,8	18:2(10,12)	10Z,12Z-octadecadienoic acid	LMFA01030124	10Z,12Z-octadecadienoic acid	8.32
C18:2n-6,9_(E)	18:2(9,12)	9Z,12E-octadecadienoic acid	LMFA02000352		8.17
C18:2n-7,9	18:2(9,11)	9Z,11Z-octadecadienoic acid	LMFA01030117	Ricinenic acid	8.17
C18:2n-6,10	18:2(8,12)	8Z,12Z-octadecadienoic acid	Not found in LIPID MAPS.	_	8.17
C18:2n-6,12_(E)	18:2(6,12)	6Z,12E-octadecadienoic acid	Not found in LIPID MAPS.	_	8.31
C19:2n-6,9	19:2(10,13)	10Z,13Z-nonadecadienoic acid	LMFA01030129	10Z,13Z-nonadecadienoic acid	8.58	50 ± 10	0.2
C19:2n-7,10	19:2(9,12)	9Z,12Z-nonadecadienoic acid	Not found in LIPID MAPS.	_	8.58	50 ± 10	0.2
C20:2n-6,9	20:2(11,14)	11Z,14Z-eicosadienoic acid	LMFA01031043	Dihomolinoleic acid	9.19	88 ± 1	0.01
C20:2n-9,12	20:2(8,11)	8Z,11Z-eicosadienoic acid	LMFA01030377	8Z,11Z-eicosadienoic acid	9.27	6.7 ± 0.5	0.07
C20:2n-9,15	20:2(5,11)	5Z,11Z-eicosadienoic acid	LMFA01030865	Keteleeronic acid	9.4	5.6 ± 0.8	0.1
C22:2n-6,9	22:2(13,16)	13Z,16Z-docosadienoic acid	LMFA01030405	13Z,16Z-docosadienoic acid	10.35	69 ± 3	0.04
C22:2n-9,15	22:2(7,13)	7Z,13Z-docosadienoic acid	LMFA04000061	22:2(7Z,13Z)	10.43	31 ± 3	0.1
C24:2n-6,9	24:2(15,18)	15Z,18Z-tetracosadienoic acid	LMFA01031071	15Z,18Z-Tetracosadienoic acid	11.47	_	_
C24:2n-7,9	24:2(15,17)	15Z,17Z-tetracosadienoic acid	Not found in LIPID MAPS.	_	11.61	_	_
C24:2n-5,9	24:2(15,19)	15Z,19Z-tetracosadienoic acid	Not found in LIPID MAPS.	_	11.62	_	_
C16:3n-6,9,12	16:3(4,7,10)	4Z,7Z,10Z-hexadecatrienoic acid	Not found in LIPID MAPS.	_	6.25	_	_
C18:3n-3,6,9	18:3(9,12,15)	9Z,12Z,15Z-octadecatrienoic acid	LMFA01030152	alpha-Linolenic acid	7.24	85.4 ± 0.9	0.01
C18:3n-6,9,12	18:3(6,9,12)	6Z,9Z,12Z-octadecatrienoic acid	LMFA01030141	gamma-Linolenic acid	7.37	13.5 ± 0.8	0.06
C18:3n-3,6,9_(E)	18:3(9,12,15)	9Z,12Z,15E-octadecatrienoic acid	LMFA01030353	9Z,12Z,15E-octadecatrienoic acid	7.45	0.51 ± 0.05	0.1
C18:3n-6,9,12_(E)	18:3(6,9,12)	6Z,9Z,12E-octadecatrienoic acid	Not found in LIPID MAPS.	_	7.54	0.59 ± 0.06	0.1
C20:3n-6,9,12	20:3(8,11,14)	8Z,11Z,14Z-eicosatrienoic acid	LMFA01030387		8.5	89.8 ± 0.5	0.006
C20:3n-6,9,15	20:3(5,11,14)	5Z,11Z,14Z-eicosatrienoic acid	LMFA01030380	Sciadonic acid	8.59	9.9 ± 0.3	0.03
C20:3n-9,12,15	20:3(5,8,11)	5Z,8Z,11Z-eicosatrienoic acid	LMFA01030381	Mead acid	8.77	0.3 ± 0.2	0.7
C22:3n-6,9,15	22:3(7,13,16)	7Z,13Z,16Z-docosatrienoic acid	LMFA04000062	22:3(7Z,13Z,16Z)	9.63	10 ± 10	0.8
C22:3n-6,9,12	22:3(10,13,16)	10Z,13Z,16Z-docosatrienoic acid	Not found in LIPID MAPS.	_	9.63	39 ± 3	0.08
C22:3n-9,12,15	22:3(7,10,13)	7Z,10Z,13Z-docosatrienoic acid	LMFA01030411	Dihomo Mead's acid	9.77	47 ± 8	0.2
C18:4n-3,6,9,12	18:4(6,9,12,15)	6Z,9Z,12Z,15Z-octadecatetraenoic acid	LMFA01030357	Stearidonic acid	6.65	_	_
C20:4n-6,9,12,15	20:4(5,8,11,14)	5Z,8Z,11Z,14Z-eicosatetraenoic acid	LMFA01030001	Arachidonic acid	8.02	97.4 ± 0.2	0.002
C20:4n-3,6,9,12	20:4(8,11,14,17)	8Z,11Z,14Z,17Z-eicosatetraenoic acid	LMFA01030818	omega-3-Arachidonic acid	7.81	2.6 ± 0.2	0.08
C20:4n-3,6,9,15	20:4(5,11,14,17)	5Z,11Z,14Z,17Z-eicosatetraenoic acid	LMFA01030394	Juniperonic acid	7.88	< 1	_
C22:4n-6,9,12,15	22:4(7,10,13,16)	7Z,10Z,13Z,16Z-docosatetraenoic acid	LMFA01030178	Adrenic Acid	9.03	_	_
C24:4n-6,9,12,15	24:4(9,12,15,18)	9Z,12Z,15Z,18Z-tetracosatetraenoic acid	LMFA01030819	9Z,12Z,15Z,18Z-Tetracosatetraenoic acid	10.06	_	_
C20:5n-3,6,9,12,15	20:5(5,8,11,14,17)	5Z,8Z,11Z,14Z,17Z-eicosapentaenoic acid	LMFA01030759	EPA	7.32	_	_
C22:5n-3,6,9,12,15	22:5(7,10,13,16,19)	7Z,10Z,13Z,16Z,19Z-docosapentaenoic acid	LMFA04000044	DPA	8.34	45.5 ± 0.1	0.002
C22:5n-6,9,12,15,18	22:5(4,7,10,13,16)	4Z,7Z,10Z,13Z,16Z-docosapentaenoic acid	LMFA04000064	22:5(4Z,7Z,10Z,13Z,16Z)	8.69	54.5 ± 0.1	0.002
C24:5n-3,6,9,12,15	24:5(9,12,15,18,21)	9Z,12Z,15Z,18Z,21Z-tetracosapentaenoic acid	LMFA01030821	9Z,12Z,15Z,18Z,21Z-tetracosapentaenoic acid	9.42	68 ± 7	0.1
C24:5n-6,9,12,15,18	24:5(6,9,12,15,18)	6Z,9Z,12Z,15Z,18Z-tetracosapentaenoic acid	LMFA01030820	6Z,9Z,12Z,15Z,18Z-tetracosapentaenoic acid	9.57	33 ± 7	0.2
C22:6n-3,6,9,12,15,18	22:6(4,7,10,13,16,19)	4Z,7Z,10Z,13Z,16Z,19Z-docosahexaenoic acid	LMFA01030185	DHA	8.01	_	_
C24:6n-3,6,9,12,15,18	24:6(6,9,12,15,18,21)	6Z,9Z,12Z,15Z,18Z,21Z-tetracosahexaenoic acid	LMFA01030822	THA	8.88	_	_
