# Supplementary material for: Ozone-enabled fatty acid discovery reveals unexpected diversity in the human lipidome
Source: Nat Commun. 2023 Jul 4;14:3940. doi: 10.1038/s41467-023-39617-9 (PMC10319862; doi:10.1038/s41467-023-39617-9)
Supplement: Supplementary file 6 — Supplementary Dataset 3 [file 41467_2023_39617_MOESM6_ESM.xlsx]

## Sheet: FA in Vernix Caseosa
Identified fatty acid species in a vernix caseosa lipid extract (after hydrolysis and fixed-charge derivatization with 4-I-AMPP).
Fatty acids that, to the best of our knowledge, have not been reported before, are highlighted with a yellow background,
while those that we also discovered in pooled human plasma are highlighted with a grey background.
Fatty acid (n-x)	FA shorthand	Systematic name	LipidMAPS ID	Common Name	RT / min	Confidence of identification (High: H; Low: L)	Relative isomer abundance / % of each isomer group	Estimated relative fatty acid abundance / % of the total fatty acid content
C12:0_br	12:0_br	_	_	_	5.84	H	4.7	0.035
C12:0_br	12:0_br	_	_	_	6.05	H	10.7	0.079
C12:0_br	12:0_br	_	_	_	6.15	H	33.8	0.25
C12:0	12:0	Dodecanoic acid	LMFA01010012	Lauric acid	6.29	H	50.9	0.38
C13:0_br	13:0_br	_	_	_	6.57	H	2.1	0.037
C13:0_br	13:0_br	_	_	_	6.66	H	21.9	0.38
C13:0_br	13:0_br	_	_	_	6.8	H	53.6	0.94
C13:0_br	13:0_br	_	_	_	6.89	H	2.3	0.04
C13:0	13:0	Tridecanoic acid	LMFA01010013	Tridecylic acid	7.02	H	20.2	0.35
C14:0_br	14:0_br	_	_	_	7.6	H	41.4	4.3
C14:0	14:0	Tetradecanoic acid	LMFA01010014	Myristic acid	7.73	H	58.6	6.1
C15:0_br	15:0_br	_	_	_	8.05	H	3.4	0.36
C15:0_br	15:0_br	_	_	_	8.21	H	38.9	4.1
C15:0_br	15:0_br	_	_	_	8.28	H	5.4	0.57
C15:0	15:0	Pentadecanoic acid	LMFA01010015	Pentadecylic acid	8.42	H	52.3	5.5
C16:0_br	16:0_br	_	_	_	8.86	H	4.6	1.1
C16:0_br	16:0_br	_	_	_	8.95	H	16.8	4
C16:0	16:0	Hexadecanoic acid	LMFA01010001	Palmitic acid	9.08	H	78.7	18.6
C17:0_br	17:0_br	_	_	_	9.38	H	12.1	0.53
C17:0_br	17:0_br	_	_	_	9.52	H	54.1	2.4
C17:0_br	17:0_br	_	_	_	9.59	H	2.2	0.097
C17:0	17:0	Heptadecanoic acid	LMFA01010017	Margaric acid	9.72	H	31.6	1.4
C18:0_br	18:0_br	_	_	_	10.2	H	14.4	0.49
C18:0	18:0	Octadecanoic acid	LMFA01010041	Stearic acid	10.33	H	85.6	2.9
C19:0_br	19:0_br	_	_	_	10.75	H	n.a.
C19:0_br	19:0_br	_	_	_	10.8	H	n.a.
C19:0	19:0	Nonadecanoic acid	LMFA01010019	Nonadecylic acid	10.93	H	n.a. (IS)
C20:0_br	20:0_br	_	_	_	11.39	H	73.1	1.1
C20:0	20:0	Eicosanoic acid	LMFA01010020	Arachidic acid	11.51	H	26.9	0.39
C21:0_br	21:0_br	_	_	_	11.9	H	89.4	0.42
C21:0	21:0	Heneicosanoic acid	LMFA01010021	Heneicosylic acid	12.06	H	10.6	0.05
C22:0_br	22:0_br	_	_	_	12.49	H	77.7	1.1
C22:0	22:0	Docosanoic acid	LMFA01010022	Behenic acid	12.6	H	22.3	0.31
C23:0_br	23:0_br	_	_	_	12.98	H	75.2	0.49
C23:0	23:0	Tricosanoic acid	LMFA01010023	Tricosylic acid	13.12	H	24.8	0.16
C24:0_br	24:0_br	_	_	_	13.5	H	67.5	1.8
C24:0	24:0	Tetracosanoic acid	LMFA01010024	Lignoceric acid	13.61	H	32.5	0.85
C25:0_br	25:0_br	_	_	_	13.95	H	78.9	0.76
C25:0	25:0	Pentacosanoic acid	LMFA01010025	Hyenic acid	14.08	H	21.1	0.2
C26:0_br	26:0_br	_	_	_	14.43	H	63.3	0.71
C26:0	26:0	Hexacosanoic acid	LMFA01010026	Cerotic acid	14.53	H	36.7	0.41
C27:0_br	27:0_br	_	_	_	14.83	H	76.9	0.14
C27:0	27:0	Heptacosanoic acid	LMFA01010027	Carboceric acid	14.96	H	23.1	0.042
C28:0_br	28:0_br	_	_	_	15.28	H	45.8	0.087
C28:0	28:0	Octacosanoic acid	LMFA01010028	Montanic acid	15.37	H	54.2	0.1
C29:0_br	29:0_br	_	_	_	15.66	H	71.2	0.028
C29:0	29:0	Nonacosanoic acid	LMFA01010029	Nonacosanoic acid	15.78	H	28.8	0.011
C30:0_br	30:0_br	_	_	_	16.08	H	48	0.024
C30:0	30:0	Triacontanoic acid	LMFA01010030	Melissic acid	16.17	H	52	0.027
C13:1n-7	13:1(6Z)	6Z-tridecenoic acid	Not found in LIPID MAPS.	Chevreulic acid	6.19	H	100	0.024
C14:1n-4	14:1(10Z)	10Z-tetradecenoic acid	Not found in LIPID MAPS.	_	6.82	H	0.65	0.0092
C14:1n-5	14:1(9Z)	9Z-tetradecenoic acid	LMFA01030051	Myristoleic acid	6.82	H	5.7	0.081
C14:1n-6	14:1(8Z)	8Z-tetradecenoic acid	LMFA01030050	8Z-tetradecenoic acid	6.82	H	0.35	0.005
C14:1n-2	14:1(12Z)	12Z-tetradecenoic acid	Not found in LIPID MAPS.	Seylereic acid	6.82	H	0.11	0.0015
C14:1n-3	14:1(11Z)	11Z-tetradecenoic acid	LMFA01030770	cis-tetradec-11-enoic acid	6.84	H	0.21	0.0031
C14:1n-7	14:1(7Z)	7Z-tetradecenoic acid	LMFA01030249	7Z-tetradecenoic acid	6.84	H	2.2	0.032
C14:1n-9	14:1(5Z)	5Z-tetradecenoic acid	LMFA01030248	Physeteric acid	6.99	H	1.6	0.022
C14:1n-8	14:1(6Z)	6Z-tetradecenoic acid	LMFA01031183	6Z-tetradecenoic acid	6.92	H	86	1.2
C14:1n-8_(E)	14:1(6E)	6E-tetradecenoic acid	Not found in LIPID MAPS.	_	7.11	H	2.7	0.038
C15:1n-5	15:1(10Z)	10Z-pentadecenoic acid	LMFA01030259	10Z-pentadecenoic acid	7.49	H	0.096	0.0013
C15:1n-3	15:1(12Z)	12Z-pentadecenoic acid	Not found in LIPID MAPS.	Fertilitatic acid	7.5	H	0.38	0.005
C15:1n-4	15:1(11Z)	11Z-pentadecenoic acid	Not found in LIPID MAPS.	Liebigeic acid	7.49	H	2.1	0.028
C15:1n-6	15:1(9Z)	9Z-pentadecenoic acid	LMFA01030866	15:1(9Z)	7.49	H	0.53	0.007
C15:1n-9_Branched	15:1(6)_Br		_	_	7.49	H	13.7	0.18
C15:1n-7	15:1(8Z)	8Z-pentadecenoic acid	Not found in LIPID MAPS.	Berthelotic acid	7.49	H	2	0.026
C15:1n-8	15:1(7Z)	7Z-pentadecenoic acid	LMFA01030855	15:1(7Z)	7.56	H	1.8	0.024
C15:1n-9	15:1(6Z)	6Z-pentadecenoic acid	LMFA01031184	6Z-pentadecenoic acid	7.62	H	73.8	0.97
C15:1n-4_(E)	15:1(11E)	11E-pentadecenoic acid	Not found in LIPID MAPS.	_	7.66	H	0.4	0.0053
C15:1n-6_(E)	15:1(9E)	9E-pentadecenoic acid	Not found in LIPID MAPS.	_	7.7	H	0.32	0.0042
C15:1n-9_(E)	15:1(6E)	6E-pentadecenoic acid	Not found in LIPID MAPS.	_	7.81	H	1.6	0.021
C15:1n-10	15:1(5Z)	5Z-pentadecenoic acid	LMFA01031197	5Z-pentadecenoic acid	7.7	H	3.2	0.042
C16:1n-9_Branched	16:1(7)_Br		_	_	8.11	H	0.09	0.015
C16:1n-5	16:1(11Z)	11Z-hexadecenoic acid	LMFA01030262	cis-Palmitvaccenic acid	8.19	H	3.1	0.5
C16:1n-7	16:1(9Z)	9Z-hexadecenoic acid	LMFA01030056	cis-9-palmitoleic acid	8.19	H	6.9	1.1
C16:1n-3	16:1(13Z)	13Z-hexadecenoic acid	LMFA01030264	13Z-hexadecenoic acid	8.19	H	1	0.16
C16:1n-6	16:1(10Z)	10Z-hexadecenoic acid	LMFA01030058	cis-10-palmitoleic acid	8.16	H	0.11	0.018
C16:1n-8	16:1(8Z)	8Z-hexadecenoic acid	LMFA01031081	8Z-Hexadecenoic acid	8.19	H	4.8	0.77
C16:1n-4	16:1(12Z)	12Z-hexadecenoic acid	Not found in LIPID MAPS.	_	8.19	H	0.37	0.06
C16:1n-10_Branched	16:1(6)_Br		_	_	8.19	H	19.6	3.2
C16:1n-9	16:1(7Z)	7Z-hexadecenoic acid	LMFA01030766		8.2	H	1.4	0.23
C16:1n-3_(E)	16:1(13E)	13E-hexadecenoic acid	Not found in LIPID MAPS.	_	8.33	H	1	0.16
C16:1n-4_(E)	16:1(12E)	12E-hexadecenoic acid	Not found in LIPID MAPS.	_	8.32	H	0.37	0.06
C16:1n-10	16:1(6Z)	6Z-hexadecenoic acid	LMFA01030267	Sapienic acid	8.3	H	60.4	9.7
C16:1n-5_(E)	16:1(11E)	11E-hexadecenoic acid	LMFA01030261	Lycopodic acid	8.32	H	3.1	0.5
C16:1n-7_(E)	16:1(9E)	9E-hexadecenoic acid	LMFA01030057	trans-9-palmitoleic acid	8.34	H	6.9	1.1
C16:1n-11	16:1(5Z)	5Z-hexadecenoic acid	LMFA01030854	16:1(5Z)	8.33	H	0.054	0.0087
C16:1n-10_(E)	16:1(6E)	6E-hexadecenoic acid	LMFA01031082	6E-Hexadecenoic acid	8.48	H	2	0.32
C17:1n-11_Branched	17:1(6)_Br		_	_	8.77	H	21.4	0.52
C17:1n-6	17:1(11Z)	11Z-heptadecenoic acid	LMFA01030856	17:1(11Z)	8.77	H	4.9	0.12
C17:1n-8	17:1(9Z)	9Z-heptadecenoic acid	LMFA01030060	Margaroleic acid	8.77	H	17	0.41
C17:1n-9	17:1(8Z)	8Z-heptadecenoic acid	LMFA01030288	Civetic acid	8.81	H	21	0.51
C17:1n-4	17:1(13Z)	13Z-heptadecenoic acid	Not found in LIPID MAPS.	Thudichumic acid	8.81	H	0.67	0.016
C17:1n-10	17:1(7Z)	7Z-heptadecenoic acid	LMFA01030286	7Z-heptadecenoic acid	8.86	H	3.7	0.089
C17:1n-11	17:1(6Z)	6Z-heptadecenoic acid	LMFA01031186	6Z-heptadecenoic acid	8.96	H	29.2	0.7
C17:1n-11_(E)	17:1(6E)	6E-heptadecenoic acid	Not found in LIPID MAPS.	_	9.14	H	2.2	0.053
C18:1n-10_Branched	18:1(8)_Br		_	_	9.37	H	2.8	0.28
C18:1n-7	18:1(11Z)	11Z-octadecenoic acid	LMFA01030076	cis-vaccenic acid	9.44	H	20	2
C18:1n-9_Branched	18:1(9)_Br		_	_	9.34	H	0.13	0.013
C18:1n-12_Branched	18:1(6)_Br		_	_	9.44	H	1.4	0.14
C18:1n-5	18:1(13Z)	13Z-octadecenoic acid	LMFA01030290	13Z-octadecenoic acid	9.43	H	0.66	0.066
C18:1n-3	18:1(15Z)	15Z-octadecenoic acid	LMFA01030291	15Z-octadecenoic acid	9.42	H	0.12	0.012
C18:1n-8	18:1(10Z)	10Z-octadecenoic acid	LMFA01030074	cis-10-oleic acid	9.44	H	1	0.1
C18:1n-9	18:1(9Z)	9Z-octadecenoic acid	LMFA01030002	Oleic acid	9.44	H	32.4	3.2
C18:1n-10	18:1(8Z)	8Z-octadecenoic acid	LMFA01030070	cis-8-oleic acid	9.44	H	32.7	3.3
C18:1n-11	18:1(7Z)	7Z-octadecenoic acid	LMFA01030068	7Z-octadecenoic acid	9.49	H	0.35	0.035
C18:1n-13_Branched	18:1(5)_Br		_	_	9.44	H	0.23	0.023
C18:1n-7_(E)	18:1(11E)	11E-octadecenoic acid	LMFA01030077	trans-vaccenic acid	9.59	H	20	2
C18:1n-12	18:1(6Z)	6Z-octadecenoic acid	LMFA01030066	Petroselinic acid	9.59	H	7	0.7
C18:1n-13	18:1(5Z)	5Z-octadecenoic acid	LMFA01030296	5Z-octadecenoic acid	9.68	H	0.23	0.023
C18:1n-10_(E)	18:1(8E)	8E-octadecenoic acid	LMFA01030071	trans-8-elaidic acid	9.68	H	2.8	0.28
C18:1n-12_(E)	18:1(6E)	6E-octadecenoic acid	LMFA01030067	Petroselaidic acid	9.76	H	1.4	0.14
C19:1n-11_Branched	19:1(8)_Br		_	_	9.91	H	6.7	0.018
C19:1n-10_Branched	19:1(9)_Br		_	_	9.94	H	1.4	0.0038
C19:1n-6	19:1(13Z)	13Z-nonadecenoic acid	LMFA01030908	19:1(13Z)	9.99	H	7.4	0.02
C19:1n-8	19:1(11Z)	11Z-nonadecenoic acid	LMFA01030887	19:1(11Z)	10.04	H	25	0.068
C19:1n-9	19:1(10Z)	10Z-nonadecenoic acid	LMFA01030362	10Z-nonadecenoic acid	10.04	H	8.4	0.023
C19:1n-7	19:1(12Z)	12Z-nonadecenoic acid	LMFA01030857	19:1(12Z)	10	H	0.36	0.001
C19:1n-13_Branched	19:1(6)_Br		_	_	9.99	H	1	0.0027
C19:1n-10	19:1(9Z)	9Z-nonadecenoic acid	LMFA01030886	19:1(9Z)	10.04	H	1.4	0.0038
C19:1n-11	19:1(8Z)	8Z-nonadecenoic acid	Not found in LIPID MAPS.	_	10.04	H	6.7	0.018
C19:1n-13	19:1(6Z)	6Z-nonadecenoic acid	LMFA01030885	19:1(6Z)	10.21	H	1	0.0027
C20:1n-11_Branched	20:1(9)_Br		_	_	10.55	H	7.1	0.052
C20:1n-10_Branched	20:1(10)_Br		_	_	10.52	H	4.7	0.035
C20:1n-7	20:1(13Z)	13Z-eicosenoic acid	LMFA01030367	Paullinic acid	10.58	H	42	0.31
C20:1n-12_Branched	20:1(8)_Br		_	_	10.58	H	4.9	0.036
C20:1n-8	20:1(12Z)	12Z-eicosenoic acid	Not found in LIPID MAPS.	_	10.58	H	3.8	0.028
C20:1n-9	20:1(11Z)	11Z-eicosenoic acid	LMFA01030085	cis-gondoic acid	10.58	H	12	0.088
C20:1n-5	20:1(15Z)	15Z-eicosenoic acid	LMFA01030369	15Z-eicosenoic acid	10.58	H	6	0.044
C20:1n-3	20:1(17Z)	17Z-eicosenoic acid	Not found in LIPID MAPS.	Freiburgeic acid	10.6	H	0.31	0.0023
C20:1n-10	20:1(10Z)	10Z-eicosenoic acid	LMFA01031093	10Z-Eicosenoic acid	10.59	H	4.7	0.035
C20:1n-11	20:1(9Z)	9Z-eicosenoic acid	LMFA01030084	cis-Gadoleic acid	10.64	H	7.1	0.052
C20:1n-12	20:1(8Z)	8Z-eicosenoic acid	LMFA01030372	8Z-eicosenoic acid	10.68	H	4.9	0.036
C20:1n-14_Branched	20:1(6)_Br		_	_	10.68	H	0.52	0.0038
C20:1n-13	20:1(7Z)	7Z-eicosenoic acid	LMFA01030858	20:1(7Z)	10.74	H	2.4	0.018
C20:1n-14	20:1(6Z)	6Z-eicosenoic acid	LMFA01031098	6Z-Eicosenoic acid	10.8	H	0.52	0.0038
C20:1n-9_(E)	20:1(11E)	11E-eicosenoic acid	LMFA01030086	trans-gondoic acid	10.77	H	12	0.088
C21:1n-11_Branched	21:1(10)_Br		_	_	11.02	H	18	0.0097
C21:1n-6	21:1(15Z)	15Z-heneicosenoic acid	Not found in LIPID MAPS.	Verkadeic acid	11.15	H	26	0.014
C21:1n-8	21:1(13Z)	13Z-heneicosenoic acid	Not found in LIPID MAPS.	_	11.15	H	32	0.017
C21:1n-9	21:1(12Z)	12Z-heneicosenoic acid	LMFA01030398	12Z-heneicosenoic acid	11.15	H	7.5	0.004
C21:1n-14_Branched	21:1(7)_Br		_	_	11.14	H	6.1	0.0033
C21:1n-7	21:1(14Z)	14Z-heneicosenoic acid	Not found in LIPID MAPS.	Dyerbergeic acid	11.15	H	2	0.0011
C21:1n-15_Branched	21:1(6)_Br		_	_	11.18	H	3.9	0.0021
C21:1n-11	21:1(10Z)	10Z-heneicosenoic acid	Not found in LIPID MAPS.	Vrkoslavic acid	11.18	H	18	0.0097
C22:1n-9_Branched	22:1(13)_Br		_	_	11.59	H	0.37	0.0011
C22:1n-11_Branched	22:1(11)_Br		_	_	11.66	H	1.4	0.0043
C22:1n-12_Branched	22:1(10)_Br		_	_	11.67	H	2.1	0.0064
C22:1n-14_Branched	22:1(8)_Br		_	_	11.7	H	0.67	0.002
C22:1n-7	22:1(15Z)	15Z-docosenoic acid	LMFA01030402	15Z-docosenoic acid	11.69	H	47	0.14
C22:1n-9	22:1(13Z)	13Z-docosenoic acid	LMFA01030089	cis-erucic acid	11.69	H	11.5	0.035
C22:1n-10_Branched	22:1(12)_Br		_	_	11.59	H	6.2	0.019
C22:1n-10	22:1(12Z)	12Z-docosenoic acid	Not found in LIPID MAPS.	Bangeic acid	11.69	H	8.8	0.027
C22:1n-14	22:1(8Z)	8Z-docosenoic acid	Not found in LIPID MAPS.	Fredericksonic acid	11.82	H	0.67	0.002
C22:1n-5	22:1(17Z)	17Z-docosenoic acid	LMFA04000085	17Z-Docosenoic acid	11.7	H	12.4	0.038
C22:1n-3	22:1(19Z)	19Z-docosenoic acid	LMFA01030403	19Z-docosenoic acid	11.75	H	0.78	0.0024
C22:1n-12	22:1(10Z)	10Z-docosenoic acid	Not found in LIPID MAPS.	Superficienic acid	11.74	H	0.66	0.002
C22:1n-15_Branched	22:1(7)_Br		_	_	11.74	H	1.17	0.0036
C22:1n-13	22:1(9Z)	9Z-docosenoic acid	LMFA01030911	22:1(9Z)	11.77	H	2.4	0.0073
C22:1n-16_Branched	22:1(6)_Br		_	_	11.82	H	2.9	0.0088
C22:1n-15	22:1(7Z)	7Z-docosenoic acid	LMFA01030910	22:1(7Z)	11.87	H	0.6	0.0018
C22:1n-9_(E)	22:1(13E)	13E-docosenoic acid	LMFA01030090	trans-brassidic acid	11.83	H	0.7	0.0021
C23:1n-11_Branched	23:1(12)_Br		_	_	12.08	H	14	0.0045
C23:1n-8	23:1(15Z)	15Z-tricosenoic acid	Not found in LIPID MAPS.	_	12.08	H	7.1	0.0023
C23:1n-6	23:1(17Z)	17Z-tricosenoic acid	LMFA01030415	17Z-tricosenoic acid	12.23	H	41	0.013
C23:1n-9	23:1(14Z)	14Z-tricosenoic acid	LMFA01030413	14Z-tricosenoic acid	12.23	H	9.4	0.003
C23:1n-7	23:1(16Z)	16Z-tricosenoic acid	LMFA01030414	16Z-tricosenoic acid	12.23	H	12	0.0039
C23:1n-14	23:1(9Z)	9Z-tricosenoic acid	LMFA01031074	9Z-Tricosenoic acid	12.3	H	16	0.0052
C24:1n-10_Branched	24:1(14)_Br		_	_	12.62	H	17	0.049
C24:1n-11_Branched	24:1(13)_Br		_	_	12.64	H	1.2	0.0035
C24:1n-12_Branched	24:1(12)_Br		_	_	12.64	H	1.5	0.0043
C24:1n-14_Branched	24:1(10)_Br		_	_	12.73	H	1.1	0.0032
C24:1n-7	24:1(17Z)	17Z-tetracosenoic acid	LMFA01031084	17Z-Tetracosenoic acid	12.73	H	47	0.14
C24:1n-9	24:1(15Z)	15Z-tetracosenoic acid	LMFA01030092	Nervonic acid	12.73	H	7.4	0.021
C24:1n-10	24:1(14Z)	14Z-tetracosenoic acid	Not found in LIPID MAPS.	_	12.73	H	17	0.049
C24:1n-15_Branched	24:1(9)_Br		_	_	12.73	H	0.84	0.0024
C24:1n-16_Branched	24:1(8)_Br		_	_	12.75	H	1.7	0.0049
C24:1n-5	24:1(19Z)	19Z-tetracosenoic acid	LMFA01031022	19Z-Tetracosenoic acid	12.76	H	13	0.038
C24:1n-15	24:1(9Z)	9Z-tetracosenoic acid	Not found in LIPID MAPS.	Cutineic acid	12.84	H	0.84	0.0024
C25:1n-11_Branched	25:1(14)_Branched		_	_	13.09	H	31	0.01
C25:1n-6	25:1(19Z)	19Z-pentacosenoic acid	LMFA01030421	19Z-pentacosenoic acid	13.24	H	32	0.011
C25:1n-8	25:1(17Z)	17Z-pentacosenoic acid	LMFA01030419	17Z-pentacosenoic acid	13.24	H	20	0.0066
C25:1n-9	25:1(16Z)	16Z-pentacosenoic acid	LMFA01030418	16Z-pentacosenoic acid	13.24	H	6.4	0.0021
C25:1n-16_Branched	25:1(9)_Br		_	_	13.24	H	10	0.0033
C26:1n-10_Branched	26:1(16)_Br		_	_	13.59	H	20	0.033
C26:1n-12_Branched	26:1(14)_Br		_	_	13.59	H	3.8	0.0063
C26:1n-15_Branched	26:1(11)_Br		_	_	13.62	H	2.3	0.0038
C26:1n-7	26:1(19Z)	19Z-hexacosenoic acid	LMFA01030874	26:1(19Z))	13.71	H	40	0.066
C26:1n-9	26:1(17Z)	17Z-hexacosenoic acid	LMFA01030095	Ximenic acid	13.71	H	6.8	0.011
C26:1n-16_Branched	26:1(10)_Br		_	_	13.71	H	1.2	0.002
C26:1n-10	26:1(16Z)	16Z-hexacosenoic acid	Not found in LIPID MAPS.	Neonatic acid	13.71	H	20	0.033
C26:1n-5	26:1(21Z)	21Z-hexacosenoic acid	LMFA01031077	21Z-Hexacosenoic acid	13.73	H	16	0.027
C26:1n-3	26:1(23Z)	23Z-hexacosenoic acid	Not found in LIPID MAPS.	Matereic acid	13.78	H	1.1	0.0018
C27:1n-11_Branched	27:1(16)_Br		_	_	14.02	H	34	<0.01
C27:1n-6	27:1(21Z)	21Z-heptacosenoic acid	Not found in LIPID MAPS.	Cudlmanic acid	14.19	H	66	<0.01
C28:1n-10_Branched	28:1(18)_Br		_	_	14.48	H	12	0.016
C28:1n-12_Branched	28:1(16)_Br		_	_	14.52	H	2.4	0.0031
C28:1n-7	28:1(21Z)	21Z-octacosenoic acid	LMFA01030431	21Z-octacosenoic acid	14.61	H	57	0.074
C28:1n-9	28:1(19Z)	19Z-octacosenoic acid	LMFA01030096	19Z-octacosenoic acid	14.61	H	2.2	0.0029
C28:1n-10	28:1(18Z)	18Z-octacosenoic acid	Not found in LIPID MAPS.	Cvackaic acid	14.61	H	12	0.016
C28:1n-5	28:1(23Z)	23Z-octacosenoic acid	LMFA01030432	23Z-octacosenoic acid	14.62	H	18	0.023
C29:1n-6	29:1(23Z)	23Z-nonacosenoic acid	Not found in LIPID MAPS.	Urbanic acid	15.02	H	66	0.0084
C29:1n-8	29:1(21Z)	21Z-nonacosenoic acid	Not found in LIPID MAPS.	Vojiroic acid	15.02	H	34	0.0043
C30:1n-10_Branched	30:1(20Z)_Br		_	_	15.33	H	5	0.0093
C30:1n-7	30:1(23Z)	23Z-triacontenoic acid	LMFA01030875	30:1(23Z))	15.42	H	77	0.14
C30:1n-9	30:1(21Z)	21Z-triacontenoic acid	LMFA01030097	Lumequeic acid	15.42	H	2.6	0.0048
C30:1n-10	30:1(20Z)	20Z-triacontenoic acid	Not found in LIPID MAPS.	Patroneic acid	15.42	H	5	0.0093
C30:1n-5	30:1(25Z)	25Z-triacontenoic acid	Not found in LIPID MAPS.	Lavoisieric acid	15.44	H	13	0.024
C16:2n-2,10	16:2(6,14)	6,14-hexadecadienoic acid	Not found in LIPID MAPS.	Scutanic acid	7.44	H	21	0.039
C16:2n-3,10	16:2(6,13)	6,13-hexadecadienoic acid	Not found in LIPID MAPS.	Menzeleic acid	7.44	H	47	0.087
C16:2n-4,8	16:2(8,12)	8,12-hexadecadienoic acid	Not found in LIPID MAPS.	_	7.43	L
C16:2n-4,10	16:2(6,12)	6,12-hexadecadienoic acid	Not found in LIPID MAPS.	_	7.44	L
C16:2n-5,8	16:2(8,11)	8,11-hexadecadienoic acid	Not found in LIPID MAPS.	_	7.42	H	2.8	0.0052
C16:2n-6,10	16:2(6,10)	6,10-hexadecadienoic acid	Not found in LIPID MAPS.	_	7.44	L
C17:2n-6,9	17:2(8,11)	8Z,11Z-heptadecadienoic acid	LMFA01031037	Norlinoleic acid	8.05	H		<0.05
C17:2n-8,11	17:2(6,9)	6Z,9Z-heptadecadienoic acid	Not found in LIPID MAPS.	Nascentianic acid	8.18	L		<0.05
C18:2n-3,9	18:2(9,15)	9,15-octadecadienoic acid	Not found in LIPID MAPS.	_	8.63	L
C18:2n-3,10	18:2(8,15)	8,15-octadecadienoic acid	Not found in LIPID MAPS.	Foigeic acid	8.63	H	5.1	0.089
C18:2n-4,9	18:2(9,14)	9,14-octadecadienoic acid	Not found in LIPID MAPS.	_	8.62	L
C18:2n-4,10	18:2(8,14)	8,14-octadecadienoic acid	Not found in LIPID MAPS.	_	8.62	L
C18:2n-6,10	18:2(8,12)	8,12-octadecadienoic acid	Not found in LIPID MAPS.	_	8.62	L
C18:2n-3,6	18:2(12,15)	12,15-octadecadienoic acid	LMFA01030302	12Z,15Z-octadecadienoic acid	8.65	L
C18:2n-6,9	18:2(9,12)	9Z,12Z-octadecadienoic acid	LMFA01030120	Linoleic acid	8.63	H	37	0.64
C18:2n-7,10	18:2(8,11)	8Z,11Z-octadecadienoic acid	LMFA01030116	8Z,11Z-octadecadienoic acid	8.67	H	15	0.26
C18:2n-2,10	18:2(8,16)	8,16-octadecadienoic acid	Not found in LIPID MAPS.	_	8.74	L
C18:2n-2,12	18:2(6,16)	6,16-octadecadienoic acid	Not found in LIPID MAPS.	_	8.73	L
C18:2n-3,10_(E)	18:2(8,15)	8,15-octadecadienoic acid	Not found in LIPID MAPS.	_	8.74	L
C18:2n-3,12	18:2(6,15)	6,15-octadecadienoic acid	Not found in LIPID MAPS.	_	8.81	L
C18:2n-7,9	18:2(9,11)	9,11-octadecadienoic acid	LMFA01030117	Ricinenic acid	8.85	H		<0.01
C18:2n-6,8	18:2(10,12)	10,12-octadecadienoic acid	LMFA01030124	10Z,12Z-octadecadienoic acid	8.83	H		<0.01
C18:2n-9,12	18:2(6,9)	6Z,9Z-octadecadienoic acid	LMFA01030332	6Z,9Z-octadecadienoic acid	8.83	H	1.2	0.021
C18:2n-10,13	18:2(5,8)	5Z,8Z-octadecadienoic acid	LMFA01030323	Sebaleic acid	8.93	H	17	0.3
C19:2n-7,10	19:2(9,12)	9Z,12Z-nonadecadienoic acid	Not found in LIPID MAPS.	_	9.3	H	28	0.014
C19:2n-8,11	19:2(8,11)	8Z,11Z-nonadecadienoic acid	Not found in LIPID MAPS.	_	9.3	H	45	0.023
C19:2n-11,14	19:2(5,8)	5Z,8Z-nonadecadienoic acid	Not found in LIPID MAPS.	Orbonaic acid	9.57	H	27	0.014
C20:2n-6,9	20:2(11,14)	11Z,14Z-eicosadienoic acid	LMFA01031043	Dihomolinoleic acid	9.81	H	7.8	0.014
C20:2n-7,10	20:2(10,13)	10Z,13Z-eicosadienoic acid	Not found in LIPID MAPS.	Verniceic acid	9.81	H	18	0.033
C20:2n-9,12	20:2(8,11)	8Z,11Z-eicosadienoic acid	LMFA01030377	8Z,11Z-eicosadienoic acid	9.9	H	18	0.033
C20:2n-10,13	20:2(7,10)	7Z,10Z-eicosadienoic acid	Not found in LIPID MAPS.	Dermateic acid	9.96	H	53	0.096
C20:2n-12,15	20:2(5,8)	5Z,8Z-eicosadienoic acid	Not found in LIPID MAPS.	Meanjinic acid	10.05	H	3.2	0.0058
C22:2n-7,10	22:2(12,15)	12Z,15Z-docosadienoic acid	Not found in LIPID MAPS.	Feteic acid	10.91	H	100	0.048
C24:2n-7,10	24:2(14,17)	14Z,17Z-tetracosadienoic acid	Not found in LIPID MAPS.	Prenateic acid	12	H	100	0.018
C26:2n-7,10	26:2(16,19)	16Z,19Z-hexacosadienoic acid	Not found in LIPID MAPS.	Nativitatic acid	12.98	H	100	<0.01
C30:2n-7,10	30:2(20,23)	20Z,23Z-triacontadienoic acid	Not found in LIPID MAPS.	Progigneic acid	14.76	H	100	0.0088
C18:3n-3,6,9	18:3(9,12,15)	9Z,12Z,15Z-octadecatrienoic acid	LMFA01030152	alpha-Linolenic acid	7.95	H	15	0.0097
C18:3n-6,9,12	18:3(6,9,12)	6Z,9Z,12Z-octadecatrienoic acid	LMFA01030141	gamma-Linolenic acid	8.11	H	11	0.0071
C18:3n-3,10,13	18:3(5,8,15)	5,8,15-octadecatrienoic acid	Not found in LIPID MAPS.	Dinheic acid	8.11	H	24	0.016
C18:3n-7,10,13	18:3(5,8,11)	5Z,8Z,11Z-octadecatrienoic acid	Not found in LIPID MAPS.	_	8.19	H	50	0.033
C20:3n-6,9,12	20:3(8,11,14)	8Z,11Z,14Z-eicosatrienoic acid	LMFA01030387		9.15	H	25.5	0.037
C20:3n-7,10,13	20:3(7,10,13)	7Z,10Z,13Z-eicosatrienoic acid	LMFA01030384	7Z,10Z,13Z-eicosatrienoic acid	9.19	H	18	0.026
C20:3n-9,12,15	20:3(5,8,11)	5Z,8Z,11Z-eicosatrienoic acid	LMFA01030381	Mead acid	9.42	H	56.4	0.081
C22:3n-10,13,16	22:3(6,9,12)	6Z,9Z,12Z-docosatrienoic acid	Not found in LIPID MAPS.	Bükeic acid	10.49	H	100	0.03
C20:4n-6,9,12,15	20:4(5,8,11,14)	5Z,8Z,11Z,14Z-eicosatetraenoic acid	LMFA01030001	Arachidonic acid	8.68	H	100	0.039
