# Supplementary material for: Ozone-enabled fatty acid discovery reveals unexpected diversity in the human lipidome
Source: Nat Commun. 2023 Jul 4;14:3940. doi: 10.1038/s41467-023-39617-9 (PMC10319862; doi:10.1038/s41467-023-39617-9)
Supplement: Supplementary file 7 — Supplementary Dataset 4 [file 41467_2023_39617_MOESM7_ESM.xlsx]

## Sheet: FA in FBS
Overview of fatty acids that are identified here in fetal bovine serum.
Fatty acid isomers that, to the best of our knowledge, have not been reported before, are highlighted with a yellow background,
while those that we also discovered in pooled human plasma or vernix caseosa are highlighted with a grey background.
Fatty acid	FA shorthand	Systematic name	LipidMAPS ID	Common Name	RT / min	Confidence of identification	Relative isomer abundance / %	Estimated fatty acid abundance / nmol mL-1
(n-x)
C12:0	12:0	Dodecanoic acid	LMFA01010012	Lauric acid	5.47	H		1.16
C13:0	13:0	Tridecanoic acid	LMFA01010013	Tridecylic acid	6.26	H		0.58
C14:0	14:0	Tetradecanoic acid	LMFA01010014	Myristic acid	7.02	H		37.3
C15:0	15:0	Pentadecanoic acid	LMFA01010015	Pentadecylic acid	7.73	H		21.5
C16:0	16:0	Hexadecanoic acid	LMFA01010001	Palmitic acid	8.4	H		771
C17:0	17:0	Heptadecanoic acid	LMFA01010017	Margaric acid	9.09	H		53.4
C18:0	18:0	Octadecanoic acid	LMFA01010041	Stearic acid	9.72	H		735
C19:0	19:0	Nonadecanoic acid	LMFA01010019	Nonadecylic acid	10.35	H		10.2
C20:0	20:0	Eicosanoic acid	LMFA01010020	Arachidic acid	10.97	H		7.01
C21:0	21:0	Heneicosanoic acid	LMFA01010021	Heneicosylic acid	11.55	H		0.4
C22:0	22:0	Docosanoic acid	LMFA01010022	Behenic acid	12.11	H		3.24
C23:0	23:0	Tricosanoic acid	LMFA01010023	Tricosylic acid	12.65	H		0.73
C24:0	24:0	Tetracosanoic acid	LMFA01010024	Lignoceric acid	13.16	H		4.58
C12:1n-7	12:1(5Z)	5Z-dodecenoic acid	LMFA01030226	Lauroleinic acid	4.63	H	100	0.42
C14:1n-5	14:1(9Z)	9Z-tetradecenoic acid	LMFA01030051	Myristoleic acid	6.05	H	62.1	0.98
C14:1n-6	14:1(8Z)	8Z-tetradecenoic acid	LMFA01030050	8Z-tetradecenoic acid	6.05	H	1.3	0.021
C14:1n-4	14:1(10Z)	10Z-tetradecenoic acid	Not found in LIPID MAPS.	_	6.05	H	4.86	0.077
C14:1n-7	14:1(7Z)	7Z-tetradecenoic acid	LMFA01030249	7Z-tetradecenoic acid	6.07	H	9.31	0.15
C14:1n-8	14:1(6Z)	6Z-tetradecenoic acid	LMFA01031183	6Z-tetradecenoic acid	6.19	H	2.73	0.043
C14:1n-3_(E)	14:1(11E)	11E-tetradecenoic acid	_	_	6.24	H	0.65	0.01
C14:1n-2_(E)	14:1(12E)	12Z-tetradecenoic acid	Not found in LIPID MAPS.	_	6.19	H	0.34	0.0054
C14:1n-9	14:1(5Z)	5Z-tetradecenoic acid	LMFA01030248	Physeteric acid	6.24	H	15.3	0.24
C14:1n-4_(E)	14:1(10E)	10E-tetradecenoic acid	Not found in LIPID MAPS.	_	6.24	H	0.94	0.015
C14:1n-5_(E)	14:1(9E)	9E-tetradecenoic acid	LMFA01030250	Myristelaidic acid	6.24	H	0.65	0.01
C14:1n-6_(E)	14:1(8E)	8E-tetradecenoic acid	Not found in LIPID MAPS.	_	6.24	H	0.29	0.0046
C14:1n-8_(E)	14:1(6E)	6E-tetradecenoic acid	Not found in LIPID MAPS.	_	6.37	H	1.02	0.016
C14:1n-9_(E)	14:1(5E)	5E-tetradecenoic acid	LMFA01060188		6.36	H	0.58	0.0092
C15:1n-6	15:1(9Z)	9Z-pentadecenoic acid	LMFA01030866	15:1(9Z)	6.78	H	7.04	0.064
C15:1n-8	15:1(7Z)	7Z-pentadecenoic acid	LMFA01030855	15:1(7Z)	6.84	H	49.3	0.45
C15:1n-9	15:1(6Z)	6Z-pentadecenoic acid	LMFA01031184	6Z-pentadecenoic acid	6.85	H	16.7	0.15
C15:1n-10	15:1(5Z)	5Z-pentadecenoic acid	LMFA01031197	5Z-pentadecenoic acid	6.97	H	1.88	0.017
C15:1n-4	15:1(11Z)	11Z-pentadecenoic acid	Not found in LIPID MAPS.	_	6.78	H	4.7	0.043
C15:1n-4_(E)	15:1(11E)	11E-pentadecenoic acid	Not found in LIPID MAPS.	_	6.97	H	1.64	0.015
C15:1n-10_(E)	15:1(5E)	5E-pentadecenoic acid	Not found in LIPID MAPS.	_	7.2	H	18.8	0.17
C16:1n-4	16:1(12Z)	12Z-hexadecenoic acid	Not found in LIPID MAPS.	_	7.47	H	7.03	11.7
C16:1n-5	16:1(11Z)	11Z-hexadecenoic acid	LMFA01030262	cis-Palmitvaccenic acid	7.47	H	3.98	6.63
C16:1n-6	16:1(10Z)	10Z-hexadecenoic acid	LMFA01030058	cis-10-palmitoleic acid	7.47	H	0.33	0.54
C16:1n-7	16:1(9Z)	9Z-hexadecenoic acid	LMFA01030056	cis-9-palmitoleic acid	7.47	H	30.6	51
C16:1n-8	16:1(8Z)	8Z-hexadecenoic acid	LMFA01031081	8Z-Hexadecenoic acid	7.47	H	0.71	1.19
C16:1n-9	16:1(7Z)	7Z-hexadecenoic acid	LMFA01030766		7.52	H	28.5	47.6
C16:1n-2	16:1(14Z)	14Z-hexadecenoic acid	Not found in LIPID MAPS.	_	7.52	H	0.052	0.087
C16:1n-3	16:1(13Z)	13Z-hexadecenoic acid	LMFA01030264	13Z-hexadecenoic acid	7.48	H	0.23	0.39
C16:1n-2_(E)	16:1(14E)	14E-hexadecenoic acid	Not found in LIPID MAPS.	_	7.63	H	0.73	1.22
C16:1n-3_(E)	16:1(13E)	13E-hexadecenoic acid	Not found in LIPID MAPS.	_	7.63	H	0.44	0.73
C16:1n-4_(E)	16:1(12E)	12E-hexadecenoic acid	Not found in LIPID MAPS.	_	7.63	H	2.75	4.59
C16:1n-5_(E)	16:1(11E)	11E-hexadecenoic acid	LMFA01030261	Lycopodic acid	7.63	H	0.88	1.46
C16:1n-6_(E)	16:1(10E)	10E-hexadecenoic acid	Not found in LIPID MAPS.	_	7.63	H	1.02	1.7
C16:1n-10	16:1(6Z)	6Z-hexadecenoic acid	LMFA01030267	Sapienic acid	7.63	H	15.2	25.3
C16:1n-11	16:1(5Z)	5Z-hexadecenoic acid	LMFA01030854	16:1(5Z)	7.67	H	0.77	1.29
C16:1n-7_(E)	16:1(9E)	9E-hexadecenoic acid	LMFA01030057	trans-9-palmitoleic acid	7.65	H	3.98	6.63
C16:1n-8_(E)	16:1(8E)	8E-hexadecenoic acid	LMFA01031190	8E-hexadecenoic acid	7.67	H	0.29	0.48
C16:1n-9_(E)	16:1(7E)	7E-hexadecenoic acid	LMFA01030808	Hypogeic acid	7.78	H	0.61	1.02
C16:1n-10_(E)	16:1(6E)	6E-hexadecenoic acid	LMFA01031082	6E-Hexadecenoic acid	7.82	H	0.57	0.95
C16:1n-12	16:1(4Z)	4Z-hexadecenoic acid	Not found in LIPID MAPS.	_	7.82	H	0.19	0.32
C16:1n-11_(E)	16:1(5E)	5E-hexadecenoic acid	Not found in LIPID MAPS.	_	7.88	H	1.12	1.87
C17:1n-6	17:1(11Z)	11Z-heptadecenoic acid	LMFA01030856	17:1(11Z)	8.14	H	1.84	0.72
C17:1n-11_Br	17:1(6)_Br		_		8.13	H	2.86	1.13
C17:1n-5	17:1(12Z)	12Z-heptadecenoic acid	LMFA01030907	17:1(12Z)	8.14	H	0.92	0.36
C17:1n-8	17:1(9Z)	9Z-heptadecenoic acid	LMFA01030060	Margaroleic acid	8.14	H	67.3	26.6
C17:1n-9	17:1(8Z)	8Z-heptadecenoic acid	LMFA01030288	Civetic acid	8.15	H	20.4	8.05
C17:1n-11_Br	17:1(6)_Br		_	_	8.19	H	2.86	1.13
C17:1n-7	17:1(10Z)	10Z-heptadecenoic acid	LMFA01030283	10Z-heptadecenoic acid	8.19	H	1.12	0.44
C17:1n-8_(E)	17:1(9E)	9E-heptadecenoic acid	LMFA01030289	9E-heptadecenoic acid	8.41	H	0.34	0.13
C17:1n-11	17:1(6Z)	6Z-heptadecenoic acid	LMFA01031186	_	8.32	H	5.19	2.05
C18:1n-6	18:1(12Z)	12Z-octadecenoic acid	LMFA01030078	cis-12-oleic acid	8.78	H	0.26	2.4
C18:1n-7	18:1(11Z)	11Z-octadecenoic acid	LMFA01030076	cis-vaccenic acid	8.78	H	25	230
C18:1n-7_(E)	18:1(11E)	11E-octadecenoic acid	LMFA01030077	trans-vaccenic acid	8.98	H	1.98	18.2
C18:1n-3	18:1(15Z)	15Z-octadecenoic acid	LMFA01030291	15Z-octadecenoic acid	8.81	H	0.073	0.67
C18:1n-4	18:1(14Z)	14Z-octadecenoic acid	LMFA01030882	18:1(14Z)	8.78	H	0.47	4.32
C18:1n-5	18:1(13Z)	13Z-octadecenoic acid	LMFA01030290	13Z-octadecenoic acid	8.78	H	1.67	15.4
C18:1n-10	18:1(8Z)	8Z-octadecenoic acid	LMFA01030070	cis-8-oleic acid	8.82	H	3.66	33.7
C18:1n-2	18:1(16Z)	16Z-octadecenoic acid	LMFA01030292	16Z-octadecenoic acid	8.78	H	0.044	0.4
C18:1n-5_(E)	18:1(13E)	13E-octadecenoic acid	LMFA01030880	18:1(13E)	8.98	H	0.2	1.82
C18:1n-6_(E)	18:1(12E)	12E-octadecenoic acid	LMFA01030079	trans-12-elaidic acid	8.98	H	0.27	2.5
C18:1n-12	18:1(6Z)	6Z-octadecenoic acid	LMFA01030066	Petroselinic acid	8.98	H	0.75	6.91
C18:1n-9	18:1(9Z)	9Z-octadecenoic acid	LMFA01030002	Oleic acid	8.78	H	61.6	568
C18:1n-11	18:1(7Z)	7Z-octadecenoic acid	LMFA01030068	7Z-octadecenoic acid	8.86	H	0.31	2.88
C18:1n-2_(E)	18:1(16E)	16E-octadecenoic acid	LMFA01030081	16E-octadecenoic acid	8.98	H	0.18	1.63
C18:1n-3_(E)	18:1(15E)	15E-octadecenoic acid	LMFA01030080	15E-octadecenoic acid	8.98	H	0.1	0.96
C18:1n-9_(E)	18:1(9E)	9E-octadecenoic acid	LMFA01030073	9-elaidic acid	8.98	H	0.9	8.3
C18:1n-8_(E)	18:1(10E)	10E-octadecenoic acid	_	_	8.98	H	0.63	5.77
C18:1n-10_(E)	18:1(8E)	8E-octadecenoic acid	LMFA01030071	trans-8-elaidic acid	9.01	H	0.069	0.63
C18:1n-4_(E)	18:1(14E)	14E-octadecenoic acid	LMFA01030881	18:1(14E)	8.98	H	0.61	5.66
C18:1n-13	18:1(5Z)	5Z-octadecenoic acid	LMFA01030296	5Z-octadecenoic acid	9.01	H	0.83	7.68
C18:1n-11_(E)	18:1(7E)	7E-octadecenoic acid	LMFA01030069	7E-octadecenoic acid	9.01	H	0.21	1.92
C18:1n-12_(E)	18:1(6E)	6E-octadecenoic acid	LMFA01030067	Petroselaidic acid	9.19	H	0.15	1.34
C18:1n-13_(E)	18:1(5E)	5E-octadecenoic acid	LMFA01030065	Thalictric acid	9.25	H	0.058	0.54
C19:1n-11_Br	19:1(8Z)_Br		_	_	9.3	H	7.47	0.72
C19:1n-8	19:1(11Z)	11Z-nonadecenoic acid	LMFA01030887	19:1(11Z)	9.4	H	78.9	7.63
C19:1n-9	19:1(10Z)	10Z-nonadecenoic acid	LMFA01030362	10Z-nonadecenoic acid	9.41	H	4.42	0.43
C19:1n-10	19:1(9Z)	9Z-nonadecenoic acid	LMFA01030886	19:1(9Z)	9.41	H	4.63	0.45
C19:1n-11	19:1(8Z)	8Z-nonadecenoic acid	Not found in LIPID MAPS.	_	9.47	H	4	0.39
C19:1n-8_(E)	19:1(11E)	11E-nonadecenoic acid	Not found in LIPID MAPS.	_	9.62	H	0.34	0.033
C19:1n-9_(E)	19:1(10E)	10E-nonadecenoic acid	LMFA01030361	10E-nonadecenoic acid	9.61	H	0.29	0.028
C20:1n-7	20:1(13Z)	13Z-eicosenoic acid	LMFA01030367	Paullinic acid	10.01	H	36.5	8.76
C20:1n-9	20:1(11Z)	11Z-eicosenoic acid	LMFA01030085	cis-gondoic acid	10.01	H	46.1	11
C20:1n-5	20:1(15Z)	15Z-eicosenoic acid	LMFA01030369	15Z-eicosenoic acid	10.01	H	2.61	0.62
C20:1n-6	20:1(14Z)	14Z-eicosenoic acid	LMFA01030087	14Z-eicosenoic acid	10.01	H	0.34	0.081
C20:1n-10	20:1(10Z)	10Z-eicosenoic acid	LMFA01031093	10Z-Eicosenoic acid	10.01	H	2.85	0.68
C20:1n-11	20:1(9Z)	9Z-eicosenoic acid	LMFA01030084	cis-Gadoleic acid	10.04	H	5.01	1.2
C20:1n-12	20:1(8Z)	8Z-eicosenoic acid	LMFA01030372	8Z-eicosenoic acid	10.08	H	1.61	0.39
C20:1n-6_(E)	20:1(14E)	14E-eicosenoic acid	Not found in LIPID MAPS.	_	10.18	H	0.13	0.032
C20:1n-13	20:1(7Z)	7Z-eicosenoic acid	LMFA01030858	20:1(7Z)	10.12	H	1.28	0.31
C20:1n-8_(E)	20:1(12E)	12E-eicosenoic acid	Not found in LIPID MAPS.	_	10.18	H	0.79	0.19
C20:1n-9_(E)	20:1(11E)	11E-eicosenoic acid	LMFA01030086	trans-gondoic acid	10.18	H	0.46	0.11
C20:1n-4	20:1(16Z)	16Z-eicosenoic acid	LMFA01031118	16Z-eicosenoic acid	10.02	H	1.27	0.3
C20:1n-4_(E)	20:1(16E)	16E-eicosenoic acid	Not found in LIPID MAPS.	_	10.18	H	0.12	0.028
C20:1n-5_(E)	20:1(15E)	15E-eicosenoic acid	Not found in LIPID MAPS.	_	10.21	H	0.064	0.015
C20:1n-7_(E)	20:1(13E)	13E-eicosenoic acid	Not found in LIPID MAPS.	_	10.18	H	0.85	0.2
C21:1n-8	21:1(13Z)	13Z-heneicosenoic acid	Not found in LIPID MAPS.	_	10.59	H	70.9	0.41
C21:1n-9	21:1(12Z)	12Z-heneicosenoic acid	LMFA01030398	12Z-heneicosenoic acid	10.59	H	7.1	0.041
C21:1n-7	21:1(14Z)	14Z-heneicosenoic acid	Not found in LIPID MAPS.	_	10.59	H	4.01	0.023
C21:1n-10	21:1(11Z)	11Z-heneicosenoic acid	Not found in LIPID MAPS.	Capecchic acid	10.59	H	6.52	0.037
C21:1n-11	21:1(10Z)	10Z-heneicosenoic acid	Not found in LIPID MAPS.	_	10.62	H	3.77	0.022
C21:1n-12	21:1(9Z)	9Z-heneicosenoic acid	Not found in LIPID MAPS.	_	10.66	H	7.69	0.044
C22:1n-9	22:1(13Z)	13Z-docosenoic acid	LMFA01030089	cis-erucic acid	11.17	H	64.6	0.87
C22:1n-7	22:1(15Z)	15Z-docosenoic acid	LMFA01030402	15Z-docosenoic acid	11.17	H	17.6	0.24
C22:1n-8	22:1(14Z)	14Z-docosenoic acid	Not found in LIPID MAPS.	_	11.17	H	0.64	0.0086
C22:1n-11	22:1(11Z)	11Z-docosenoic acid	LMFA01030088	cis-cetoleic acid	11.18	H	0.66	0.0089
C22:1n-5	22:1(17Z)	17Z-docosenoic acid	LMFA04000085	17Z-Docosenoic acid	11.18	H	2.07	0.028
C22:1n-13	22:1(9Z)	9Z-docosenoic acid	LMFA01030911	22:1(9Z)	11.26	H	10.4	0.14
C22:1n-7_(E)	22:1(15E)	15E-docosenoic acid	Not found in LIPID MAPS.	_	11.35	H	0.66	0.0088
C22:1n-8_(E)	22:1(14E)	14E-docosenoic acid	Not found in LIPID MAPS.	_	11.35	H	0.42	0.0056
C22:1n-9_(E)	22:1(13E)	13E-docosenoic acid	LMFA01030090	trans-brassidic acid	11.35	H	1.6	0.022
C22:1n-5_(E)	22:1(17E)	17E-docosenoic acid	Not found in LIPID MAPS.	_	11.36	H	1.3	0.017
C23:1n-14_Br	23:1(9)_Br		_	_	11.81	H	3.6	0.01
C23:1n-9	23:1(14Z)	14Z-tricosenoic acid	LMFA01030413	14Z-tricosenoic acid	11.72	H	16.4	0.046
C23:1n-8	23:1(15Z)	15Z-tricosenoic acid	Not found in LIPID MAPS.	_	11.72	H	80.1	0.22
C24:1n-9	24:1(15Z)	15Z-tetracosenoic acid	LMFA01030092	Nervonic acid	12.25	H	90.4	4.77
C24:1n-7	24:1(17Z)	17Z-tetracosenoic acid	LMFA01031084	17Z-Tetracosenoic acid	12.25	H	5	0.26
C24:1n-8	24:1(16Z)	16Z-tetracosenoic acid	Not found in LIPID MAPS.	_	12.25	H	0.34	0.018
C24:1n-11	24:1(13Z)	13Z-tetracosenoic acid	Not found in LIPID MAPS.	_	12.25	H	0.34	0.018
C24:1n-5	24:1(19Z)	19Z-tetracosenoic acid	LMFA01031022	19Z-Tetracosenoic acid	12.26	H	1.82	0.096
C24:1n-6	24:1(18Z)	18Z-tetracosenoic acid	Not found in LIPID MAPS.	_	12.25	H	0.02	0.0011
C24:1n-5_(E)	24:1(19E)	19E-tetracosenoic acid	Not found in LIPID MAPS.	_	12.45	H	0.12	0.0063
C24:1n-6_(E)	24:1(18E)	18E-tetracosenoic acid	Not found in LIPID MAPS.	_	12.43	H	0.21	0.011
C24:1n-7_(E)	24:1(17E)	17E-tetracosenoic acid	Not found in LIPID MAPS.	_	12.42	H	0.58	0.031
C24:1n-10_(E)	24:1(14E)	14E-tetracosenoic acid	Not found in LIPID MAPS.	_	12.49	H	0.037	0.002
C24:1n-4_(E)	24:1(20E)	20E-tetracosenoic acid	Not found in LIPID MAPS.	_	12.45	H	0.38	0.02
C24:1n-8_(E)	24:1(16E)	16E-tetracosenoic acid	Not found in LIPID MAPS.	_	12.42	H	0.053	0.0028
C24:1n-9_(E)	24:1(15E)	15E-tetracosenoic acid	LMFA01030093	trans-selacholeic acid	12.42	H	0.75	0.039
C16:2n-6,9	16:2(7,10)	7Z,10Z-hexadecadienoic acid	LMFA01030807	7Z,10Z-hexadecadienoic acid	6.72	H	12	0.39
C16:2n-7,10	16:2(6,9)	6Z,9Z-hexadecadienoic acid	LMFA01030273	6Z,9Z-hexadecadienoic acid	6.96	L
C16:2n-3,10	16:2(6,13)	6,13-hexadecadienoic acid	Not found in LIPID MAPS.	Menzeleic acid	6.85	L
C16:2n-4,7	16:2(9,12)	9,12-hexadecadienoic acid	LMFA01030275	Palmitolinoleic acid	6.86	L
C16:2n-4,9	16:2(7,12)	7,12-hexadecadienoic acid	Not found in LIPID MAPS.	_	6.86	L
C16:2n-5,7	16:2(9,11)	9,11-hexadecadienoic acid	Not found in LIPID MAPS.	_	6.86	L
C16:2n-5,9	16:2(7,11)	7,11-hexadecadienoic acid	Not found in LIPID MAPS.	_	6.86	L
C16:2n-6,9_(E)	16:2(7,10)	7,10-hexadecadienoic acid	Not found in LIPID MAPS.	_	6.96	L
C16:2n-7,9	16:2(7,9)	7,9-hexadecadienoic acid	Not found in LIPID MAPS.	_	6.96	H
C16:2n-7,10_(E)	16:2(6,9)	6,9-hexadecadienoic acid	Not found in LIPID MAPS.	_	6.96	L
C16:2n-3,9	16:2(7,13)	7,13-hexadecadienoic acid	Not found in LIPID MAPS.	_	7.09	L
C16:2n-3,10_(E)	16:2(6,13)	6,13-hexadecadienoic acid	Not found in LIPID MAPS.	_	7.09	L
C16:2n-5,10	16:2(6,11)	6,11-hexadecadienoic acid	Not found in LIPID MAPS.	_	7.09	L
C16:2n-8,10	16:2(6,8)	6,8-hexadecadienoic acid	Not found in LIPID MAPS.	_	7.08	L
C16:2n-6,10	16:2(6,10)	6,10-hexadecadienoic acid	Not found in LIPID MAPS.	_	7.09	L
C17:2n-5,8	17:2(9,12)	9Z,12Z-heptadecadienoic acid	Not found in LIPID MAPS.	_	7.39	L
C17:2n-6,9	17:2(8,11)	8Z,11Z-heptadecadienoic acid	LMFA01031037	Norlinoleic acid	7.37	H	86.3	0.49
C18:2n-6,9	18:2(9,12)	9Z,12Z-octadecadienoic acid	LMFA01030120	Linoleic acid	7.97	H	85.5	120
C18:2n-2,9	18:2(9,16)	9,16-octadecadienoic acid	Not found in LIPID MAPS.	_	8.09	L
C18:2n-2,10	18:2(8,16)	8,16-octadecadienoic acid	Not found in LIPID MAPS.	_	8.06	L
C18:2n-3,9	18:2(9,15)	9,15-octadecadienoic acid	Not found in LIPID MAPS.	_	8.09	L
C18:2n-4,9	18:2(9,14)	9,14-octadecadienoic acid	Not found in LIPID MAPS.	_	8.09	L
C18:2n-5,9	18:2(9,13)	9,13-octadecadienoic acid	Not found in LIPID MAPS.	_	8.09	L
C18:2n-6,12	18:2(6,12)	6,12-octadecadienoic acid	Not found in LIPID MAPS.	_	8.06	L
C18:2n-3,10	18:2(8,15)	8,15-octadecadienoic acid	Not found in LIPID MAPS.	Foigeic acid	8.19	L
C18:2n-3,13	18:2(5,15)	5,15-octadecadienoic acid	Not found in LIPID MAPS.	_	8.11	L
C18:2n-5,10	18:2(8,13)	8,13-octadecadienoic acid	Not found in LIPID MAPS.	_	8.16	L
C18:2n-6,13	18:2(5,12)	5,12-octadecadienoic acid	LMFA01030110	5Z,12Z-octadecadienoic acid	8.11	L
C18:2n-6,8	18:2(10,12)	10,12-octadecadienoic acid	LMFA01030124	10Z,12Z-octadecadienoic acid	8.19	H
C18:2n-6,9_(E)	18:2(9,12)	9,12-octadecadienoic acid	LMFA02000352		8.2	L
C18:2n-7,9	18:2(9,11)	9,11-octadecadienoic acid	LMFA01030117	Ricinenic acid	8.2	H
C18:2n-6,10	18:2(8,12)	8,12-octadecadienoic acid	Not found in LIPID MAPS.	_	8.23	L
C18:2n-6,12_(E)	18:2(6,12)	6,12-octadecadienoic acid	Not found in LIPID MAPS.	_	8.22	L
C18:2n-7,9_(E)	18:2(9,11)	9,11-octadecadienoic acid	LMFA01030118	Rumenic acid	8.51	L
C18:2n-8,10	18:2(8,10)	8,10-octadecadienoic acid	Not found in LIPID MAPS.	_	8.51	L
C18:2n-6,8_(E)	18:2(10,12)	10,12-octadecadienoic acid	LMFA01031059	10Z,12E-Octadecadienoic acid	8.54	L
C19:2n-6,9	19:2(10,13)	10Z,13Z-nonadecadienoic acid	LMFA01030129	10Z,13Z-nonadecadienoic acid	8.61	H	42.1	1.02
C19:2n-7,10	19:2(9,12)	9Z,12Z-nonadecadienoic acid	Not found in LIPID MAPS.	_	8.67	L	12.2	0.29
C19:2n-8,11	19:2(8,11)	8Z,11Z-nonadecadienoic acid	Not found in LIPID MAPS.	_	8.67	H	45.7	1.1
C20:2n-6,9	20:2(11,14)	11Z,14Z-eicosadienoic acid	LMFA01031043	Dihomolinoleic acid	9.22	H	58.5	12.5
C20:2n-9,12	20:2(8,11)	8Z,11Z-eicosadienoic acid	LMFA01030377	8Z,11Z-eicosadienoic acid	9.3	H	33.6	7.18
C20:2n-7,9	20:2(11,13)	11,13-eicosadienoic acid	Not found in LIPID MAPS.	_	9.42	H	3.37	0.72
C20:2n-9,13	20:2(7,11)	7,11-eicosadienoic acid	LMFA01031035	Dihomotaxoleic acid	9.34	H	1.5	0.32
C20:2n-9,15	20:2(5,11)	5,11-eicosadienoic acid	LMFA01030865	Keteleeronic acid	9.42	H	3.06	0.65
C21:2n-8,14	21:2(7,13)	7,13-heneicosadienoic acid	Not found in LIPID MAPS.	Evanseic acid	9.85	H	_	0.97
C22:2n-6,9	22:2(13,16)	13Z,16Z-docosadienoic acid	LMFA01030405	13Z,16Z-docosadienoic acid	10.41	H	24.5	0.27
C22:2n-9,15	22:2(7,13)	7,13-docosadienoic acid	LMFA04000061	22:2(7Z,13Z)	10.46	H	75.5	0.84
C24:2n-6,9	24:2(15,18)	15Z,18Z-tetracosadienoic acid	LMFA01031071	15Z,18Z-Tetracosadienoic acid	11.48	H	49.3	0.14
C24:2n-7,9	24:2(15,17)	15,17-tetracosadienoic acid	Not found in LIPID MAPS.	_	11.61	H	4.98	0.014
C24:2n-5,9	24:2(15,19)	15,19-tetracosadienoic acid	Not found in LIPID MAPS.	_	11.62	H	2.9	0.0081
C24:2n-9,15	24:2(9,15)	9,15-tetracosadienoic acid	Not found in LIPID MAPS.	Smithiesic acid	11.48	H	42.9	0.12
C16:3n-6,9,12	16:3(4,7,10)	4Z,7Z,10Z-hexadecatrienoic acid	Not found in LIPID MAPS.	_	6.28	H	_	0.79
C18:3n-3,6,9	18:3(9,12,15)	9Z,12Z,15Z-octadecatrienoic acid	LMFA01030152	alpha-Linolenic acid	7.27	H	75.1	8.88
C18:3n-3,7,9	18:3(9,11,15)	9,11,15-octadecatrienoic acid	Not found in LIPID MAPS.	_	7.39	H	0.54	0.064
C18:3n-6,9,12	18:3(6,9,12)	6Z,9Z,12Z-octadecatrienoic acid	LMFA01030141	gamma-Linolenic acid	7.4	H	18.3	2.17
C18:3n-3,6,9_(E)	18:3(9,12,15)	9,12,15-octadecatrienoic acid	LMFA01030353	9Z,12Z,15E-octadecatrienoic acid	7.5	H	0.09	0.011
C18:3n-6,9,12_(E)	18:3(6,9,12)	6,9,12-octadecatrienoic acid	Not found in LIPID MAPS.	_	7.59	H	1.21	0.14
C18:3n-7,10,13	18:3(5,8,11)	5Z,8Z,11Z-octadecatrienoic acid	Not found in LIPID MAPS.	_	7.5	H	2.5	0.3
C18:3n-2,6,9	18:3(9,12,16)	9,12,16-octadecatrienoic acid	Not found in LIPID MAPS.	_	7.38	H	0.7	0.083
C18:3n-6,9,13	18:3(5,9,12)	5,9,12-octadecatrienoic acid	LMFA01030344	Pinolenic acid	7.59	H	1.51	0.18
C19:3n-8,11,14	19:3(5,8,11)	5Z,8Z,11Z-nonadecatrienoic acid	Not found in LIPID MAPS.	Coreynic acid	8.16	H	_	1.32
C20:3n-6,9,12	20:3(8,11,14)	8Z,11Z,14Z-eicosatrienoic acid	LMFA01030387		8.52	H	66.2	94
C20:3n-6,9,15	20:3(5,11,14)	5Z,11Z,14Z-eicosatrienoic acid	LMFA01030380	Sciadonic acid	8.58	H	12.9	18.3
C20:3n-7,10,12	20:3(8,10,13)	8,10,13-eicosatrienoic acid	Not found in LIPID MAPS.	_	8.66	H	1.75	2.48
C20:3n-7,10,13	20:3(7,10,13)	7,10,13-eicosatrienoic acid	LMFA01030384	7Z,10Z,13Z-eicosatrienoic acid	8.66	H	7.98	11.3
C20:3n-9,12,15	20:3(5,8,11)	5Z,8Z,11Z-eicosatrienoic acid	LMFA01030381	Mead acid	8.8	H	5.65	8.02
C20:3n-6,8,12	20:3(8,12,14)	8,12,14-eicosatrienoic acid	Not found in LIPID MAPS.	Gurdonic acid	8.62	H	12.9	18.3
C20:3n-3,6,9	20:3(11,14,17)	11Z,14Z,17Z-eicosatrienoic acid	LMFA01030378	Dihomo-alpha-linolenic acid	8.52	H	5.51	7.82
C21:3n-8,11,14	21:3(7,10,13)	7Z,10Z,13Z-heneicosatrienoic acid	Not found in LIPID MAPS.	Yamanakanic acid	9.19	H	_	3.12
C22:3n-6,9,15	22:3(7,13,16)	7Z,13Z,16Z-docosatrienoic acid	LMFA04000062	22:3(7Z,13Z,16Z)	9.66	H	3.61	0.14
C22:3n-6,9,12	22:3(10,13,16)	10Z,13Z,16Z-docosatrienoic acid	Not found in LIPID MAPS.	_	9.66	H	27.3	1.07
C22:3n-7,10,13	22:3(9,12,15)	9Z,12Z,15Z-docosatrienoic acid	Not found in LIPID MAPS.	Vaneic acid	9.66	H	13.6	0.53
C22:3n-9,12,15	22:3(7,10,13)	7Z,10Z,13Z-docosatrienoic acid	LMFA01030411	Dihomo Mead's acid	9.8	H	55.5	2.17
C24:3n-9,12,15	24:3(9,12,15)	9Z,12Z,15Z-tetracosatrienoic acid	Not found in LIPID MAPS.	Samuelssonic acid	10.82	H	86.4	0.034
C24:3n-3,6,9	24:3(15,18,21)	15Z,18Z,21Z-tetracosatrienoic acid	LMFA01030902	24:3(15Z,18Z,21Z)	10.82	H	13.6	0.0053
C18:4n-3,6,9,12	18:4(6,9,12,15)	6Z,9Z,12Z,15Z-octadecatetraenoic acid	LMFA01030357	Stearidonic acid	6.68	H	_	0.45
C20:4n-6,9,12,15	20:4(5,8,11,14)	5Z,8Z,11Z,14Z-eicosatetraenoic acid	LMFA01030001	Arachidonic acid	8.02	H	89.3	287
C20:4n-3,6,9,12	20:4(8,11,14,17)	8Z,11Z,14Z,17Z-eicosatetraenoic acid	LMFA01030818	omega-3-Arachidonic acid	7.86	H	10.7	34.4
C20:4n-3,6,9,15	20:4(5,11,14,17)	5Z,11Z,14Z,17Z-eicosatetraenoic acid	LMFA01030394	Juniperonic acid	7.91	H	0	0
C22:4n-3,6,9,12	22:4(10,13,16,19)	10Z,13Z,16Z,19Z-docosatetraenoic acid	Not found in LIPID MAPS.	_	9	H	20.4	5.52
C22:4n-3,6,9,15	22:4(7,13,16,19)	7Z,13Z,16Z,19Z-docosatetraenoic acid	LMFA04000063	22:4(7Z,13Z,16Z,19Z)	9	H	0	0
C22:4n-6,9,12,15	22:4(7,10,13,16)	7Z,10Z,13Z,16Z-docosatetraenoic acid	LMFA01030178	Adrenic Acid	9.04	H	77.8	21.1
C22:4n-6,8,11,14	22:4(8,11,14,16)	8,11,14,16-docosatetraenoic acid	Not found in LIPID MAPS.	_	9.19	H	1.84	0.5
C24:4n-3,6,9,12	24:4(12,15,18,21)	12Z,15Z,18Z,21Z-tetracosatetraenoic acid	Not found in LIPID MAPS.	Bergströmic acid	10.07	H	18.6	0.12
C24:4n-3,6,9,15	24:4(9,15,18,21)	9Z,15Z,18Z,21Z-tetracosatetraenoic acid	Not found in LIPID MAPS.	_	10.06	H	0	0
C24:4n-6,9,12,15	24:4(9,12,15,18)	9Z,12Z,15Z,18Z-tetracosatetraenoic acid	LMFA01030819	9Z,12Z,15Z,18Z-Tetracosatetraenoic acid	10.09	H	81.4	0.54
C20:5n-3,6,9,12,15	20:5(5,8,11,14,17)	5Z,8Z,11Z,14Z,17Z-eicosapentaenoic acid	LMFA01030759	EPA	7.35	H	_	30.2
C22:5n-3,6,9,12,15	22:5(7,10,13,16,19)	7Z,10Z,13Z,16Z,19Z-docosapentaenoic acid	LMFA04000044	DPA	8.37	H	84.4	154
C22:5n-6,9,12,15,18	22:5(4,7,10,13,16)	4Z,7Z,10Z,13Z,16Z-docosapentaenoic acid	LMFA04000064	22:5(4Z,7Z,10Z,13Z,16Z)	8.7	H	15.6	28.4
C24:5n-3,6,9,12,15	24:5(9,12,15,18,21)	9Z,12Z,15Z,18Z,21Z-tetracosapentaenoic acid	LMFA01030821	9Z,12Z,15Z,18Z,21Z-tetracosapentaenoic acid	9.44	H	87.7	1.35
C24:5n-6,9,12,15,18	24:5(6,9,12,15,18)	6Z,9Z,12Z,15Z,18Z-tetracosapentaenoic acid	LMFA01030820	6Z,9Z,12Z,15Z,18Z-tetracosapentaenoic acid	9.6	H	12.3	0.19
C22:6n-3,6,9,12,15,18	22:6(4,7,10,13,16,19)	4Z,7Z,10Z,13Z,16Z,19Z-docosahexaenoic acid	LMFA01030185	DHA	8.02	H	_	218
C24:6n-3,6,9,12,15,18	24:6(6,9,12,15,18,21)	6Z,9Z,12Z,15Z,18Z,21Z-tetracosahexaenoic acid	LMFA01030822	THA	8.95	H	_	0.57
