# Supplementary material for: Ozone-enabled fatty acid discovery reveals unexpected diversity in the human lipidome
Source: Nat Commun. 2023 Jul 4;14:3940. doi: 10.1038/s41467-023-39617-9 (PMC10319862; doi:10.1038/s41467-023-39617-9)
Supplement: Supplementary file 8 — Supplementary Dataset 5 [file 41467_2023_39617_MOESM8_ESM.xlsx]

## Sheet: FA in MCF7
Overview of fatty acids that are identified here in lipid extracts of MCF7 cells.
Column seven shows mean values of relative isomer abundances and their associated standard deviations of three replicates of cell cultures of MCF7 cells.
Fatty acids that, to the best of our knowledge, have not been reported before, are highlighted with a yellow background,
while those that we also discovered in pooled human plasma or vernix caseosa are highlighted with a grey background.
Fatty acid abundance is reported here in nmol per million cells (nmol M-Cells-1) as an estimate of the fatty acid content of each isomer in the cell culture.
Fatty acid (n-x)	FA shorthand	Systematic name	LipidMAPS ID	Common Name	RT / min	Relative isomer abundance / %	COV (rel. isomer abundance)	Estimated fatty acid abundance / nmol M-Cells-1
C12:0	12:0	Dodecanoic acid	LMFA01010012	Lauric acid	5.38	n.a.	n.a.	1.0 ± 0.7
C13:0	13:0	Tridecanoic acid	LMFA01010013	Tridecylic acid	6.17	n.a.	n.a.	0.3 ± 0.3
C14:0	14:0	Tetradecanoic acid	LMFA01010014	Myristic acid	6.91	n.a.	n.a.	5 ± 1
C15:0	15:0	Pentadecanoic acid	LMFA01010015	Pentadecylic acid	7.63	n.a.	n.a.	14 ± 5
C16:0	16:0	Hexadecanoic acid	LMFA01010001	Palmitic acid	8.31	n.a.	n.a.	32 ± 7
C17:0	17:0	Heptadecanoic acid	LMFA01010017	Margaric acid	8.97	n.a.	n.a.	1.7 ± 0.3
C18:0	18:0	Octadecanoic acid	LMFA01010041	Stearic acid	9.61	n.a.	n.a.	27 ± 6
C19:0	19:0	Nonadecanoic acid	LMFA01010019	Nonadecylic acid	10.26	n.a.	n.a.	0.4 ± 0.3
C20:0	20:0	Eicosanoic acid	LMFA01010020	Arachidic acid	10.84	n.a.	n.a.	2.2 ± 0.7
C21:0	21:0	Heneicosanoic acid	LMFA01010021	Heneicosylic acid	11.42	n.a.	n.a.	0.02 ± 0.02
C22:0	22:0	Docosanoic acid	LMFA01010022	Behenic acid	12	n.a.	n.a.	3 ± 1
C23:0	23:0	Tricosanoic acid	LMFA01010023	Tricosylic acid	12.55	n.a.	n.a.	0.001 ± 0.002
C24:0	24:0	Tetracosanoic acid	LMFA01010024	Lignoceric acid	13.07	n.a.	n.a.	3 ± 1
C12:1n-7	12:1(5Z)	5Z-dodecenoic acid	LMFA01030226	Lauroleinic acid	4.56	_	_	0.045 ± 0.007
C14:1n-5	14:1(9Z)	9Z-tetradecenoic acid	LMFA01030051	Myristoleic acid	5.96	60 ± 20	0.4	0.13 ± 0.09
C14:1n-7	14:1(7Z)	7Z-tetradecenoic acid	LMFA01030249	7Z-tetradecenoic acid	5.99	15 ± 6	0.4	0.03 ± 0.006
C14:1n-8	14:1(6Z)	6Z-tetradecenoic acid	LMFA01031183	6Z-tetradecenoic acid	6.07	14 ± 3	0.2	0.03 ± 0.004
C14:1n-9	14:1(5Z)	5Z-tetradecenoic acid	LMFA01030248	Physeteric acid	6.13	15 ± 8	0.5	0.028 ± 0.009
C15:1n-8	15:1(7Z)	7Z-pentadecenoic acid	LMFA01030855	15:1(7Z)	6.73	42 ± 1	0.02	0.012 ± 0.003
C15:1n-9	15:1(6Z)	6Z-pentadecenoic acid	LMFA01031184	6Z-pentadecenoic acid	6.82	58 ± 1	0.02	0.016 ± 0.003
C16:1n-4	16:1(12Z)	12Z-hexadecenoic acid	Not found in LIPID MAPS.	_	7.37	0.41 ± 0.03	0.07	0.07 ± 0.03
C16:1n-5	16:1(11Z)	11Z-hexadecenoic acid	LMFA01030262	cis-Palmitvaccenic acid	7.37	1.9 ± 0.1	0.05	0.3 ± 0.1
C16:1n-6	16:1(10Z)	10Z-hexadecenoic acid	LMFA01030058	cis-10-palmitoleic acid	7.37	0.26 ± 0.04	0.2	0.05 ± 0.02
C16:1n-7	16:1(9Z)	9Z-hexadecenoic acid	LMFA01030056	cis-9-palmitoleic acid	7.37	84 ± 2	0.02	14 ± 5
C16:1n-9	16:1(7Z)	7Z-hexadecenoic acid	LMFA01030766		7.4	10 ± 2	0.2	1.7 ± 0.5
C16:1n-4_(E)	16:1(12E)	12E-hexadecenoic acid	Not found in LIPID MAPS.	_	7.52	0.14 ± 0.01	0.07	0.024 ± 0.006
C16:1n-5_(E)	16:1(11E)	11E-hexadecenoic acid	LMFA01030261	Lycopodic acid	7.52	0.12 ± 0.02	0.2	0.02 ± 0.004
C16:1n-6_(E)	16:1(10E)	10E-hexadecenoic acid	Not found in LIPID MAPS.	_	7.53	0.08 ± 0.01	0.1	0.013 ± 0.003
C16:1n-10	16:1(6Z)	6Z-hexadecenoic acid	LMFA01030267	Sapienic acid	7.52	2.5 ± 0.3	0.1	0.4 ± 0.2
C16:1n-7_(E)	16:1(9E)	9E-hexadecenoic acid	LMFA01030057	trans-9-palmitoleic acid	7.54	0.32 ± 0.07	0.2	0.06 ± 0.02
C17:1n-6	17:1(11Z)	11Z-heptadecenoic acid	LMFA01030856	17:1(11Z)	8.03	2 ± 1	0.4	0.02 ± 0.01
C17:1n-8	17:1(9Z)	9Z-heptadecenoic acid	LMFA01030060	Margaroleic acid	8.03	80 ± 1	0.01	0.8 ± 0.2
C17:1n-9	17:1(8Z)	8Z-heptadecenoic acid	LMFA01030288	Civetic acid	8.04	13.1 ± 0.8	0.06	0.13 ± 0.02
C17:1n-11_Br	17:1(6Z)_Br		_	_	8.02	0.9 ± 0.3	0.3	0.009 ± 0.003
C17:1n-11	17:1(6Z)	6Z-heptadecenoic acid	LMFA01031186	6Z-heptadecenoic acid	8.19	3.4 ± 0.4	0.1	0.04 ± 0.01
C18:1n-6	18:1(12Z)	12Z-octadecenoic acid	LMFA01030078	cis-12-oleic acid	8.69	0.12 ± 0.04	0.3	0.06 ± 0.03
C18:1n-7	18:1(11Z)	11Z-octadecenoic acid	LMFA01030076	cis-vaccenic acid	8.69	20 ± 3	0.2	9 ± 2
C18:1n-7_(E)	18:1(11E)	11E-octadecenoic acid	LMFA01030077	trans-vaccenic acid	8.86	0.24 ± 0.02	0.08	0.12 ± 0.02
C18:1n-4	18:1(14Z)	14Z-octadecenoic acid	LMFA01030882	18:1(14Z)	8.69	0.06 ± 0.008	0.1	0.029 ± 0.008
C18:1n-5	18:1(13Z)	13Z-octadecenoic acid	LMFA01030290	13Z-octadecenoic acid	8.69	0.44 ± 0.07	0.2	0.21 ± 0.06
C18:1n-10	18:1(8Z)	8Z-octadecenoic acid	LMFA01030070	cis-8-oleic acid	8.7	0.8 ± 0.2	0.3	0.4 ± 0.2
C18:1n-5_(E)	18:1(13E)	13E-octadecenoic acid	LMFA01030880	18:1(13E)	8.86	0.026 ± 0.0006	0.02	0.013 ± 0.002
C18:1n-6_(E)	18:1(12E)	12E-octadecenoic acid	LMFA01030079	trans-12-elaidic acid	8.86	0.039 ± 0.0008	0.02	0.019 ± 0.004
C18:1n-12	18:1(6Z)	6Z-octadecenoic acid	LMFA01030066	Petroselinic acid	8.86	0.039 ± 0.008	0.2	0.019 ± 0.006
C18:1n-9	18:1(9Z)	9Z-octadecenoic acid	LMFA01030002	Oleic acid	8.69	77 ± 3	0.04	37 ± 7
C18:1n-9_(E)	18:1(9E)	9E-octadecenoic acid	LMFA01030073	9-elaidic acid	8.86	0.9 ± 0.2	0.2	0.5 ± 0.2
C18:1n-8_(E)	18:1(10E)	10E-octadecenoic acid	LMFA01030075	10E-octadecenoic acid	8.86	0.29 ± 0.03	0.1	0.14 ± 0.04
C18:1n-10_(E)	18:1(8E)	8E-octadecenoic acid	LMFA01030071	trans-8-elaidic acid	8.86	0.23 ± 0.02	0.09	0.11 ± 0.03
C18:1n-4_(E)	18:1(14E)	14E-octadecenoic acid	LMFA01030881	18:1(14E)	8.86	0.044 ± 0.002	0.05	0.021 ± 0.005
C18:1n-13	18:1(5Z)	5Z-octadecenoic acid	LMFA01030296	5Z-octadecenoic acid	8.92	0.5 ± 0.3	0.6	0.2 ± 0.2
C18:1n-13_(E)	18:1(5E)	5E-octadecenoic acid	LMFA01030065	Thalictric acid	9.12	0.07 ± 0.02	0.3	0.03 ± 0.02
C19:1n-9	19:1(10Z)	10Z-nonadecenoic acid	LMFA01030362	10Z-nonadecenoic acid	9.28	4.5 ± 0.3	0.07	0.003 ± 0.004
C19:1n-8	19:1(11Z)	11Z-nonadecenoic acid	LMFA01030887	19:1(11Z)	9.28	53 ± 5	0.09	0.04 ± 0.06
C19:1n-10	19:1(9Z)	9Z-nonadecenoic acid	LMFA01030886	19:1(9Z)	9.28	36 ± 3	0.08	0.02 ± 0.03
C19:1n-11	19:1(8Z)	8Z-nonadecenoic acid	Not found in LIPID MAPS.	Benfieldic acid	9.29	6 ± 3	0.5	0.003 ± 0.004
C20:1n-7	20:1(13Z)	13Z-eicosenoic acid	LMFA01030367	Paullinic acid	9.88	54 ± 2	0.04	0.9 ± 0.2
C20:1n-9	20:1(11Z)	11Z-eicosenoic acid	LMFA01030085	cis-gondoic acid	9.88	38 ± 2	0.05	0.6 ± 0.1
C20:1n-5	20:1(15Z)	15Z-eicosenoic acid	LMFA01030369	15Z-eicosenoic acid	9.88	1.2 ± 0.2	0.2	0.018 ± 0.001
C20:1n-10	20:1(10Z)	10Z-eicosenoic acid	LMFA01031093	10Z-Eicosenoic acid	9.88	1.5 ± 0.3	0.2	0.024 ± 0.006
C20:1n-11	20:1(9Z)	9Z-eicosenoic acid	LMFA01030084	cis-Gadoleic acid	9.91	1.46 ± 0.04	0.03	0.023 ± 0.004
C20:1n-12	20:1(8Z)	8Z-eicosenoic acid	LMFA01030372	8Z-eicosenoic acid	10.03	0.4 ± 0.1	0.3	0.006 ± 0.002
C20:1n-13	20:1(7Z)	7Z-eicosenoic acid	LMFA01030858	20:1(7Z)	10.04	3.7 ± 0.9	0.3	0.06 ± 0.02
C20:1n-9_(E)	20:1(11E)	11E-eicosenoic acid	LMFA01030086	trans-gondoic acid	10.09	0.27 ± 0.01	0.04	0.0044 ± 0.0009
C21:1n-8	21:1(13Z)	13Z-heneicosenoic acid	Not found in LIPID MAPS.	Henriqueic acid	10.46	100 ± 0	0	0.00066 ± 0.001
C22:1n-9	22:1(13Z)	13Z-docosenoic acid	LMFA01030089	cis-erucic acid	11.04	82 ± 1	0.01	1.0 ± 0.3
C22:1n-7	22:1(15Z)	15Z-docosenoic acid	LMFA01030402	15Z-docosenoic acid	11.04	6.8 ± 0.6	0.09	0.08 ± 0.02
C22:1n-5	22:1(17Z)	17Z-docosenoic acid	LMFA04000085	17Z-Docosenoic acid	11.05	0.57 ± 0.09	0.2	0.006 ± 0.001
C22:1n-13	22:1(9Z)	9Z-docosenoic acid	LMFA01030911	22:1(9Z)	11.13	9 ± 1	0.1	0.11 ± 0.03
C22:1n-9_(E)	22:1(13E)	13E-docosenoic acid	LMFA01030090	trans-brassidic acid	11.23	1.6 ± 0.5	0.3	0.019 ± 0.009
C23:1n-9	23:1(14Z)	14Z-tricosenoic acid	LMFA01030413	14Z-tricosenoic acid	11.6	43 ± 6	0.1	0.005 ± 0.009
C23:1n-8	23:1(15Z)	15Z-tricosenoic acid	Not found in LIPID MAPS.	_	11.6	57 ± 6	0.1	0.005 ± 0.009
C24:1n-9	24:1(15Z)	15Z-tetracosenoic acid	LMFA01030092	Nervonic acid	12.15	71 ± 5	0.07	0.31 ± 0.05
C24:1n-7	24:1(17Z)	17Z-tetracosenoic acid	LMFA01031084	17Z-Tetracosenoic acid	12.15	27 ± 6	0.2	0.12 ± 0.06
C24:1n-5	24:1(19Z)	19Z-tetracosenoic acid	LMFA01031022	19Z-Tetracosenoic acid	12.15	1.8 ± 0.4	0.2	0.0076 ± 0.0007
C24:1n-5_(E)	24:1(19E)	19E-tetracosenoic acid	Not found in LIPID MAPS.	_	12.29	0.7 ± 0.5	0.8	0.003 ± 0.001
C18:2n-6,9	18:2(9,12)	9Z,12Z-octadecadienoic acid	LMFA01030120	Linoleic acid	7.86	86 ± 2	0.02	2.1 ± 0.6
C18:2n-7,13	18:2(5,11)	5,11-octadecadienoic acid	LMFA01030322	Ephedrenic acid	8.02	7 ± 1	0.1	0.17 ± 0.06
C18:2n-5,9	18:2(9,13)	9,13-octadecadienoic acid	Not found in LIPID MAPS.	_	8	0.4 ± 0.4	0.9	0.008 ± 0.006
C18:2n-6,8	18:2(10,12)	10,12-octadecadienoic acid	LMFA01030124	10Z,12Z-octadecadienoic acid	8.08	1.0 ± 0.2	0.2	0.03 ± 0.01
C18:2n-7,9	18:2(9,11)	9,11-octadecadienoic acid	LMFA01030117	Ricinenic acid	8.08	5.5 ± 0.4	0.07	0.13 ± 0.04
C19:2n-8,14	19:2(5,11)	5,11-nonadecadienoic acid	Not found in LIPID MAPS.	_	8.67	_	_	0.07 ± 0.04
C20:2n-6,9	20:2(11,14)	11Z,14Z-eicosadienoic acid	LMFA01031043	Dihomolinoleic acid	9.1	18 ± 4	0.2	0.09 ± 0.04
C20:2n-7,13	20:2(7,13)	7,13-eicosadienoic acid	Not found in LIPID MAPS.	_	9.14	51 ± 2	0.04	0.25 ± 0.05
C20:2n-9,12	20:2(8,11)	8Z,11Z-eicosadienoic acid	LMFA01030377	8Z,11Z-eicosadienoic acid	9.19	4 ± 2	0.5	0.02 ± 0.01
C20:2n-9,15	20:2(5,11)	5Z,11Z-eicosadienoic acid	LMFA01030865	Keteleeronic acid	9.29	28 ± 4	0.2	0.13 ± 0.02
C21:2n-8,14	21:2(7,13)	7,13-heneicosadienoic acid	Not found in LIPID MAPS.	_	9.73	_	_	0.05 ± 0.03
C22:2n-7,13	22:2(9,15)	9,15-docosadienoic acid	Not found in LIPID MAPS.	_	10.24	24 ± 3	0.1	0.05 ± 0.02
C22:2n-9,15	22:2(7,13)	7,13-docosadienoic acid	LMFA04000061	22:2(7Z,13Z)	10.33	76 ± 3	0.04	0.16 ± 0.09
C24:2n-9,15	24:2(9,15)	9,15-tetracosadienoic acid	Not found in LIPID MAPS.	_	11.36	_	_	0.09 ± 0.05
C18:3n-3,6,9	18:3(9,12,15)	9Z,12Z,15Z-octadecatrienoic acid	LMFA01030152	alpha-Linolenic acid	7.16	_	_	0.13 ± 0.06
C20:3n-6,9,12	20:3(8,11,14)	8Z,11Z,14Z-eicosatrienoic acid	LMFA01030387	Bishomo-gamma-linolenic acid	8.41	66.8 ± 0.8	0.01	1.0 ± 0.3
C20:3n-6,9,15	20:3(5,11,14)	5Z,11Z,14Z-eicosatrienoic acid	LMFA01030380	Sciadonic acid	8.51	20.6 ± 0.4	0.02	0.3 ± 0.07
C20:3n-9,12,15	20:3(5,8,11)	5Z,8Z,11Z-eicosatrienoic acid	LMFA01030381	Mead acid	8.7	12.6 ± 0.9	0.07	0.19 ± 0.06
C21:3n-8,11,14	21:3(7,10,13)	7Z,10Z,13Z-heneicosatrienoic acid	Not found in LIPID MAPS.	_	9.06	_	_	0.03 ± 0.03
C22:3n-9,12,15	22:3(7,10,13)	7Z,10Z,13Z-docosatrienoic acid	LMFA01030411	Dihomo Mead's acid	9.68	_	_	0.14 ± 0.04
C20:4n-6,9,12,15	20:4(5,8,11,14)	5Z,8Z,11Z,14Z-eicosatetraenoic acid	LMFA01030001	Arachidonic acid	7.93	99.1 ± 0.02	0.0002	6 ± 1
C20:4n-3,6,9,15	20:4(5,11,14,17)	5Z,11Z,14Z,17Z-eicosatetraenoic acid	LMFA01030394	Juniperonic acid	7.81	0.93 ± 0.02	0.02	0.06 ± 0.01
C22:4n-6,9,12,15	22:4(7,10,13,16)	7Z,10Z,13Z,16Z-docosatetraenoic acid	LMFA01030178	Adrenic Acid	8.93	_	_	0.3 ± 0.2
C24:4n-6,9,12,15	24:4(9,12,15,18)	9Z,12Z,15Z,18Z-tetracosatetraenoic acid	LMFA01030819	9Z,12Z,15Z,18Z-Tetracosatetraenoic acid	9.97	_	_	0.05 ± 0.02
C20:5n-3,6,9,12,15	20:5(5,8,11,14,17)	5Z,8Z,11Z,14Z,17Z-eicosapentaenoic acid	LMFA01030759	EPA	7.25	_	_	1.1 ± 0.3
C22:5n-3,6,9,12,15	22:5(7,10,13,16,19)	7Z,10Z,13Z,16Z,19Z-docosapentaenoic acid	LMFA04000044	DPA	8.27	89.3 ± 0.8	0.009	1.6 ± 0.4
C22:5n-6,9,12,15,18	22:5(4,7,10,13,16)	4Z,7Z,10Z,13Z,16Z-docosapentaenoic acid	LMFA04000064	22:5(4Z,7Z,10Z,13Z,16Z)	8.6	10.7 ± 0.8	0.08	0.19 ± 0.06
C24:5n-3,6,9,12,15	24:5(9,12,15,18,21)	9Z,12Z,15Z,18Z,21Z-tetracosapentaenoic acid	LMFA01030821	9Z,12Z,15Z,18Z,21Z-tetracosapentaenoic acid	9.33	_	_	1.4 ± 0.3
C22:6n-3,6,9,12,15,18	22:6(4,7,10,13,16,19)	4Z,7Z,10Z,13Z,16Z,19Z-docosahexaenoic acid	LMFA01030185	DHA	7.93	_	_	2.8 ± 0.6
