# Supplementary material for: Ozone-enabled fatty acid discovery reveals unexpected diversity in the human lipidome
Source: Nat Commun. 2023 Jul 4;14:3940. doi: 10.1038/s41467-023-39617-9 (PMC10319862; doi:10.1038/s41467-023-39617-9)
Supplement: Supplementary file 9 — Supplementary Dataset 6 [file 41467_2023_39617_MOESM9_ESM.xlsx]

## Sheet: FA in LNCaP
Overview of fatty acids that are identified here in lipid extracts of LNCaP cells.
Column seven shows mean values of relative isomer abundances and their associated standard deviations of three replicates of cell cultures of LNCaP cells.
Fatty acid abundance is reported here in nmol per million cells (nmol M-Cells-1) as an estimate of the fatty acid content of each isomer in the cell culture.
Fatty acid	FA shorthand	Systematic name	LipidMAPS ID	Common Name	RT / min	Relative isomer abundance / %	COV (rel. isomer abundance)	Estimated fatty acid abundance / nmol M-Cells-1
(n-x)
C12:0	12:0	Dodecanoic acid	LMFA01010012	Lauric acid	5.38	n.a.	n.a.	0.21
C13:0	13:0	Tridecanoic acid	LMFA01010013	Tridecylic acid	6.17	n.a.	n.a.	0.022
C14:0	14:0	Tetradecanoic acid	LMFA01010014	Myristic acid	6.91	n.a.	n.a.	1.42
C15:0	15:0	Pentadecanoic acid	LMFA01010015	Pentadecylic acid	7.63	n.a.	n.a.	1.16
C16:0	16:0	Hexadecanoic acid	LMFA01010001	Palmitic acid	8.32	n.a.	n.a.	11.8
C17:0	17:0	Heptadecanoic acid	LMFA01010017	Margaric acid	8.98	n.a.	n.a.	0.24
C18:0	18:0	Octadecanoic acid	LMFA01010041	Stearic acid	9.62	n.a.	n.a.	4.19
C19:0	19:0	Nonadecanoic acid	LMFA01010019	Nonadecylic acid	10.27	n.a.	n.a.	0.024
C20:0	20:0	Eicosanoic acid	LMFA01010020	Arachidic acid	10.86	n.a.	n.a.	0.53
C21:0	21:0	Heneicosanoic acid	LMFA01010021	Heneicosylic acid	11.44	n.a.	n.a.	0.0016
C22:0	22:0	Docosanoic acid	LMFA01010022	Behenic acid	12.01	n.a.	n.a.	0.16
C23:0	23:0	Tricosanoic acid	LMFA01010023	Tricosylic acid	12.56	n.a.	n.a.	0
C24:0	24:0	Tetracosanoic acid	LMFA01010024	Lignoceric acid	13.1	n.a.	n.a.	0.19
C12:1n-3	12:1(9Z)	9Z-dodecenoic acid	LMFA01030229	Lauroleic acid	4.42	24 ± 6	0.3	0.005 ± 0.001
C12:1n-5	12:1(7Z)	7Z-dodecenoic acid	LMFA01030228	7Z-dodecenoic acid	4.43	12 ± 1	0.09	0.0024 ± 0.0002
C12:1n-7	12:1(5Z)	5Z-dodecenoic acid	LMFA01030226	Lauroleinic acid	4.57	57 ± 3	0.05	0.012 ± 0.0006
C12:1n-3_(E)	12:1(9E)	9E-dodecenoic acid	Not found in LIPID MAPS.	_	4.58	7 ± 3	0.4	0.0015 ± 0.0007
C14:1n-4	14:1(10Z)	10Z-tetradecenoic acid	Not found in LIPID MAPS.	_	5.97	2 ± 1	0.6	0.002 ± 0.002
C14:1n-5	14:1(9Z)	9Z-tetradecenoic acid	LMFA01030051	Myristoleic acid	5.97	19 ± 4	0.2	0.026 ± 0.005
C14:1n-7	14:1(7Z)	7Z-tetradecenoic acid	LMFA01030249	7Z-tetradecenoic acid	6	28 ± 5	0.2	0.037 ± 0.006
C14:1n-9	14:1(5Z)	5Z-tetradecenoic acid	LMFA01030248	Physeteric acid	6.11	3 ± 4	1	0.005 ± 0.005
C14:1n-8	14:1(6Z)	6Z-tetradecenoic acid	LMFA01031183	6Z-tetradecenoic acid	6.1	45 ± 7	0.2	0.06 ± 0.01
C14:1n-8_(E)	14:1(6E)	6E-tetradecenoic acid	Not found in LIPID MAPS.	_	6.26	3 ± 2	0.6	0.005 ± 0.003
C15:1n-9_Br	15:1(6)_Br		_	_	6.7	16 ± 4	0.3	0.007 ± 0.002
C15:1n-9	15:1(6Z)	6Z-pentadecenoic acid	LMFA01031184	6Z-pentadecenoic acid	6.83	84 ± 4	0.05	0.04 ± 0.002
C16:1n-4	16:1(12Z)	12Z-hexadecenoic acid	Not found in LIPID MAPS.	_	7.38	0.64 ± 0.06	0.09	0.026 ± 0.002
C16:1n-5	16:1(11Z)	11Z-hexadecenoic acid	LMFA01030262	cis-Palmitvaccenic acid	7.38	2.44 ± 0.04	0.02	0.099 ± 0.002
C16:1n-7	16:1(9Z)	9Z-hexadecenoic acid	LMFA01030056	cis-9-palmitoleic acid	7.38	28 ± 3	0.1	1.2 ± 0.1
C16:1n-3	16:1(13Z)	13Z-hexadecenoic acid	LMFA01030264	13Z-hexadecenoic acid	7.39	1 ± 0.1	0.1	0.042 ± 0.004
C16:1n-8	16:1(8Z)	8Z-hexadecenoic acid	LMFA01031081	8Z-Hexadecenoic acid	7.38	2.5 ± 0.5	0.2	0.1 ± 0.02
C16:1n-2	16:1(14Z)	14Z-hexadecenoic acid	Not found in LIPID MAPS.	_	7.39	0.07 ± 0.08	1	0.003 ± 0.003
C16:1n-9	16:1(7Z)	7Z-hexadecenoic acid	LMFA01030766		7.41	4 ± 1	0.3	0.15 ± 0.06
C16:1n-2_(E)	16:1(14E)	14E-hexadecenoic acid	Not found in LIPID MAPS.	_	7.54	0.04 ± 0.03	0.7	0.002 ± 0.001
C16:1n-3_(E)	16:1(13E)	13E-hexadecenoic acid	Not found in LIPID MAPS.	_	7.53	0.04 ± 0.05	1	0.002 ± 0.002
C16:1n-5_(E)	16:1(11E)	11E-hexadecenoic acid	LMFA01030261	Lycopodic acid	7.55	0.06 ± 0.03	0.5	0.002 ± 0.001
C16:1n-7_(E)	16:1(9E)	9E-hexadecenoic acid	LMFA01030057	trans-9-palmitoleic acid	7.57	0.24 ± 0.09	0.4	0.01 ± 0.004
C16:1n-10	16:1(6Z)	6Z-hexadecenoic acid	LMFA01030267	Sapienic acid	7.53	59 ± 5	0.09	2.4 ± 0.2
C16:1n-4_(E)	16:1(12E)	12E-hexadecenoic acid	Not found in LIPID MAPS.	_	7.55	0.08 ± 0.04	0.5	0.003 ± 0.002
C16:1n-11	16:1(5Z)	5Z-hexadecenoic acid	LMFA01030854	16:1(5Z)	7.59	0.11 ± 0.02	0.2	0.0045 ± 0.0007
C16:1n-10_(E)	16:1(6E)	6E-hexadecenoic acid	LMFA01031082	6E-Hexadecenoic acid	7.73	1.5 ± 0.3	0.2	0.06 ± 0.01
C16:1n-12	16:1(4Z)	4Z-hexadecenoic acid	Not found in LIPID MAPS.	_	7.73	0.25 ± 0.04	0.2	0.01 ± 0.002
C16:1n-11_(E)	16:1(5E)	5E-hexadecenoic acid	Not found in LIPID MAPS.	_	7.8	0.08 ± 0.06	0.8	0.003 ± 0.002
C17:1n-11_Br	17:1(6)_Br		_	_	8.05	13 ± 5	0.4	0.017 ± 0.007
C17:1n-8	17:1(9Z)	9Z-heptadecenoic acid	LMFA01030060	Margaroleic acid	8.07	48 ± 2	0.04	0.062 ± 0.003
C17:1n-9	17:1(8Z)	8Z-heptadecenoic acid	LMFA01030288	Civetic acid	8.07	18 ± 4	0.2	0.023 ± 0.005
C17:1n-11	17:1(6Z)	6Z-heptadecenoic acid	LMFA01031186	6Z-heptadecenoic acid	8.22	22 ± 3	0.1	0.028 ± 0.004
C18:1n-7	18:1(11Z)	11Z-octadecenoic acid	LMFA01030076	cis-vaccenic acid	8.71	24 ± 1	0.04	5.9 ± 0.3
C18:1n-9	18:1(9Z)	9Z-octadecenoic acid	LMFA01030002	Oleic acid	8.71	42.2 ± 0.6	0.01	10.5 ± 0.2
C18:1n-3	18:1(15Z)	15Z-octadecenoic acid	LMFA01030291	15Z-octadecenoic acid	8.71	0.13 ± 0.01	0.08	0.033 ± 0.004
C18:1n-4	18:1(14Z)	14Z-octadecenoic acid	LMFA01030882	18:1(14Z)	8.71	0.07 ± 0.02	0.3	0.017 ± 0.004
C18:1n-5	18:1(13Z)	13Z-octadecenoic acid	LMFA01030290	13Z-octadecenoic acid	8.71	0.58 ± 0.07	0.1	0.14 ± 0.02
C18:1n-6	18:1(12Z)	12Z-octadecenoic acid	LMFA01030078	cis-12-oleic acid	8.71	0.12 ± 0.04	0.3	0.03 ± 0.01
C18:1n-8	18:1(10Z)	10Z-octadecenoic acid	LMFA01030074	cis-10-oleic acid	8.71	0.6 ± 0.1	0.2	0.14 ± 0.03
C18:1n-10	18:1(8Z)	8Z-octadecenoic acid	LMFA01030070	cis-8-oleic acid	8.71	29.2 ± 0.8	0.03	7.3 ± 0.2
C18:1n-3_(E)	18:1(15E)	15E-octadecenoic acid	LMFA01030080	15E-octadecenoic acid	8.88	0.018 ± 0.007	0.4	0.005 ± 0.002
C18:1n-4_(E)	18:1(14E)	14E-octadecenoic acid	LMFA01030881	18:1(14E)	8.88	0.03 ± 0.01	0.3	0.008 ± 0.003
C18:1n-6_(E)	18:1(12E)	12E-octadecenoic acid	LMFA01030079	trans-12-elaidic acid	8.88	0.023 ± 0.002	0.09	0.0057 ± 0.0005
C18:1n-7_(E)	18:1(11E)	11E-octadecenoic acid	LMFA01030077	trans-vaccenic acid	8.88	0.14 ± 0.03	0.2	0.035 ± 0.006
C18:1n-9_(E)	18:1(9E)	9E-octadecenoic acid	LMFA01030073	9-elaidic acid	8.88	0.21 ± 0.07	0.3	0.05 ± 0.02
C18:1n-10_(E)	18:1(8E)	8E-octadecenoic acid	LMFA01030071	trans-8-elaidic acid	8.93	0.09 ± 0.05	0.6	0.02 ± 0.01
C18:1n-12	18:1(6Z)	6Z-octadecenoic acid	LMFA01030066	Petroselinic acid	8.88	2.2 ± 0.9	0.4	0.6 ± 0.2
C18:1n-13	18:1(5Z)	5Z-octadecenoic acid	LMFA01030296	5Z-octadecenoic acid	8.91	0.12 ± 0.03	0.3	0.029 ± 0.007
C18:1n-12_(E)	18:1(6E)	6E-octadecenoic acid	LMFA01030067	Petroselaidic acid	9.07	0.21 ± 0.07	0.3	0.05 ± 0.02
C19:1n-11_Br	19:1(8)_Br		Not found in LIPID MAPS.	_	9.28	3.4 ± 0.5	0.2	0.0056 ± 0.0008
C19:1n-8	19:1(11Z)	11Z-nonadecenoic acid	LMFA01030887	19:1(11Z)	9.29	60 ± 10	0.2	0.09 ± 0.02
C19:1n-9	19:1(10Z)	10Z-nonadecenoic acid	LMFA01030362	10Z-nonadecenoic acid	9.29	6 ± 3	0.5	0.009 ± 0.005
C19:1n-10	19:1(9Z)	9Z-nonadecenoic acid	LMFA01030886	19:1(9Z)	9.31	13 ± 3	0.2	0.021 ± 0.005
C19:1n-11	19:1(8Z)	8Z-nonadecenoic acid	Not found in LIPID MAPS.	_	9.4	22 ± 8	0.4	0.04 ± 0.01
C20:1n-7	20:1(13Z)	13Z-eicosenoic acid	LMFA01030367	Paullinic acid	9.93	21 ± 1	0.05	0.74 ± 0.04
C20:1n-8	20:1(12Z)	12Z-eicosenoic acid	Not found in LIPID MAPS.	_	9.93	0.8 ± 0.2	0.2	0.028 ± 0.007
C20:1n-5	20:1(15Z)	15Z-eicosenoic acid	LMFA01030369	15Z-eicosenoic acid	9.93	1.05 ± 0.05	0.05	0.036 ± 0.002
C20:1n-10	20:1(10Z)	10Z-eicosenoic acid	LMFA01031093	10Z-Eicosenoic acid	9.93	45 ± 1	0.02	1.56 ± 0.04
C20:1n-9	20:1(11Z)	11Z-eicosenoic acid	LMFA01030085	cis-gondoic acid	9.93	19.3 ± 0.2	0.01	0.67 ± 0.007
C20:1n-11	20:1(9Z)	9Z-eicosenoic acid	LMFA01030084	cis-Gadoleic acid	9.93	1.2 ± 0.5	0.4	0.04 ± 0.02
C20:1n-13	20:1(7Z)	7Z-eicosenoic acid	LMFA01030858	20:1(7Z)	10.01	0.76 ± 0.06	0.08	0.026 ± 0.002
C20:1n-12	20:1(8Z)	8Z-eicosenoic acid	LMFA01030372	8Z-eicosenoic acid	9.97	10.4 ± 0.4	0.04	0.36 ± 0.01
C20:1n-9_(E)	20:1(11E)	11E-eicosenoic acid	LMFA01030086	trans-gondoic acid	10.11	0.16 ± 0.06	0.4	0.006 ± 0.002
C21:1n-8	21:1(13Z)	13Z-heneicosenoic acid	Not found in LIPID MAPS.	_	10.53	41 ± 4	0.1	0.013 ± 0.001
C21:1n-9	21:1(12Z)	12Z-heneicosenoic acid	LMFA01030398	12Z-heneicosenoic acid	10.53	6 ± 4	0.6	0.002 ± 0.001
C21:1n-11	21:1(10Z)	10Z-heneicosenoic acid	Not found in LIPID MAPS.	_	10.53	52.5 ± 0.7	0.01	0.017 ± 0.0002
C22:1n-10	22:1(12Z)	12Z-docosenoic acid	Not found in LIPID MAPS.	_	11.06	24 ± 6	0.3	0.1 ± 0.03
C22:1n-7	22:1(15Z)	15Z-docosenoic acid	LMFA01030402	15Z-docosenoic acid	11.06	12 ± 3	0.3	0.05 ± 0.01
C22:1n-9	22:1(13Z)	13Z-docosenoic acid	LMFA01030089	cis-erucic acid	11.06	32 ± 8	0.3	0.13 ± 0.03
C22:1n-8	22:1(14Z)	14Z-docosenoic acid	Not found in LIPID MAPS.	Scottic acid	11.06	1.4 ± 0.2	0.2	0.006 ± 0.001
C22:1n-5	22:1(17Z)	17Z-docosenoic acid	LMFA04000085	17Z-Docosenoic acid	11.09	1.4 ± 0.2	0.1	0.0059 ± 0.0008
C22:1n-11	22:1(11Z)	11Z-docosenoic acid	LMFA01030088	cis-cetoleic acid	11.06	0.68 ± 0.05	0.07	0.0028 ± 0.0002
C22:1n-12	22:1(10Z)	10Z-docosenoic acid	Not found in LIPID MAPS.	_	11.09	17 ± 2	0.1	0.071 ± 0.006
C22:1n-13	22:1(9Z)	9Z-docosenoic acid	LMFA01030911	22:1(9Z)	11.15	10.1 ± 0.6	0.06	0.042 ± 0.003
C22:1n-9_(E)	22:1(13E)	13E-docosenoic acid	LMFA01030090	trans-brassidic acid	11.26	0.44 ± 0.03	0.07	0.0018 ± 0.0001
C23:1n-9	23:1(14Z)	14Z-tricosenoic acid	LMFA01030413	14Z-tricosenoic acid	11.64	100 ± 0	0	0 ± 0
C24:1n-7	24:1(17Z)	17Z-tetracosenoic acid	LMFA01031084	17Z-Tetracosenoic acid	12.17	21.0 ± 0.6	0.03	0.052 ± 0.001
C24:1n-8	24:1(16Z)	16Z-tetracosenoic acid	Not found in LIPID MAPS.	Butleric acid	12.17	1.1 ± 0.1	0.09	0.0028 ± 0.0003
C24:1n-9	24:1(15Z)	15Z-tetracosenoic acid	LMFA01030092	Nervonic acid	12.17	40.9 ± 0.6	0.02	0.1 ± 0.001
C24:1n-10	24:1(14Z)	14Z-tetracosenoic acid	Not found in LIPID MAPS.	_	12.17	32 ± 1	0.03	0.078 ± 0.003
C24:1n-12	24:1(12Z)	12Z-tetracosenoic acid	Not found in LIPID MAPS.	_	12.17	3.0 ± 0.3	0.1	0.0075 ± 0.0007
C24:1n-5	24:1(19Z)	19Z-tetracosenoic acid	LMFA01031022	19Z-Tetracosenoic acid	12.19	1.9 ± 0.2	0.1	0.0046 ± 0.0004
C14:2n-7,10	14:2(4,7)	4Z,7Z-tetradecadienoic acid	Not found in LIPID MAPS.	_	5.52	_	_	0.0062 ± 0
C16:2n-2,10	16:2(6,14)	6,14-hexadecadienoic acid	Not found in LIPID MAPS.	_	6.66	14.5 ± 0.4	0.03	0.021 ± 0.0006
C16:2n-3,10	16:2(6,13)	6,13-hexadecadienoic acid	Not found in LIPID MAPS.	Menzeleic acid	6.66	73 ± 7	0.1	0.11 ± 0.01
C16:2n-4,10	16:2(6,12)	6,12-hexadecadienoic acid	Not found in LIPID MAPS.	_	6.65	13 ± 7	0.5	0.02 ± 0.01
C18:2n-3,10	18:2(8,15)	8Z,15Z-octadecadienoic acid	Not found in LIPID MAPS.	Foigeic acid	7.9	14 ± 1	0.07	0.22 ± 0.02
C18:2n-2,10	18:2(8,16)	8,16-octadecadienoic acid	Not found in LIPID MAPS.	_	7.86	1.7 ± 0.6	0.4	0.027 ± 0.009
C18:2n-3,12	18:2(6,15)	6,15-octadecadienoic acid	Not found in LIPID MAPS.	_	7.98	14 ± 1	0.07	0.22 ± 0.02
C18:2n-7,12	18:2(6,11)	6,11-octadecadienoic acid	LMFA01030331	Cilienic acid	7.98	8 ± 5	0.6	0.12 ± 0.08
C18:2n-9,12	18:2(6,9)	6Z,9Z-octadecadienoic acid	LMFA01030332	6Z,9Z-octadecadienoic acid	8.1	10 ± 1	0.1	0.17 ± 0.02
C18:2n-4,9	18:2(9,14)	9,14-octadecadienoic acid	Not found in LIPID MAPS.	_	7.86	0.9 ± 0.3	0.3	0.015 ± 0.004
C18:2n-6,9	18:2(9,12)	9Z,12Z-octadecadienoic acid	LMFA01030120	Linoleic acid	7.92	4 ± 2	0.5	0.07 ± 0.03
C18:2n-7,10	18:2(8,11)	8Z,11Z-octadecadienoic acid	LMFA01030116	8Z,11Z-octadecadienoic acid	7.93	46 ± 1	0.02	0.72 ± 0.02
C18:2n-6,8	18:2(10,12)	10,12-octadecadienoic acid	LMFA01030124	10Z,12Z-octadecadienoic acid	8.08	0.4 ± 0.2	0.5	0.007 ± 0.003
C18:2n-7,13	18:2(5,11)	5,11-octadecadienoic acid	LMFA01030322	Ephedrenic acid	8.05	0.5 ± 0.2	0.4	0.009 ± 0.003
C18:2n-7,9	18:2(9,11)	9,11-octadecadienoic acid	LMFA01030117	Ricinenic acid	8.1	8 ± 5	0.6	0.12 ± 0.08
C18:2n-5,9	18:2(9,13)	9,13-octadecadienoic acid	Not found in LIPID MAPS.	_	8.12	0.2 ± 0.2	1	0.003 ± 0.003
C18:2n-6,9_(E)	18:2(9,12)	9,12-octadecadienoic acid	LMFA02000352		8.1	0.3 ± 0.2	0.7	0.004 ± 0.004
C18:2n-10,13	18:2(5,8)	5Z,8Z-octadecadienoic acid	LMFA01030323	Sebaleic acid	8.19	14.2 ± 0.4	0.03	0.23 ± 0.007
C19:2n-6,9	19:2(10,13)	10Z,13Z-nonadecadienoic acid	LMFA01030129	10Z,13Z-nonadecadienoic acid	8.51	15 ± 3	0.2	0.007 ± 0.001
C19:2n-8,11	19:2(8,11)	8Z,11Z-nonadecadienoic acid	Not found in LIPID MAPS.	_	8.57	51 ± 8	0.2	0.023 ± 0.004
C19:2n-11,14	19:2(5,8)	5Z,8Z-nonadecadienoic acid	Not found in LIPID MAPS.	_	8.85	33 ± 5	0.2	0.015 ± 0.002
C20:2n-3,12	20:2(8,17)	8,17-eicosadienoic acid	Not found in LIPID MAPS.	_	9.08	1.4 ± 0.6	0.4	0.03 ± 0.01
C20:2n-3,10	20:2(10,17)	10,17-eicosadienoic acid	Not found in LIPID MAPS.	_	9.08	1.4 ± 0.6	0.4	0.03 ± 0.01
C20:2n-7,12	20:2(8,13)	8,13-eicosadienoic acid	Not found in LIPID MAPS.	_	9.11	26.3 ± 0.3	0.01	0.64 ± 0.007
C20:2n-6,9	20:2(11,14)	11Z,14Z-eicosadienoic acid	LMFA01031043	Dihomolinoleic acid	9.11	0.8 ± 0.2	0.2	0.02 ± 0.005
C20:2n-7,10	20:2(10,13)	10Z,13Z-eicosadienoic acid	Not found in LIPID MAPS.	_	9.11	36.4 ± 0.9	0.03	0.88 ± 0.02
C20:2n-7,13	20:2(7,13)	7,13-eicosadienoic acid	Not found in LIPID MAPS.	_	9.16	0.3 ± 0.5	2	0.0076 ± 0.01
C20:2n-9,12	20:2(8,11)	8Z,11Z-eicosadienoic acid	LMFA01030377	8Z,11Z-eicosadienoic acid	9.19	20 ± 2	0.1	0.48 ± 0.05
C20:2n-9,15	20:2(5,11)	5,11-eicosadienoic acid	LMFA01030865	Keteleeronic acid	9.28	2.2 ± 0.6	0.3	0.05 ± 0.01
C20:2n-10,13	20:2(7,10)	7Z,10Z-eicosadienoic acid	Not found in LIPID MAPS.	_	9.26	12 ± 2	0.2	0.3 ± 0.04
C20:2n-12,15	20:2(5,8)	5Z,8Z-eicosadienoic acid	Not found in LIPID MAPS.	_	9.46	0.6 ± 0.2	0.3	0.015 ± 0.005
C21:2n-8,14	21:2(7,13)	7,13-heneicosadienoic acid	Not found in LIPID MAPS.	_	9.76	29 ± 2	0.07	0.012 ± 0.0008
C21:2n-8,11	21:2(10,13)	10,13-heneicosadienoic acid	Not found in LIPID MAPS.	_	9.76	71 ± 2	0.03	0.03 ± 0.0008
C22:2n-7,10	22:2(12,15)	12Z,15Z-docosadienoic acid	Not found in LIPID MAPS.	_	10.27	20 ± 3	0.2	0.08 ± 0.01
C22:2n-6,9	22:2(13,16)	13Z,16Z-docosadienoic acid	LMFA01030405	13Z,16Z-docosadienoic acid	10.27	0.6 ± 0.3	0.5	0.003 ± 0.001
C22:2n-9,15	22:2(7,13)	7,13-docosadienoic acid	LMFA04000061	22:2(7Z,13Z)	10.35	45.5 ± 0.4	0.009	0.18 ± 0.002
C22:2n-9,12	22:2(10,13)	10Z,13Z-docosadienoic acid	Not found in LIPID MAPS.	_	10.33	20 ± 3	0.2	0.08 ± 0.01
C22:2n-10,13	22:2(9,12)	9Z,12Z-docosadienoic acid	Not found in LIPID MAPS.	_	10.35	14 ± 1	0.07	0.056 ± 0.005
C24:2n-9,15	24:2(9,15)	9,15-tetracosadienoic acid	Not found in LIPID MAPS.	_	11.39	_	_	0.083 ± 0
C18:3n-6,9,12	18:3(6,9,12)	6Z,9Z,12Z-octadecatrienoic acid	LMFA01030141	gamma-Linolenic acid	7.31	30 ± 1	0.03	0.022 ± 0.0008
C18:3n-3,10,13	18:3(5,8,15)	5,8,15-octadecatrienoic acid	Not found in LIPID MAPS.	Dinheic acid	7.32	9 ± 4	0.4	0.007 ± 0.003
C18:3n-7,10,13	18:3(5,8,11)	5Z,8Z,11Z-octadecatrienoic acid	Not found in LIPID MAPS.	_	7.41	61 ± 4	0.07	0.045 ± 0.003
C19:3n-8,11,14	19:3(5,8,11)	5Z,8Z,11Z-nonadecatrienoic acid	Not found in LIPID MAPS.	_	8.07	_	_	0.028 ± 0
C20:3n-6,9,12	20:3(8,11,14)	8Z,11Z,14Z-eicosatrienoic acid	LMFA01030387		8.44	16 ± 3	0.2	0.46 ± 0.07
C20:3n-7,10,13	20:3(7,10,13)	7Z,10Z,13Z-eicosatrienoic acid	LMFA01030384	7Z,10Z,13Z-eicosatrienoic acid	8.48	20 ± 2	0.1	0.56 ± 0.06
C20:3n-6,9,15	20:3(5,11,14)	5Z,11Z,14Z-eicosatrienoic acid	LMFA01030380	Sciadonic acid	8.53	0.5 ± 0.3	0.6	0.013 ± 0.008
C20:3n-9,12,15	20:3(5,8,11)	5Z,8Z,11Z-eicosatrienoic acid	LMFA01030381	Mead acid	8.71	53 ± 1	0.02	1.5 ± 0.04
C20:3n-10,13,15	20:3(5,7,10)	5Z,7Z,10Z-eicosatrienoic acid	Not found in LIPID MAPS.	_	8.89	11 ± 3	0.3	0.3 ± 0.09
C21:3n-8,11,14	21:3(7,10,13)	7Z,10Z,13Z-heneicosatrienoic acid	Not found in LIPID MAPS.	_	9.09	_	_	0.042 ± 0
C22:3n-9,12,15	22:3(7,10,13)	7Z,10Z,13Z-docosatrienoic acid	LMFA01030411	Dihomo Mead's acid	9.69	90 ± 3	0.03	1.18 ± 0.04
C22:3n-10,13,16	22:3(6,9,12)	6Z,9Z,12Z-docosatrienoic acid	Not found in LIPID MAPS.	_	9.82	10 ± 3	0.3	0.13 ± 0.04
C20:4n-6,9,12,15	20:4(5,8,11,14)	5Z,8Z,11Z,14Z-eicosatetraenoic acid	LMFA01030001	Arachidonic acid	7.95	79 ± 4	0.05	1.12 ± 0.06
C20:4n-7,10,13,16	20:4(4,7,10,13)	4Z,7Z,10Z,13Z-eicosatetraenoic acid		Youngenic acid	8.12	21 ± 4	0.2	0.29 ± 0.06
			LMFA01030390
C22:4n-6,9,12,15	22:4(7,10,13,16)	7Z,10Z,13Z,16Z-docosatetraenoic acid	LMFA01030178	Adrenic Acid	8.95	71 ± 6	0.08	0.38 ± 0.03
C22:4n-7,10,13,16	22:4(6,9,12,15)	6Z,9Z,12Z,15Z-docosatetraenoic acid	Not found in LIPID MAPS.	_	9.06	21 ± 2	0.1	0.11 ± 0.01
C22:4n-9,12,15,18	22:4(4,7,10,13)	4,7,10,13-docosatetraenoic acid	Not found in LIPID MAPS.	_	9.34	8 ± 6	0.8	0.04 ± 0.03
C20:5n-3,6,9,12,15	20:5(5,8,11,14,17)	5Z,8Z,11Z,14Z,17Z-eicosapentaenoic acid	LMFA01030759	EPA	7.27	_	_	0.079 ± 0
C22:5n-3,6,9,12,15	22:5(7,10,13,16,19)	7Z,10Z,13Z,16Z,19Z-docosapentaenoic acid	LMFA04000044	DPA	8.28	89.2 ± 0.9	0.01	0.55 ± 0.006
C22:5n-6,9,12,15,18	22:5(4,7,10,13,16)	4Z,7Z,10Z,13Z,16Z-docosapentaenoic acid	LMFA04000064	22:5(4Z,7Z,10Z,13Z,16Z)	8.61	10.8 ± 0.9	0.08	0.067 ± 0.006
C22:6n-3,6,9,12,15,18	22:6(4,7,10,13,16,19)	4Z,7Z,10Z,13Z,16Z,19Z-docosahexaenoic acid	LMFA01030185	DHA	7.94	_	_	0.57 ± 0
