# Supplementary material for: Ozone-enabled fatty acid discovery reveals unexpected diversity in the human lipidome
Source: Nat Commun. 2023 Jul 4;14:3940. doi: 10.1038/s41467-023-39617-9 (PMC10319862; doi:10.1038/s41467-023-39617-9)
Supplement: Supplementary file 10 — Supplementary Dataset 7 [file 41467_2023_39617_MOESM10_ESM.xlsx]

## Sheet: FA in LNCaP_SCD1i
Overview of fatty acids that are identified here in lipid extracts of LNCaP_SCD-1i cells.
Column seven shows mean values of relative isomer abundances and their associated standard deviations of three replicates of cell cultures of LNCaP_SCD-1i cells.
Fatty acid abundance is reported here in nmol per million cells (nmol M-Cells-1) as an estimate of the fatty acid content of each isomer in the cell culture.
Fatty acid (n-x)	FA shorthand	Systematic name	LipidMAPS ID	Common Name	RT / min	Relative isomer abundance / %	COV (rel. isomer abundance)	Estimated fatty acid abundance / nmol M-Cells-1
C12:0	12:0	Dodecanoic acid	LMFA01010012	Lauric acid	5.39	n.a.	n.a.	0.2 ± 0.06
C13:0	13:0	Tridecanoic acid	LMFA01010013	Tridecylic acid	6.18	n.a.	n.a.	0.028 ± 0.003
C14:0	14:0	Tetradecanoic acid	LMFA01010014	Myristic acid	6.92	n.a.	n.a.	0.7 ± 0.1
C15:0	15:0	Pentadecanoic acid	LMFA01010015	Pentadecylic acid	7.63	n.a.	n.a.	1.2 ± 0.3
C16:0	16:0	Hexadecanoic acid	LMFA01010001	Palmitic acid	8.32	n.a.	n.a.	6.7 ± 0.8
C17:0	17:0	Heptadecanoic acid	LMFA01010017	Margaric acid	8.98	n.a.	n.a.	0.2 ± 0.05
C18:0	18:0	Octadecanoic acid	LMFA01010041	Stearic acid	9.62	n.a.	n.a.	4.6 ± 0.7
C19:0	19:0	Nonadecanoic acid	LMFA01010019	Nonadecylic acid	10.27	n.a.	n.a.	0.05 ± 0.01
C20:0	20:0	Eicosanoic acid	LMFA01010020	Arachidic acid	10.86	n.a.	n.a.	0.33 ± 0.03
C21:0	21:0	Heneicosanoic acid	LMFA01010021	Heneicosylic acid	11.44	n.a.	n.a.	0.003 ± 0.002
C22:0	22:0	Docosanoic acid	LMFA01010022	Behenic acid	12.02	n.a.	n.a.	0.13 ± 0.003
C23:0	23:0	Tricosanoic acid	LMFA01010023	Tricosylic acid	12.56	n.a.	n.a.	0 ± 0
C24:0	24:0	Tetracosanoic acid	LMFA01010024	Lignoceric acid	13.1	n.a.	n.a.	0.1 ± 0.04
C14:1n-4	14:1(10Z)	10Z-tetradecenoic acid	Not found in LIPID MAPS.	_	5.97	4 ± 2	0.6	0.002 ± 0.001
C14:1n-5	14:1(9Z)	9Z-tetradecenoic acid	LMFA01030051	Myristoleic acid	5.97	4.8 ± 0.7	0.2	0.003 ± 0.001
C14:1n-7	14:1(7Z)	7Z-tetradecenoic acid	LMFA01030249	7Z-tetradecenoic acid	5.97	5 ± 2	0.4	0.0027 ± 0.0005
C14:1n-9	14:1(5Z)	5Z-tetradecenoic acid	LMFA01030248	Physeteric acid	6.1	8 ± 6	0.7	0.0038 ± 0.0005
C14:1n-8	14:1(6Z)	6Z-tetradecenoic acid	LMFA01031183	6Z-tetradecenoic acid	6.1	70 ± 10	0.1	0.05 ± 0.03
C14:1n-8_(E)	14:1(6E)	6E-tetradecenoic acid	Not found in LIPID MAPS.	_	6.28	3 ± 1	0.3	0.002 ± 0.001
C16:1n-4	16:1(12Z)	12Z-hexadecenoic acid	Not found in LIPID MAPS.	_	7.37	0.8 ± 0.1	0.1	0.028 ± 0.006
C16:1n-5	16:1(11Z)	11Z-hexadecenoic acid	LMFA01030262	cis-Palmitvaccenic acid	7.37	0.51 ± 0.03	0.06	0.017 ± 0.002
C16:1n-7	16:1(9Z)	9Z-hexadecenoic acid	LMFA01030056	cis-9-palmitoleic acid	7.37	3.7 ± 0.4	0.1	0.12 ± 0.02
C16:1n-3	16:1(13Z)	13Z-hexadecenoic acid	LMFA01030264	13Z-hexadecenoic acid	7.38	0.98 ± 0.07	0.07	0.032 ± 0.002
C16:1n-8	16:1(8Z)	8Z-hexadecenoic acid	LMFA01031081	8Z-Hexadecenoic acid	7.37	2.3 ± 0.2	0.09	0.075 ± 0.005
C16:1n-2	16:1(14Z)	14Z-hexadecenoic acid	Not found in LIPID MAPS.	_	7.41	0.3 ± 0.2	0.7	0.009 ± 0.008
C16:1n-9	16:1(7Z)	7Z-hexadecenoic acid	LMFA01030766		7.41	1.3 ± 0.2	0.2	0.043 ± 0.009
C16:1n-2_(E)	16:1(14E)	14E-hexadecenoic acid	Not found in LIPID MAPS.	_	7.52	0.1 ± 0.1	0.7	0.004 ± 0.004
C16:1n-3_(E)	16:1(13E)	13E-hexadecenoic acid	Not found in LIPID MAPS.	_	7.54	0.052 ± 0.006	0.1	0.0017 ± 0.0001
C16:1n-5_(E)	16:1(11E)	11E-hexadecenoic acid	LMFA01030261	Lycopodic acid	7.52	0.08 ± 0.01	0.1	0.0026 ± 0.0003
C16:1n-7_(E)	16:1(9E)	9E-hexadecenoic acid	LMFA01030057	trans-9-palmitoleic acid	7.57	0.05 ± 0.01	0.2	0.0017 ± 0.0004
C16:1n-10	16:1(6Z)	6Z-hexadecenoic acid	LMFA01030267	Sapienic acid	7.52	87.5 ± 0.7	0.008	2.9 ± 0.2
C16:1n-4_(E)	16:1(12E)	12E-hexadecenoic acid	Not found in LIPID MAPS.	_	7.54	0.042 ± 0.002	0.05	0.0014 ± 4e-05
C16:1n-8_(E)	16:1(8E)	8E-hexadecenoic acid	LMFA01031190	8E-hexadecenoic acid	7.6	0.1 ± 0.05	0.5	0.003 ± 0.001
C16:1n-11	16:1(5Z)	5Z-hexadecenoic acid	LMFA01030854	16:1(5Z)	7.58	0.4 ± 0.3	0.8	0.01 ± 0.01
C16:1n-10_(E)	16:1(6E)	6E-hexadecenoic acid	LMFA01031082	6E-Hexadecenoic acid	7.72	1.1 ± 0.2	0.2	0.038 ± 0.008
C16:1n-12	16:1(4Z)	4Z-hexadecenoic acid	Not found in LIPID MAPS.	_	7.72	0.57 ± 0.09	0.2	0.019 ± 0.004
C16:1n-11_(E)	16:1(5E)	5E-hexadecenoic acid	Not found in LIPID MAPS.	_	7.82	0.14 ± 0.04	0.3	0.005 ± 0.002
C17:1n-7	17:1(10Z)	10Z-heptadecenoic acid	LMFA01030283	10Z-heptadecenoic acid	8.03	0 ± 0	_	0 ± 0
C17:1n-8	17:1(9Z)	9Z-heptadecenoic acid	LMFA01030060	Margaroleic acid	8.03	39 ± 6	0.2	0.066 ± 0.004
C17:1n-9	17:1(8Z)	8Z-heptadecenoic acid	LMFA01030288	Civetic acid	8.06	16 ± 2	0.1	0.028 ± 0.007
C18:1n-7	18:1(11Z)	11Z-octadecenoic acid	LMFA01030076	cis-vaccenic acid	8.69	13 ± 1	0.08	1.9 ± 0.3
C18:1n-9	18:1(9Z)	9Z-octadecenoic acid	LMFA01030002	Oleic acid	8.69	27 ± 2	0.08	3.7 ± 0.2
C18:1n-2	18:1(16Z)	16Z-octadecenoic acid	LMFA01030292	16Z-octadecenoic acid	8.69	0.006 ± 0.003	0.5	0.00083 ± 0.0004
C18:1n-3	18:1(15Z)	15Z-octadecenoic acid	LMFA01030291	15Z-octadecenoic acid	8.69	0.16 ± 0.02	0.1	0.022 ± 0.004
C18:1n-4	18:1(14Z)	14Z-octadecenoic acid	LMFA01030882	18:1(14Z)	8.69	0.1 ± 0.02	0.2	0.013 ± 0.001
C18:1n-5	18:1(13Z)	13Z-octadecenoic acid	LMFA01030290	13Z-octadecenoic acid	8.69	0.29 ± 0.03	0.1	0.041 ± 0.003
C18:1n-6	18:1(12Z)	12Z-octadecenoic acid	LMFA01030078	cis-12-oleic acid	8.69	0.11 ± 0.02	0.2	0.016 ± 0.001
C18:1n-8	18:1(10Z)	10Z-octadecenoic acid	LMFA01030074	cis-10-oleic acid	8.69	0.48 ± 0.02	0.04	0.067 ± 0.008
C18:1n-10	18:1(8Z)	8Z-octadecenoic acid	LMFA01030070	cis-8-oleic acid	8.69	40 ± 1	0.03	5.5 ± 0.5
C18:1n-2_(E)	18:1(16E)	16E-octadecenoic acid	LMFA01030081	16E-octadecenoic acid	8.87	0.019 ± 0.007	0.4	0.0025 ± 0.0007
C18:1n-3_(E)	18:1(15E)	15E-octadecenoic acid	LMFA01030080	15E-octadecenoic acid	8.87	0.02 ± 0.01	0.6	0.003 ± 0.001
C18:1n-4_(E)	18:1(14E)	14E-octadecenoic acid	LMFA01030881	18:1(14E)	8.86	0.043 ± 0.001	0.02	0.006 ± 0.0004
C18:1n-5_(E)	18:1(13E)	13E-octadecenoic acid	LMFA01030880	18:1(13E)	8.86	0.025 ± 0.003	0.1	0.0035 ± 0.0005
C18:1n-6_(E)	18:1(12E)	12E-octadecenoic acid	LMFA01030079	trans-12-elaidic acid	8.86	0.03 ± 0.01	0.3	0.004 ± 0.001
C18:1n-7_(E)	18:1(11E)	11E-octadecenoic acid	LMFA01030077	trans-vaccenic acid	8.86	0.12 ± 0.02	0.2	0.017 ± 0.003
C18:1n-8_(E)	18:1(10E)	10E-octadecenoic acid	LMFA01030075	10E-octadecenoic acid	8.86	0 ± 0	_	0 ± 0
C18:1n-9_(E)	18:1(9E)	9E-octadecenoic acid	LMFA01030073	9-elaidic acid	8.86	0 ± 0	_	0 ± 0
C18:1n-10_(E)	18:1(8E)	8E-octadecenoic acid	LMFA01030071	trans-8-elaidic acid	8.93	0.08 ± 0.04	0.5	0.011 ± 0.005
C18:1n-11	18:1(7Z)	7Z-octadecenoic acid	LMFA01030068	7Z-octadecenoic acid	8.7	0.5 ± 0.5	1	0.06 ± 0.07
C18:1n-12	18:1(6Z)	6Z-octadecenoic acid	LMFA01030066	Petroselinic acid	8.86	16 ± 2	0.1	2.3 ± 0.5
C18:1n-11_(E)	18:1(7E)	7E-octadecenoic acid	LMFA01030069	7E-octadecenoic acid	8.9	0.17 ± 0.02	0.1	0.024 ± 0.002
C18:1n-13	18:1(5Z)	5Z-octadecenoic acid	LMFA01030296	5Z-octadecenoic acid	8.9	1.4 ± 0.6	0.4	0.2 ± 0.1
C18:1n-12_(E)	18:1(6E)	6E-octadecenoic acid	LMFA01030067	Petroselaidic acid	9.06	0.51 ± 0.08	0.2	0.07 ± 0.02
C19:1n-11_Br	19:1(8)_Br		_	_	9.26	4 ± 2	0.5	0.006 ± 0.003
C19:1n-8	19:1(11Z)	11Z-nonadecenoic acid	LMFA01030887	19:1(11Z)	9.3	34 ± 4	0.1	0.045 ± 0.008
C19:1n-9	19:1(10Z)	10Z-nonadecenoic acid	LMFA01030362	10Z-nonadecenoic acid	9.3	13 ± 2	0.2	0.017 ± 0.002
C19:1n-10	19:1(9Z)	9Z-nonadecenoic acid	LMFA01030886	19:1(9Z)	9.3	11 ± 2	0.2	0.014 ± 0.004
C19:1n-11	19:1(8Z)	8Z-nonadecenoic acid	Not found in LIPID MAPS.	_	9.39	39.0 ± 0.5	0.01	0.052 ± 0.007
C20:1n-7	20:1(13Z)	13Z-eicosenoic acid	LMFA01030367	Paullinic acid	9.92	7 ± 1	0.1	0.12 ± 0.03
C20:1n-8	20:1(12Z)	12Z-eicosenoic acid	Not found in LIPID MAPS.	_	9.92	1.5 ± 0.1	0.07	0.025 ± 0.003
C20:1n-5	20:1(15Z)	15Z-eicosenoic acid	LMFA01030369	15Z-eicosenoic acid	9.92	0.36 ± 0.05	0.1	0.006 ± 0.002
C20:1n-10	20:1(10Z)	10Z-eicosenoic acid	LMFA01031093	10Z-Eicosenoic acid	9.92	51.3 ± 0.8	0.02	0.87 ± 0.09
C20:1n-9	20:1(11Z)	11Z-eicosenoic acid	LMFA01030085	cis-gondoic acid	9.92	8 ± 0.1	0.01	0.14 ± 0.02
C20:1n-11	20:1(9Z)	9Z-eicosenoic acid	LMFA01030084	cis-Gadoleic acid	9.92	2.5 ± 0.4	0.2	0.042 ± 0.007
C20:1n-13	20:1(7Z)	7Z-eicosenoic acid	LMFA01030858	20:1(7Z)	10.01	4.6 ± 0.9	0.2	0.076 ± 0.007
C20:1n-12	20:1(8Z)	8Z-eicosenoic acid	LMFA01030372	8Z-eicosenoic acid	9.95	24.2 ± 0.8	0.03	0.41 ± 0.06
C20:1n-9_(E)	20:1(11E)	11E-eicosenoic acid	LMFA01030086	trans-gondoic acid	10.09	0.17 ± 0.03	0.2	0.0029 ± 0.0005
C21:1n-8	21:1(13Z)	13Z-heneicosenoic acid	Not found in LIPID MAPS.	_	10.48	28 ± 5	0.2	0.002 ± 0.001
C21:1n-9	21:1(12Z)	12Z-heneicosenoic acid	LMFA01030398	12Z-heneicosenoic acid	10.48	18 ± 2	0.1	0.0012 ± 0.0007
C21:1n-11	21:1(10Z)	10Z-heneicosenoic acid	Not found in LIPID MAPS.	_	10.53	54 ± 5	0.09	0.004 ± 0.003
C22:1n-10	22:1(12Z)	12Z-docosenoic acid	Not found in LIPID MAPS.	_	11.06	10 ± 2	0.2	0.047 ± 0.002
C22:1n-7	22:1(15Z)	15Z-docosenoic acid	LMFA01030402	15Z-docosenoic acid	11.06	2.3 ± 0.2	0.09	0.011 ± 0.003
C22:1n-9	22:1(13Z)	13Z-docosenoic acid	LMFA01030089	cis-erucic acid	11.06	65 ± 7	0.1	0.32 ± 0.09
C22:1n-8	22:1(14Z)	14Z-docosenoic acid	Not found in LIPID MAPS.	_	11.06	0.8 ± 0.2	0.2	0.0039 ± 0.0003
C22:1n-5	22:1(17Z)	17Z-docosenoic acid	LMFA04000085	17Z-Docosenoic acid	11.07	0.15 ± 0.04	0.3	0.00074 ± 0.0001
C22:1n-11	22:1(11Z)	11Z-docosenoic acid	LMFA01030088	cis-cetoleic acid	11.06	0.13 ± 0.03	0.2	0.00064 ± 0.0002
C22:1n-13	22:1(9Z)	9Z-docosenoic acid	LMFA01030911	22:1(9Z)	11.15	11 ± 2	0.2	0.053 ± 0.003
C22:1n-8_(E)	22:1(14E)	14E-docosenoic acid	Not found in LIPID MAPS.	_	11.24	0.2 ± 0.1	0.6	0.00073 ± 0.0006
C22:1n-9_(E)	22:1(13E)	13E-docosenoic acid	LMFA01030090	trans-brassidic acid	11.24	0.76 ± 0.08	0.1	0.0037 ± 0.0007
C22:1n-10_(E)	22:1(12E)	12E-docosenoic acid	Not found in LIPID MAPS.	_	11.24	0.3 ± 0.2	0.7	0.0014 ± 0.0009
C23:1n-9	23:1(14Z)	14Z-tricosenoic acid	LMFA01030413	14Z-tricosenoic acid	11.62	100 ± 0	0	0 ± 0
C24:1n-7	24:1(17Z)	17Z-tetracosenoic acid	LMFA01031084	17Z-Tetracosenoic acid	12.17	8 ± 2	0.3	0.006 ± 0.001
C24:1n-8	24:1(16Z)	16Z-tetracosenoic acid	Not found in LIPID MAPS.	_	12.16	2.0 ± 0.5	0.3	0.0014 ± 0.0003
C24:1n-9	24:1(15Z)	15Z-tetracosenoic acid	LMFA01030092	Nervonic acid	12.17	45 ± 4	0.09	0.032 ± 0.003
C24:1n-10	24:1(14Z)	14Z-tetracosenoic acid	Not found in LIPID MAPS.	_	12.17	38 ± 3	0.08	0.027 ± 0.004
C24:1n-11	24:1(13Z)	13Z-tetracosenoic acid	Not found in LIPID MAPS.	_	12.17	0.6 ± 0.1	0.2	0.00042 ± 9e-05
C24:1n-5	24:1(19Z)	19Z-tetracosenoic acid	LMFA01031022	19Z-Tetracosenoic acid	12.2	0.9 ± 0.6	0.7	0.00068 ± 0.0005
C16:2n-2,10	16:2(6,14)	6,14-hexadecadienoic acid	Not found in LIPID MAPS.	_	6.64	17 ± 3	0.2	0.015 ± 0.005
C16:2n-3,10	16:2(6,13)	6,13-hexadecadienoic acid	Not found in LIPID MAPS.	Menzeleic acid	6.64	62 ± 2	0.03	0.06 ± 0.02
C16:2n-4,10	16:2(6,12)	6,12-hexadecadienoic acid	Not found in LIPID MAPS.	_	6.64	10 ± 10	0.7	0.02 ± 0.01
C18:2n-3,10	18:2(8,15)	8,15-octadecadienoic acid	Not found in LIPID MAPS.	Foigeic acid	7.88	22 ± 2	0.09	0.27 ± 0.02
C18:2n-2,10	18:2(8,16)	8,16-octadecadienoic acid	Not found in LIPID MAPS.	_	7.86	2 ± 2	1	0.02 ± 0.02
C18:2n-3,12	18:2(6,15)	6,15-octadecadienoic acid	Not found in LIPID MAPS.	_	7.99	22 ± 2	0.09	0.27 ± 0.02
C18:2n-7,12	18:2(6,11)	6,11-octadecadienoic acid	LMFA01030331	Cilienic acid	7.99	9 ± 1	0.1	0.11 ± 0.02
C18:2n-9,12	18:2(6,9)	6Z,9Z-octadecadienoic acid	LMFA01030332	6Z,9Z-octadecadienoic acid	8.08	6 ± 1	0.2	0.07 ± 0.02
C18:2n-4,9	18:2(9,14)	9,14-octadecadienoic acid	Not found in LIPID MAPS.	_	7.99	2 ± 2	1	0.02 ± 0.02
C18:2n-6,9	18:2(9,12)	9Z,12Z-octadecadienoic acid	LMFA01030120	Linoleic acid	7.88	7 ± 1	0.2	0.08 ± 0.01
C18:2n-7,10	18:2(8,11)	8Z,11Z-octadecadienoic acid	LMFA01030116	8Z,11Z-octadecadienoic acid	7.91	16 ± 2	0.1	0.19 ± 0.03
C18:2n-6,8	18:2(10,12)	10,12-octadecadienoic acid	LMFA01030124	10Z,12Z-octadecadienoic acid	8.08	1.0 ± 0.8	0.8	0.012 ± 0.009
C18:2n-7,13	18:2(5,11)	5,11-octadecadienoic acid	LMFA01030322	Ephedrenic acid	8.04	0.6 ± 0.1	0.2	0.007 ± 0.001
C18:2n-7,9	18:2(9,11)	9,11-octadecadienoic acid	LMFA01030117	Ricinenic acid	8.08	9 ± 1	0.1	0.11 ± 0.02
C18:2n-5,9	18:2(9,13)	9,13-octadecadienoic acid	Not found in LIPID MAPS.	_	8.11	0.39 ± 0.08	0.2	0.005 ± 0.001
C18:2n-6,9_(E)	18:2(9,12)	9,12-octadecadienoic acid	LMFA02000352		8.09	0.6 ± 0.2	0.4	0.007 ± 0.003
C18:2n-10,13	18:2(5,8)	5Z,8Z-octadecadienoic acid	LMFA01030323	Sebaleic acid	8.19	34.8 ± 0.5	0.01	0.42 ± 0.02
C19:2n-6,9	19:2(10,13)	10Z,13Z-nonadecadienoic acid	LMFA01030129	10Z,13Z-nonadecadienoic acid	8.52	18 ± 2	0.1	0.008 ± 0.001
C19:2n-8,11	19:2(8,11)	8Z,11Z-nonadecadienoic acid	Not found in LIPID MAPS.	_	8.52	31 ± 8	0.3	0.014 ± 0.004
C19:2n-11,14	19:2(5,8)	5Z,8Z-nonadecadienoic acid	Not found in LIPID MAPS.	_	8.83	50 ± 10	0.2	0.024 ± 0.005
C20:2n-3,12	20:2(8,17)	8,17-eicosadienoic acid	Not found in LIPID MAPS.	_	9.1	11 ± 3	0.3	0.12 ± 0.04
C20:2n-3,10	20:2(10,17)	10,17-eicosadienoic acid	Not found in LIPID MAPS.	_	9.1	11 ± 3	0.3	0.12 ± 0.04
C20:2n-7,12	20:2(8,13)	8,13-eicosadienoic acid	Not found in LIPID MAPS.	_	9.12	15.6 ± 0.9	0.06	0.18 ± 0.03
C20:2n-6,9	20:2(11,14)	11Z,14Z-eicosadienoic acid	LMFA01031043	Dihomolinoleic acid	9.12	1.7 ± 0.3	0.2	0.018 ± 0.001
C20:2n-7,10	20:2(10,13)	10Z,13Z-eicosadienoic acid	Not found in LIPID MAPS.	_	9.12	22 ± 2	0.09	0.24 ± 0.009
C20:2n-7,13	20:2(7,13)	7,13-eicosadienoic acid	Not found in LIPID MAPS.	_	9.18	0.9 ± 0.8	0.9	0.011 ± 0.009
C20:2n-9,12	20:2(8,11)	8Z,11Z-eicosadienoic acid	LMFA01030377	8Z,11Z-eicosadienoic acid	9.19	18.2 ± 0.2	0.01	0.2 ± 0.02
C20:2n-9,15	20:2(5,11)	5,11-eicosadienoic acid	LMFA01030865	Keteleeronic acid	9.28	3.7 ± 0.2	0.05	0.041 ± 0.004
C20:2n-10,13	20:2(7,10)	7Z,10Z-eicosadienoic acid	Not found in LIPID MAPS.	_	9.26	23 ± 1	0.04	0.25 ± 0.02
C20:2n-12,15	20:2(5,8)	5Z,8Z-eicosadienoic acid	Not found in LIPID MAPS.	_	9.47	5.1 ± 0.7	0.1	0.057 ± 0.006
C21:2n-8,14	21:2(7,13)	7,13-heneicosadienoic acid	Not found in LIPID MAPS.	_	9.74	_	_	0.015 ± 0.008
C22:2n-7,10	22:2(12,15)	12Z,15Z-docosadienoic acid	Not found in LIPID MAPS.	_	10.25	17.3 ± 0.7	0.04	0.02 ± 0.005
C22:2n-6,9	22:2(13,16)	13Z,16Z-docosadienoic acid	LMFA01030405	13Z,16Z-docosadienoic acid	10.25	9 ± 4	0.4	0.01 ± 0.002
C22:2n-9,15	22:2(7,13)	7,13-docosadienoic acid	LMFA04000061	22:2(7Z,13Z)	10.34	40 ± 6	0.2	0.05 ± 0.02
C22:2n-9,12	22:2(10,13)	10Z,13Z-docosadienoic acid	Not found in LIPID MAPS.	_	10.29	16.1 ± 0.7	0.04	0.019 ± 0.004
C22:2n-10,13	22:2(9,12)	9Z,12Z-docosadienoic acid	Not found in LIPID MAPS.	_	10.34	17 ± 3	0.2	0.019 ± 0.002
C24:2n-9,15	24:2(9,15)	9,15-tetracosadienoic acid	Not found in LIPID MAPS.	_	11.38	_	_	0.01 ± 0.01
C18:3n-6,9,12	18:3(6,9,12)	6Z,9Z,12Z-octadecatrienoic acid	LMFA01030141	gamma-Linolenic acid	7.3	36 ± 2	0.06	0.022 ± 0.001
C18:3n-3,10,13	18:3(5,8,15)	5,8,15-octadecatrienoic acid	Not found in LIPID MAPS.	Dinheic acid	7.32	21 ± 2	0.09	0.013 ± 0.002
C18:3n-7,10,13	18:3(5,8,11)	5Z,8Z,11Z-octadecatrienoic acid	Not found in LIPID MAPS.	_	7.41	43 ± 3	0.07	0.027 ± 0.002
C19:3n-8,11,14	19:3(5,8,11)	5Z,8Z,11Z-nonadecatrienoic acid	Not found in LIPID MAPS.	_	8.05	_	_	0.025 ± 0.002
C20:3n-6,9,12	20:3(8,11,14)	8Z,11Z,14Z-eicosatrienoic acid	LMFA01030387		8.42	27 ± 2	0.08	0.44 ± 0.07
C20:3n-7,10,13	20:3(7,10,13)	7Z,10Z,13Z-eicosatrienoic acid	LMFA01030384	7Z,10Z,13Z-eicosatrienoic acid	8.47	7.7 ± 0.8	0.1	0.13 ± 0.02
C20:3n-6,9,15	20:3(5,11,14)	5Z,11Z,14Z-eicosatrienoic acid	LMFA01030380	Sciadonic acid	8.49	1.1 ± 0.1	0.1	0.017 ± 0.002
C20:3n-9,12,15	20:3(5,8,11)	5Z,8Z,11Z-eicosatrienoic acid	LMFA01030381	Mead acid	8.69	54 ± 4	0.07	0.9 ± 0.09
C20:3n-10,13,15	20:3(5,7,10)	5Z,7Z,10Z-eicosatrienoic acid	Not found in LIPID MAPS.	_	8.89	10.1 ± 0.6	0.06	0.17 ± 0.03
C21:3n-8,11,14	21:3(7,10,13)	7Z,10Z,13Z-heneicosatrienoic acid	Not found in LIPID MAPS.	_	9.08	_	_	0.043 ± 0.004
C22:3n-9,12,15	22:3(7,10,13)	7Z,10Z,13Z-docosatrienoic acid	LMFA01030411	Dihomo Mead's acid	9.69	95.6 ± 0.7	0.007	0.38 ± 0.03
C22:3n-10,13,16	22:3(6,9,12)	6,9,12-docosatrienoic acid	_	_	9.82	4.4 ± 0.7	0.2	0.017 ± 0.003
C20:4n-6,9,12,15	20:4(5,8,11,14)	5Z,8Z,11Z,14Z-eicosatetraenoic acid	LMFA01030001	Arachidonic acid	7.94	90.0 ± 0.6	0.007	1.1 ± 0.1
C20:4n-7,10,13,16	20:4(4,7,10,13)	4,7,10,13-eicosatetraenoic acid		Youngenic acid	8.11	10.0 ± 0.6	0.06	0.12 ± 0.01
			LMFA01030390
C22:4n-6,9,12,15	22:4(7,10,13,16)	7Z,10Z,13Z,16Z-docosatetraenoic acid	LMFA01030178	Adrenic Acid	8.95	77.5 ± 0.5	0.007	0.2 ± 0.02
C22:4n-7,10,13,16	22:4(6,9,12,15)	6,9,12,15-docosatetraenoic acid	_	_	9.05	10.3 ± 0.5	0.05	0.026 ± 0.003
C22:4n-9,12,15,18	22:4(4,7,10,13)	4,7,10,13-docosatetraenoic acid	_	_	9.33	12.2 ± 0.4	0.03	0.031 ± 0.002
C20:5n-3,6,9,12,15	20:5(5,8,11,14,17)	5Z,8Z,11Z,14Z,17Z-eicosapentaenoic acid	LMFA01030759	EPA	7.25	_	_	0.11 ± 0.008
C22:5n-3,6,9,12,15	22:5(7,10,13,16,19)	7Z,10Z,13Z,16Z,19Z-docosapentaenoic acid	LMFA04000044	DPA	8.28	89.9 ± 0.4	0.004	0.49 ± 0.03
C22:5n-6,9,12,15,18	22:5(4,7,10,13,16)	4Z,7Z,10Z,13Z,16Z-docosapentaenoic acid	LMFA04000064	22:5(4Z,7Z,10Z,13Z,16Z)	8.61	10.1 ± 0.4	0.04	0.055 ± 0.002
C22:6n-3,6,9,12,15,18	22:6(4,7,10,13,16,19)	4Z,7Z,10Z,13Z,16Z,19Z-docosahexaenoic acid	LMFA01030185	DHA	7.94	_	_	0.59 ± 0.07
