# Supplementary material for: Ozone-enabled fatty acid discovery reveals unexpected diversity in the human lipidome
Source: Nat Commun. 2023 Jul 4;14:3940. doi: 10.1038/s41467-023-39617-9 (PMC10319862; doi:10.1038/s41467-023-39617-9)
Supplement: Supplementary file 11 — Supplementary Dataset 8 [file 41467_2023_39617_MOESM11_ESM.xlsx]

## Sheet: Heatmap MCF7 LNCaP
FA	n-2c	n-2t	n-2 (NMI (Bu))	n-2 (NMI)	n-2 (branched)	n-3c	n-3t	n-3 (NMI (Bu))	n-3 (NMI)	n-3 (branched)	n-4c	n-4t	n-4 (NMI (Bu))	n-4 (NMI)	n-4 (branched)	n-5c	n-5t	n-5 (NMI (Bu))	n-5 (NMI)	n-5 (branched)	n-6c	n-6t	n-6 (NMI (Bu))	n-6 (NMI)	n-6 (branched)	n-7c	n-7t	n-7 (NMI (Bu))	n-7 (NMI)	n-7 (branched)	n-8c	n-8t	n-8 (NMI (Bu))	n-8 (NMI)	n-8 (branched)	n-9c	n-9t	n-9 (NMI (Bu))	n-9 (NMI)	n-9 (branched)	n-10c	n-10t	n-10 (NMI (Bu))	n-10 (NMI)	n-10 (branched)	n-11c	n-11t	n-11 (NMI (Bu))	n-11 (NMI)
15:1	1	1	1	1	1	1	1	1	1	1	1	1	1	1	1	1	1	1	1	1	1	1	1	1	1	1	1	1	1	1	1	1	1	1	1	0.0171324	1	1	1	1	1	1	1	1	1	1	1	1	1
17:1	1	1	1	1	1	1	1	1	1	1	1	1	1	1	1	1	1	1	1	1	1	1	1	1	1	1	1	1	1	1	0.000186016	1	1	1	1	0.108574	1	1	1	1	1	1	1	1	1	0.00653739	1	1	1
19:1	1	1	1	1	1	1	1	1	1	1	1	1	1	1	1	1	1	1	1	1	1	1	1	1	1	1	1	1	1	1	0.702937	1	1	1	1	0.614077	1	1	1	1	0.000603716	1	1	1	1	0.0633893	1	1	1
21:1	1	1	1	1	1	1	1	1	1	1	1	1	1	1	1	1	1	1	1	1	1	1	1	1	1	1	1	1	1	1	0.00142709	1	1	1	1	1	1	1	1	1	1	1	1	1	1	1	1	1	1
23:1	1	1	1	1	1	1	1	1	1	1	1	1	1	1	1	1	1	1	1	1	1	1	1	1	1	1	1	1	1	1	1	1	1	1	1	0.00313084	1	1	1	1	1	1	1	1	1	1	1	1	1
19:2	1	1	1	1	1	1	1	1	1	1	1	1	1	1	1	1	1	1	1	1	1	1	1	1	1	1	1	1	1	1	1	1	1	1	1	1	1	1	1	1	1	1	1	1	1	1	1	1	1
21:2	1	1	1	1	1	1	1	1	1	1	1	1	1	1	1	1	1	1	1	1	1	1	1	1	1	1	1	1	1	1	1	1	0.000241315	1	1	1	1	1	1	1	1	1	1	1	1	1	1	1	1
19:3	1	1	1	1	1	1	1	1	1	1	1	1	1	1	1	1	1	1	1	1	1	1	1	1	1	1	1	1	1	1	1	1	1	1	1	1	1	1	1	1	1	1	1	1	1	1	1	1	1
21:3	1	1	1	1	1	1	1	1	1	1	1	1	1	1	1	1	1	1	1	1	1	1	1	1	1	1	1	1	1	1	1	1	1	1	1	1	1	1	1	1	1	1	1	1	1	1	1	1	1
12:1	1	1	1	1	1	1	1	1	1	1	1	1	1	1	1	1	1	1	1	1	1	1	1	1	1	0.00176707	1	1	1	1	1	1	1	1	1	1	1	1	1	1	1	1	1	1	1	1	1	1	1
14:1	1	1	1	1	1	1	1	1	1	1	1	1	1	1	1	0.0612605	1	1	1	1	1	1	1	1	1	0.035272	1	1	1	1	0.00877063	1	1	1	1	0.113092	1	1	1	1	1	1	1	1	1	1	1	1	1
16:1	1	1	1	1	1	1	1	1	1	1	0.00850656	0.114369	1	1	1	0.0247103	0.0474935	1	1	1	1	1	1	1	1	4.02503e-05	0.25396	1	1	1	0.0403342	1	1	1	1	0.0228213	1	1	1	1	0.00222819	1	1	1	1	1	1	1	1
18:1	1	1	1	1	1	1	1	1	1	1	0.554996	0.17081	1	1	1	0.0757103	0.00859158	1	1	1	0.876938	0.00160414	1	1	1	0.102357	0.00601884	1	1	1	0.0582808	0.00107279	1	1	1	0.00179854	0.0157136	1	1	1	4.93931e-05	0.0327763	1	1	1	1	1	1	1
20:1	1	1	1	1	1	1	1	1	1	1	1	1	1	1	1	0.366304	1	1	1	1	1	1	1	1	1	0.000308143	1	1	1	1	0.0600779	1	1	1	1	0.00313271	0.088617	1	1	1	0.000131899	1	1	1	1	0.472342	1	1	1
22:1	1	1	1	1	1	1	1	1	1	1	1	1	1	1	1	0.0275886	1	1	1	1	1	1	1	1	1	0.143169	1	1	1	1	1	1	1	1	1	0.0230642	0.0563649	1	1	1	0.0363018	1	1	1	1	1	1	1	1
24:1	1	1	1	1	1	1	1	1	1	1	1	1	1	1	1	0.792397	1	1	1	1	1	1	1	1	1	0.256698	1	1	1	1	1	1	1	1	1	0.0114651	1	1	1	1	5.25863e-05	1	1	1	1	1	1	1	1
14:2	1	1	1	1	1	1	1	1	1	1	1	1	1	1	1	1	1	1	1	1	1	1	1	1	1	1	1	1	1	1	1	1	1	1	1	1	1	1	1	1	1	1	1	1	1	1	1	1	1
16:2	1	1	1	1	1	1	1	1	1	1	1	1	1	1	1	1	1	1	1	1	1	1	1	1	1	1	1	1	1	1	1	1	1	1	1	1	1	1	1	1	1	1	1	1	1	1	1	1	1
18:2	1	1	1	1	1	1	1	1	1	1	1	1	1	1	1	1	1	1	0.48238	1	1.15235e-06	1	1	0.0213383	1	1	1	0.0142995	0.505915	1	1	1	1	1	1	1	1	1	1	1	1	1	1	1	1	1	1	1	1
20:2	1	1	1	1	1	1	1	1	1	1	1	1	1	1	1	1	1	1	1	1	0.0178676	1	1	1	1	1	1	0.000185794	1	1	1	1	1	1	1	0.000807246	1	0.00609498	1	1	1	1	1	1	1	1	1	1	1
22:2	1	1	1	1	1	1	1	1	1	1	1	1	1	1	1	1	1	1	1	1	1	1	1	1	1	1	1	1	1	1	1	1	1	1	1	1	1	0.00348933	1	1	1	1	1	1	1	1	1	1	1
24:2	1	1	1	1	1	1	1	1	1	1	1	1	1	1	1	1	1	1	1	1	1	1	1	1	1	1	1	1	1	1	1	1	1	1	1	1	1	1	1	1	1	1	1	1	1	1	1	1	1
18:3	1	1	1	1	1	1	1	1	1	1	1	1	1	1	1	1	1	1	1	1	1	1	1	1	1	1	1	1	1	1	1	1	1	1	1	1	1	1	1	1	1	1	1	1	1	1	1	1	1
20:3	1	1	1	1	1	1	1	1	1	1	1	1	1	1	1	1	1	1	1	1	0.000368213	1	1	8.25988e-07	1	1	1	1	1	1	1	1	1	1	1	1.53021e-05	1	1	1	1	1	1	1	1	1	1	1	1	1
22:3	1	1	1	1	1	1	1	1	1	1	1	1	1	1	1	1	1	1	1	1	1	1	1	1	1	1	1	1	1	1	1	1	1	1	1	0.0346785	1	1	1	1	1	1	1	1	1	1	1	1	1
20:4	1	1	1	1	1	1	1	1	1	1	1	1	1	1	1	1	1	1	1	1	0.0162976	1	1	1	1	1	1	1	1	1	1	1	1	1	1	1	1	1	1	1	1	1	1	1	1	1	1	1	1
22:4	1	1	1	1	1	1	1	1	1	1	1	1	1	1	1	1	1	1	1	1	0.0151265	1	1	1	1	1	1	1	1	1	1	1	1	1	1	1	1	1	1	1	1	1	1	1	1	1	1	1	1
24:4	1	1	1	1	1	1	1	1	1	1	1	1	1	1	1	1	1	1	1	1	1	1	1	1	1	1	1	1	1	1	1	1	1	1	1	1	1	1	1	1	1	1	1	1	1	1	1	1	1
20:5	1	1	1	1	1	1	1	1	1	1	1	1	1	1	1	1	1	1	1	1	1	1	1	1	1	1	1	1	1	1	1	1	1	1	1	1	1	1	1	1	1	1	1	1	1	1	1	1	1
22:5	1	1	1	1	1	0.896864	1	1	1	1	1	1	1	1	1	1	1	1	1	1	0.896864	1	1	1	1	1	1	1	1	1	1	1	1	1	1	1	1	1	1	1	1	1	1	1	1	1	1	1	1
24:5	1	1	1	1	1	1	1	1	1	1	1	1	1	1	1	1	1	1	1	1	1	1	1	1	1	1	1	1	1	1	1	1	1	1	1	1	1	1	1	1	1	1	1	1	1	1	1	1	1
22:6	1	1	1	1	1	1	1	1	1	1	1	1	1	1	1	1	1	1	1	1	1	1	1	1	1	1	1	1	1	1	1	1	1	1	1	1	1	1	1	1	1	1	1	1	1	1	1	1	1
	Above: P values for heatmap					MCF7 to LNCaP
	Below: Fold change values for heatmap
FA	n-2c	n-2t	n-2 (NMI (Bu))	n-2 (NMI)	n-2 (branched)	n-3c	n-3t	n-3 (NMI (Bu))	n-3 (NMI)	n-3 (branched)	n-4c	n-4t	n-4 (NMI (Bu))	n-4 (NMI)	n-4 (branched)	n-5c	n-5t	n-5 (NMI (Bu))	n-5 (NMI)	n-5 (branched)	n-6c	n-6t	n-6 (NMI (Bu))	n-6 (NMI)	n-6 (branched)	n-7c	n-7t	n-7 (NMI (Bu))	n-7 (NMI)	n-7 (branched)	n-8c	n-8t	n-8 (NMI (Bu))	n-8 (NMI)	n-8 (branched)	n-9c	n-9t	n-9 (NMI (Bu))	n-9 (NMI)	n-9 (branched)	n-10c	n-10t	n-10 (NMI (Bu))	n-10 (NMI)	n-10 (branched)	n-11c	n-11t	n-11 (NMI (Bu))	n-11 (NMI)
15:1	0	0	0	0	0	0	0	0	0	0	0	0	0	0	0	0	0	0	0	0	0	0	0	0	0	0	0	0	0	0	0	0	0	0	0	1.11595	0	0	0	0	0	0	0	0	0	0	0	0	0
17:1	0	0	0	0	0	0	0	0	0	0	0	0	0	0	0	0	0	0	0	0	0	0	0	0	0	0	0	0	0	0	0.561147	0	0	0	0	1.4397	0	0	0	0	0	0	0	0	0	6.09167	0	0	0
19:1	0	0	0	0	0	0	0	0	0	0	0	0	0	0	0	0	0	0	0	0	0	0	0	0	0	0	0	0	0	0	1.0572	0	0	0	0	1.23388	0	0	0	0	0.352259	0	0	0	0	3.49841	0	0	0
21:1	0	0	0	0	0	0	0	0	0	0	0	0	0	0	0	0	0	0	0	0	0	0	0	0	0	0	0	0	0	0	0.410821	0	0	0	0	0	0	0	0	0	0	0	0	0	0	0	0	0	0
23:1	0	0	0	0	0	0	0	0	0	0	0	0	0	0	0	0	0	0	0	0	0	0	0	0	0	0	0	0	0	0	0	0	0	0	0	2.3133	0	0	0	0	0	0	0	0	0	0	0	0	0
19:2	0	0	0	0	0	0	0	0	0	0	0	0	0	0	0	0	0	0	0	0	0	0	0	0	0	0	0	0	0	0	0	0	0	0	0	0	0	0	0	0	0	0	0	0	0	0	0	0	0
21:2	0	0	0	0	0	0	0	0	0	0	0	0	0	0	0	0	0	0	0	0	0	0	0	0	0	0	0	0	0	0	0	0	0.285809	0	0	0	0	0	0	0	0	0	0	0	0	0	0	0	0
19:3	0	0	0	0	0	0	0	0	0	0	0	0	0	0	0	0	0	0	0	0	0	0	0	0	0	0	0	0	0	0	0	0	0	0	0	0	0	0	0	0	0	0	0	0	0	0	0	0	0
21:3	0	0	0	0	0	0	0	0	0	0	0	0	0	0	0	0	0	0	0	0	0	0	0	0	0	0	0	0	0	0	1	0	0	0	0	0	0	0	0	0	0	0	0	0	0	0	0	0	0
12:1	0	0	0	0	0	0	0	0	0	0	0	0	0	0	0	0	0	0	0	0	0	0	0	0	0	0.571474	0	0	0	0	0	0	0	0	0	0	0	0	0	0	0	0	0	0	0	0	0	0	0
14:1	0	0	0	0	0	0	0	0	0	0	0	0	0	0	0	0.347589	0	0	0	0	0	0	0	0	0	1.89206	0	0	0	0	2.14634	0	0	0	0	0.239016	0	0	0	0	0	0	0	0	0	0	0	0	0
16:1	0	0	0	0	0	0	0	0	0	0	1.55565	0.585477	0	0	0	1.25218	0.490074	0	0	0	0	0	0	0	0	0.342885	0.727892	0	0	0	1.65816	0	0	0	0	0.360885	0	0	0	0	18.6794	0	0	0	0	0	0	0	0
18:1	0	0	0	0	0	0	0	0	0	0	1.12368	0.728272	0	0	0	1.30953	0.528657	0	0	0	0.953816	0.585911	0	0	0	1.23381	0.574339	0	0	0	1.54961	0.319538	0	0	0	0.562349	0.332901	0	0	0	30.3537	0.373161	0	0	0	0	0	0	0
20:1	0	0	0	0	0	0	0	0	0	0	0	0	0	0	0	0.906595	0	0	0	0	0	0	0	0	0	0.40305	0	0	0	0	0.655353	0	0	0	0	0.511734	0.58544	0	0	0	30.8526	0	0	0	0	0.834561	0	0	0
22:1	0	0	0	0	0	0	0	0	0	0	0	0	0	0	0	2.16982	0	0	0	0	0	0	0	0	0	1.59291	0	0	0	0	0	0	0	0	0	0.602034	0.232755	0	0	0	15.6213	0	0	0	0	0	0	0	0
24:1	0	0	0	0	0	0	0	0	0	0	0	0	0	0	0	1.04415	0	0	0	0	0	0	0	0	0	0.790431	0	0	0	0	0	0	0	0	0	0.58717	0	0	0	0	23.7271	0	0	0	0	0	0	0	0
14:2	0	0	0	0	0	0	0	0	0	0	0	0	0	0	0	0	0	0	0	0	0	0	0	0	0	0	0	0	0	0	0	0	0	0	0	0	0	0	0	0	0	0	0	0	0	0	0	0	0
16:2	0	0	0	0	0	0	0	0	0	0	0	0	0	0	0	0	0	0	0	0	0	0	0	0	0	0	0	0	0	0	0	0	0	0	0	0	0	0	0	0	0	0	0	0	0	0	0	0	0
18:2	0	0	0	0	0	0	0	0	0	0	0	0	0	0	0	0	0	0	0.485575	0	0.0502193	0	0	0.419789	0	0	0	0.074389	1.42183	0	0	0	0	0	0	0	0	0	0	0	0	0	0	0	0	0	0	0	0
20:2	0	0	0	0	0	0	0	0	0	0	0	0	0	0	0	0	0	0	0	0	0.0460174	0	0	0	0	0	0	0	0	0	0	0	0	0	0	5.35241	0	0.0781495	0	0	0	0	0	0	0	0	0	0	0
22:2	0	0	0	0	0	0	0	0	0	0	0	0	0	0	0	0	0	0	0	0	0	0	0	0	0	0	0	0	0	0	0	0	0	0	0	0	0	0.601682	0	0	0	0	0	0	0	0	0	0	0
24:2	0	0	0	0	0	0	0	0	0	0	0	0	0	0	0	0	0	0	0	0	0	0	0	0	0	0	0	0	0	0	0	0	0	0	0	0	0	1	0	0	0	0	0	0	0	0	0	0	0
18:3	0	0	0	0	0	0	0	0	0	0	0	0	0	0	0	0	0	0	0	0	0	0	0	0	0	0	0	0	0	0	0	0	0	0	0	0	0	0	0	0	0	0	0	0	0	0	0	0	0
20:3	0	0	0	0	0	0	0	0	0	0	0	0	0	0	0	0	0	0	0	0	0.244995	0	0	0.0229795	0	0	0	0	0	0	0	0	0	0	0	4.18674	0	0	0	0	0	0	0	0	0	0	0	0	0
22:3	0	0	0	0	0	0	0	0	0	0	0	0	0	0	0	0	0	0	0	0	0	0	0	0	0	0	0	0	0	0	0	0	0	0	0	0.899733	0	0	0	0	0	0	0	0	0	0	0	0	0
20:4	0	0	0	0	0	0	0	0	0	0	0	0	0	0	0	0	0	0	0	0	0.799463	0	0	0	0	0	0	0	0	0	0	0	0	0	0	0	0	0	0	0	0	0	0	0	0	0	0	0	0
22:4	0	0	0	0	0	0	0	0	0	0	0	0	0	0	0	0	0	0	0	0	0.712507	0	0	0	0	0	0	0	0	0	0	0	0	0	0	0	0	0	0	0	0	0	0	0	0	0	0	0	0
24:4	0	0	0	0	0	0	0	0	0	0	0	0	0	0	0	0	0	0	0	0	0	0	0	0	0	0	0	0	0	0	0	0	0	0	0	0	0	0	0	0	0	0	0	0	0	0	0	0	0
20:5	0	0	0	0	0	1	0	0	0	0	0	0	0	0	0	0	0	0	0	0	0	0	0	0	0	0	0	0	0	0	0	0	0	0	0	0	0	0	0	0	0	0	0	0	0	0	0	0	0
22:5	0	0	0	0	0	0.998914	0	0	0	0	0	0	0	0	0	0	0	0	0	0	1.00909	0	0	0	0	0	0	0	0	0	0	0	0	0	0	0	0	0	0	0	0	0	0	0	0	0	0	0	0
24:5	0	0	0	0	0	0	0	0	0	0	0	0	0	0	0	0	0	0	0	0	0	0	0	0	0	0	0	0	0	0	0	0	0	0	0	0	0	0	0	0	0	0	0	0	0	0	0	0	0
22:6	0	0	0	0	0	1	0	0	0	0	0	0	0	0	0	0	0	0	0	0	0	0	0	0	0	0	0	0	0	0	0	0	0	0	0	0	0	0	0	0	0	0	0	0	0	0	0	0	0
[truncated: 26 more columns]

## Sheet: Volcano Plot MCF7 LNCaP
FA isomer	Mean (d1)	Standard deviation (d1)	Mean (d2)	Standard deviation (d2)	Fold change	P value	t test statistic	degrees of freedom	confidence interval 95%, lower limit	confidence interval 95%, upper limit		FA isomer	log2 fold change	-log10 p-value	-log10 p-value					n-2	n-3	n-4	n-5	n-6	n-7	n-8	n-9	n-10	n-11	n-12	n-13	n-14	n-15	n-16
15:1n-9c	73.6424	0.797664	82.1812	2.39006	1.11595	0.0171324	-5.86969	2.44008	-13.83	-3.25		15:1n-9c	0.158271		1.76618
17:1n-8c	78.249	1.0257	43.9092	2.13757	0.561147	0.000186016	25.0866	2.87462	29.87	38.81		17:1n-8c	-0.833549		3.73045
17:1n-9c	14.3753	0.858388	20.6962	4.05878	1.4397	0.108574	-2.63901	2.17855	-15.86	3.22		17:1n-9c	0.525772		0.964275
17:1n-11c	3.85376	0.4186	23.4758	2.94099	6.09167	0.00653739	-11.4408	2.081	-26.73	-12.51		17:1n-11c	2.60684	2.1846															2.1846
17:1n-11 (branched)	0.863243	0.313785	11.9022	5.12039	13.7877	0.0642983	-3.72709	2.01502	-23.69	1.61		17:1n-11 (branched)	3.78531		1.1918
19:1n-8c	53.4318	5.02068	56.4881	11.4476	1.0572	0.702937	-0.423487	2.74196	-27.3	21.18		19:1n-8c	0.0802483		0.153084
19:1n-9c	4.51576	0.328735	5.57192	3.08564	1.23388	0.614077	-0.589513	2.04539	-8.6	6.49		19:1n-9c	0.303204		0.211777
19:1n-10c	35.777	2.85692	12.6028	2.92154	0.352259	0.000603716	9.82294	3.998	16.62	29.73		19:1n-10c	-1.50529	3.21917														3.21917
19:1n-11c	6.27547	3.06633	21.9542	8.06382	3.49841	0.0633893	-3.14778	2.56654	-33.16	1.8		19:1n-11c	1.8067		1.19798
21:1n-8c	100	0	41.0821	3.85922	0.410821	0.00142709	26.4429	2	49.33	68.5		21:1n-8c	-1.28342	2.84555												2.84555
23:1n-9c	43.2283	5.51499	100	0	2.3133	0.00313084	-17.8298	2	-70.47	-43.07		23:1n-9c	1.20995	2.50434													2.50434
21:2n-8 (NMI (Bu))	100	0	28.5809	1.92197	0.285809	0.000241315	64.362	2	66.64	76.19		21:2n-8 (NMI (Bu))	-1.80688	3.61742												3.61742
12:1n-7c	100	0	57.1474	3.12422	0.571474	0.00176707	23.7573	2	35.09	50.61		12:1n-7c	-0.807239		2.75275
14:1n-5c	50.5828	15.6844	17.5821	3.57237	0.347589	0.0612605	3.55333	2.20695	-3.57	69.58		14:1n-5c	-1.52454		1.21282
14:1n-7c	13.3218	4.81742	25.2056	4.45811	1.89206	0.035272	-3.13593	3.9762	-22.43	-1.34		14:1n-7c	0.919957		1.45257
14:1n-8c	23.0384	4.73842	49.4482	7.14659	2.14634	0.00877063	-5.33463	3.47365	-41.02	-11.8		14:1n-8c	1.10188	2.05697												2.05697
14:1n-9c	13.057	6.88141	3.12084	3.41766	0.239016	0.113092	2.2399	2.93006	-4.37	24.25		14:1n-9c	-2.06482		0.946567
16:1n-4c	0.410631	0.0286984	0.638797	0.0563657	1.55565	0.00850656	-6.24804	2.97162	-0.35	-0.11		16:1n-4c	0.637515		2.07025
16:1n-4t	0.139982	0.0103341	0.0819561	0.038878	0.585477	0.114369	2.49834	2.28121	-0.03	0.15		16:1n-4t	-0.772316		0.941692
16:1n-5c	1.92981	0.142734	2.41646	0.0245986	1.25218	0.0247103	-5.81963	2.1187	-0.83	-0.15		16:1n-5c	0.324437		1.60712
16:1n-5t	0.121088	0.0165532	0.059342	0.0294752	0.490074	0.0474935	3.16362	3.14743	0	0.12		16:1n-5t	-1.02893	1.32337									1.32337
16:1n-7c	81.8486	1.93831	28.0647	2.93799	0.342885	4.02503e-05	26.4666	3.46373	47.78	59.79		16:1n-7c	-1.5442	4.39523											4.39523
16:1n-7t	0.321444	0.0658413	0.233977	0.0906394	0.727892	0.25396	1.35231	3.65099	-0.1	0.27		16:1n-7t	-0.458203		0.595235
16:1n-8c	1.47179	0.281156	2.44047	0.437619	1.65816	0.0403342	-3.22559	3.41071	-1.86	-0.07		16:1n-8c	0.729586		1.39433
16:1n-9c	10.2532	2.38682	3.70024	1.38681	0.360885	0.0228213	4.11166	3.21223	1.67	11.44		16:1n-9c	-1.47039	1.64166													1.64166
16:1n-10c	3.17133	0.369445	59.2385	4.71332	18.6794	0.00222819	-20.5406	2.02457	-67.68	-44.46		16:1n-10c	4.22338	2.65205														2.65205
18:1n-4c	0.0594329	0.00793607	0.0667835	0.0173287	1.12368	0.554996	-0.667986	2.8036	-0.04	0.03		18:1n-4c	0.168229		0.25571
18:1n-4t	0.0441043	0.00253363	0.0321199	0.0101286	0.728272	0.17081	1.98814	2.24931	-0.01	0.04		18:1n-4t	-0.457451		0.767487
18:1n-5c	0.43498	0.0672116	0.569618	0.0709747	1.30953	0.0757103	-2.38571	3.98819	-0.29	0.02		18:1n-5c	0.389045		1.12084
18:1n-5t	0.0259954	0.000675303	0.0137426	0.00240582	0.528657	0.00859158	8.49301	2.31321	0.01	0.02		18:1n-5t	-0.919596		2.06593
18:1n-6c	0.121989	0.0431618	0.116355	0.0404007	0.953816	0.876938	0.165058	3.98265	-0.09	0.1		18:1n-6c	-0.0682164		0.0570313
18:1n-6t	0.0386523	0.000927199	0.0226468	0.00204099	0.585911	0.00160414	12.3665	2.79179	0.01	0.02		18:1n-6t	-0.771246		2.79476
18:1n-7c	18.9868	2.89353	23.4261	1.16426	1.23381	0.102357	-2.46529	2.63105	-10.65	1.77		18:1n-7c	0.303124		0.989884
18:1n-7t	0.240765	0.0214106	0.13828	0.0248655	0.574339	0.00601884	5.40965	3.91371	0.05	0.16		18:1n-7t	-0.800026		2.22049
18:1n-8c	0.403154	0.0762646	0.624733	0.11495	1.54961	0.0582808	-2.78209	3.47493	-0.46	0.01		18:1n-8c	0.631908		1.23447
18:1n-8t	0.347815	0.034605	0.11114	0.0241606	0.319538	0.00107279	9.71297	3.57547	0.17	0.31		18:1n-8t	-1.64594	2.96949												2.96949
18:1n-9c	76.6036	2.91017	43.0779	0.583754	0.562349	0.00179854	19.5638	2.16069	26.65	40.4		18:1n-9c	-0.830463		2.74508
18:1n-9t	0.899661	0.184173	0.299498	0.0921455	0.332901	0.0157136	5.04769	2.94224	0.22	0.98		18:1n-9t	-1.58683	1.80372													1.80372
18:1n-10c	0.942099	0.281643	28.5962	0.766488	30.3537	4.93931e-05	-58.656	2.5304	-29.32	-25.98		18:1n-10c	4.9238	4.30633														4.30633
18:1n-10t	0.22474	0.016948	0.0838644	0.0521576	0.373161	0.0327763	4.44922	2.41768	0.02	0.26		18:1n-10t	-1.42213	1.48444														1.48444
18:1n-12c	0.0799896	0.016936	2.1614	0.843343	27.021	0.0505523	-4.27392	2.00161	-4.18	0.01		18:1n-12c	4.75601		1.29626
18:1n-13c	0.481267	0.27019	0.115329	0.0266896	0.239636	0.142288	2.33448	2.03903	-0.3	1.03		18:1n-13c	-2.06108		0.846833
20:1n-5c	1.16009	0.161332	1.05173	0.0518515	0.906595	0.366304	1.10753	2.40882	-0.25	0.47		20:1n-5c	-0.14147		0.436158
20:1n-7c	52.6289	2.48082	21.2121	1.26605	0.40305	0.000308143	19.5374	2.9756	26.28	36.56		20:1n-7c	-1.31097	3.51125											3.51125
20:1n-8c	1.25061	0.208666	0.81959	0.196794	0.655353	0.0600779	2.60278	3.98635	-0.03	0.89		20:1n-8c	-0.609656		1.22128
20:1n-9c	37.703	1.87365	19.2939	0.204972	0.511734	0.00313271	16.9169	2.04786	13.83	22.99		20:1n-9c	-0.966534		2.50408
20:1n-9t	0.270755	0.0124949	0.158511	0.0641059	0.58544	0.088617	2.97666	2.15174	-0.04	0.26		20:1n-9t	-0.772407		1.05248
20:1n-10c	1.46252	0.270982	45.1226	1.20092	30.8526	0.000131899	-61.4254	2.20314	-46.46	-40.86		20:1n-10c	4.94732	3.87976														3.87976
20:1n-11c	1.4614	0.0434613	1.21963	0.476354	0.834561	0.472342	0.875462	2.03329	-0.93	1.41		20:1n-11c	-0.26091		0.325743
20:1n-12c	0.392658	0.113157	10.3668	0.366105	26.4016	0.000152065	-45.0836	2.37867	-10.79	-9.15		20:1n-12c	4.72255	3.81797																3.81797
20:1n-13c	3.67014	0.889246	0.755214	0.0639262	0.205772	0.0291099	5.66301	2.02067	0.72	5.11		20:1n-13c	-2.28088	1.53596																	1.53596
22:1n-5c	0.481279	0.0761581	1.04429	0.200225	2.16982	0.0275886	-4.55215	2.56684	-1	-0.13		22:1n-5c	1.11758	1.55927									1.55927
22:1n-7c	5.74794	0.484868	9.15597	2.55972	1.59291	0.143169	-2.26578	2.14334	-9.48	2.67		22:1n-7c	0.671668		0.844152
22:1n-9c	83.3132	1.17941	50.1574	9.17396	0.602034	0.0230642	6.20874	2.06609	10.87	55.44		22:1n-9c	-0.732083		1.63706
22:1n-9t	1.36553	0.451767	0.317834	0.0241875	0.232755	0.0563649	4.01107	2.01147	-0.07	2.17		22:1n-9t	-2.10312		1.24899
22:1n-10c	1.14518	0.342358	17.8892	5.71573	15.6213	0.0363018	-5.0649	2.01435	-30.87	-2.62		22:1n-10c	3.96544	1.44007														1.44007
22:1n-13c	7.94686	1.13146	7.29378	0.520656	0.917819	0.434797	0.908201	2.81066	-1.73	3.03		22:1n-13c	-0.123718		0.361714
24:1n-5c	1.77424	0.43779	1.85258	0.151352	1.04415	0.792397	-0.292929	2.47135	-1.04	0.89		24:1n-5c	0.0623347		0.101057
24:1n-7c	26.5969	6.15573	21.023	0.582427	0.790431	0.256698	1.56136	2.03581	-9.53	20.68		24:1n-7c	-0.339289		0.590578
24:1n-9c	69.6532	5.54555	40.8983	0.593688	0.58717	0.0114651	8.93005	2.04584	15.19	42.32		24:1n-9c	-0.76815		1.94062
24:1n-10c	1.32628	0.442237	31.4688	1.03509	23.7271	5.25863e-05	-46.3824	2.70661	-32.34	-27.94		24:1n-10c	4.56846	4.27913														4.27913
18:2n-5 (NMI)	0.440176	0.442835	0.213738	0.197736	0.485575	0.48238	0.808703	2.76704	-0.71	1.16		18:2n-5 (NMI)	-1.04224		0.31661
18:2n-6c	85.8163	2.13084	4.30963	2.01162	0.0502193	1.15235e-06	48.1759	3.98681	76.8	86.21		18:2n-6c	-4.31561	5.93841										5.93841
18:2n-6 (NMI)	1.03384	0.176832	0.433995	0.213868	0.419789	0.0213383	3.74394	3.86359	0.15	1.05		18:2n-6 (NMI)	-1.25226	1.67084										1.67084
18:2n-7 (NMI (Bu))	7.2237	1.44456	0.537364	0.163634	0.074389	0.0142995	7.96608	2.05132	3.16	10.21		18:2n-7 (NMI (Bu))	-3.74877	1.84468											1.84468
18:2n-7 (NMI)	5.48602	0.426892	7.8002	4.98317	1.42183	0.505915	-0.801428	2.02935	-14.57	9.94		18:2n-7 (NMI)	0.507752		0.295923
20:2n-6c	17.7719	4.00769	0.817819	0.224596	0.0460174	0.0178676	7.31579	2.01256	7.04	26.87		20:2n-6c	-4.44168	1.74793										1.74793
20:2n-9c	3.70096	1.672	19.8091	2.22727	5.35241	0.000807246	-10.0179	3.71084	-20.71	-11.5		20:2n-9c	2.42019	3.09299													3.09299
20:2n-9 (NMI (Bu))	27.4765	3.73207	2.14727	0.601496	0.0781495	0.00609498	11.6055	2.10383	16.37	34.29		20:2n-9 (NMI (Bu))	-3.67762	2.21503													2.21503
22:2n-9 (NMI (Bu))	75.5625	3.28085	45.4646	0.418816	0.601682	0.00348933	15.7616	2.06517	22.13	38.07		22:2n-9 (NMI (Bu))	-0.732926		2.45726
20:3n-6c	66.7735	0.792342	16.3592	2.63276	0.244995	0.000368213	31.7597	2.35935	44.49	56.34		20:3n-6c	-2.02918	3.4339										3.4339
20:3n-6 (NMI)	20.5919	0.390076	0.473192	0.272294	0.0229795	8.25988e-07	73.2513	3.57512	19.32	20.92		20:3n-6 (NMI)	-5.44351	6.08303										6.08303
20:3n-9c	12.6345	0.865323	52.8976	1.45421	4.18674	1.53021e-05	-41.2114	3.25853	-43.24	-37.29		20:3n-9c	2.06583	4.81525													4.81525
22:3n-9c	100	0	89.9733	3.32106	0.899733	0.0346785	5.22926	2	1.78	18.28		22:3n-9c	-0.152431		1.45994
20:4n-6c	99.0651	0.0202989	79.1989	4.44753	0.799463	0.0162976	7.73664	2.00008	8.82	30.91		20:4n-6c	-0.322897		1.78788
22:4n-6c	100	0	71.2507	6.1948	0.712507	0.0151265	8.03822	2	13.36	44.14		22:4n-6c	-0.489023		1.82026
22:5n-3c	89.3327	0.792659	89.2357	0.921413	0.998914	0.896864	0.138251	3.91268	-1.87	2.06		22:5n-3c	-0.00156763		0.0472732
22:5n-6c	10.6673	0.792659	10.7643	0.921413	1.00909	0.896864	-0.138251	3.91268	-2.06	1.87		22:5n-6c	0.0130616		0.0472732
													-10			1.30103
													10			1.30103
													-1				-1
													-1				10
													1					-1
													1					10
													0						-1
													1e-10						10
