# Supplementary material for: Ozone-enabled fatty acid discovery reveals unexpected diversity in the human lipidome
Source: Nat Commun. 2023 Jul 4;14:3940. doi: 10.1038/s41467-023-39617-9 (PMC10319862; doi:10.1038/s41467-023-39617-9)
Supplement: Supplementary file 12 — Supplementary Dataset 9 [file 41467_2023_39617_MOESM12_ESM.xlsx]

## Sheet: Heatmap LNCaP LNCaP_SCD1i
FA	n-2c	n-2t	n-2 (NMI (Bu))	n-2 (NMI)	n-2 (branched)	n-3c	n-3t	n-3 (NMI (Bu))	n-3 (NMI)	n-3 (branched)	n-4c	n-4t	n-4 (NMI (Bu))	n-4 (NMI)	n-4 (branched)	n-5c	n-5t	n-5 (NMI (Bu))	n-5 (NMI)	n-5 (branched)	n-6c	n-6t	n-6 (NMI (Bu))	n-6 (NMI)	n-6 (branched)	n-7c	n-7t	n-7 (NMI (Bu))	n-7 (NMI)	n-7 (branched)	n-8c	n-8t	n-8 (NMI (Bu))	n-8 (NMI)	n-8 (branched)	n-9c	n-9t	n-9 (NMI (Bu))	n-9 (NMI)	n-9 (branched)	n-10c	n-10t	n-10 (NMI (Bu))	n-10 (NMI)	n-10 (branched)	n-11c	n-11t	n-11 (NMI (Bu))	n-11 (NMI)
15:1	1	1	1	1	1	1	1	1	1	1	1	1	1	1	1	1	1	1	1	1	1	1	1	1	1	1	1	1	1	1	1	1	1	1	1	0.0463345	0.279241	1	1	0.703645	1	1	1	1	1	1	1	1	1
17:1	1	1	1	1	1	1	1	1	1	1	1	1	1	1	1	1	1	1	1	1	1	1	1	1	1	1	1	1	1	1	0.114543	1	1	1	1	0.293644	1	1	1	1	1	1	1	1	1	0.00873798	1	1	1
19:1	1	1	1	1	1	1	1	1	1	1	1	1	1	1	1	1	1	1	1	1	1	1	1	1	1	1	1	1	1	1	0.0586123	1	1	1	1	0.0384438	1	1	1	1	0.410492	1	1	1	1	0.066438	1	1	1
21:1	1	1	1	1	1	1	1	1	1	1	1	1	1	1	1	1	1	1	1	1	1	1	1	1	1	1	1	1	1	1	0.0171911	1	1	1	1	0.0150251	1	1	1	1	1	1	1	1	1	0.629111	1	1	1
23:1	1	1	1	1	1	1	1	1	1	1	1	1	1	1	1	1	1	1	1	1	1	1	1	1	1	1	1	1	1	1	1	1	1	1	1	1	1	1	1	1	1	1	1	1	1	1	1	1	1
19:2	1	1	1	1	1	1	1	1	1	1	1	1	1	1	1	1	1	1	1	1	0.324377	1	1	1	1	1	1	1	1	1	0.0385467	1	1	1	1	1	1	1	1	1	1	1	1	1	1	0.0781341	1	1	1
21:2	1	1	1	1	1	1	1	1	1	1	1	1	1	1	1	1	1	1	1	1	1	1	1	1	1	1	1	1	1	1	1	1	0.000241315	1	1	1	1	1	1	1	1	1	1	1	1	1	1	1	1
19:3	1	1	1	1	1	1	1	1	1	1	1	1	1	1	1	1	1	1	1	1	1	1	1	1	1	1	1	1	1	1	1	1	1	1	1	1	1	1	1	1	1	1	1	1	1	1	1	1	1
21:3	1	1	1	1	1	1	1	1	1	1	1	1	1	1	1	1	1	1	1	1	1	1	1	1	1	1	1	1	1	1	1	1	1	1	1	1	1	1	1	1	1	1	1	1	1	1	1	1	1
12:1	1	1	1	1	1	1	1	1	1	1	1	1	1	1	1	1	1	1	1	1	1	1	1	1	1	1	1	1	1	1	1	1	1	1	1	1	1	1	1	1	1	1	1	1	1	1	1	1	1
14:1	1	1	1	1	1	1	1	1	1	1	0.349024	1	1	1	1	0.0182417	1	1	1	1	1	1	1	1	1	0.00626564	1	1	1	1	0.0101618	0.722688	1	1	1	0.377521	1	1	1	1	1	1	1	1	1	1	1	1	1
16:1	0.277535	0.312104	1	1	1	0.406366	0.805838	1	1	1	0.130214	0.214575	1	1	1	9.7565e-08	0.395133	1	1	1	1	1	1	1	1	0.00427729	0.071168	1	1	1	0.463497	0.432782	1	1	1	0.0909571	1	1	1	1	0.00799699	0.206456	1	1	1	0.248368	0.231089	1	1
18:1	0.320986	0.307869	1	1	1	0.301449	0.904665	1	1	1	0.212001	0.355073	1	1	1	0.0112229	0.0190504	1	1	1	0.591803	0.442212	1	1	1	0.000257339	0.211648	1	1	1	0.153788	0.747965	1	1	1	0.0142193	0.519	1	1	1	0.00035157	0.800968	1	1	1	0.37871	0.00305313	1	1
20:1	1	1	1	1	1	1	1	1	1	1	1	1	1	1	1	8.58262e-05	1	1	1	1	1	1	1	1	1	0.000179193	1	1	1	1	0.0099126	1	1	1	1	4.42474e-06	0.751412	1	1	1	0.00303754	1	1	1	1	0.0239057	1	1	1
22:1	1	1	1	1	1	1	1	1	1	1	1	1	1	1	1	0.0135353	1	1	1	1	1	1	1	1	1	0.0406799	1	1	1	1	0.107866	0.421892	1	1	1	0.0326821	0.00924408	1	1	1	0.0822646	0.553729	1	1	1	0.00551448	1	1	1
24:1	1	1	1	1	1	1	1	1	1	1	1	1	1	1	1	0.107437	1	1	1	1	1	1	1	1	1	0.00767985	1	1	1	1	0.0942609	1	1	1	1	0.236387	1	1	1	1	0.0572419	1	1	1	1	0.796765	1	1	1
14:2	1	1	1	1	1	1	1	1	1	1	1	1	1	1	1	1	1	1	1	1	1	1	1	1	1	1	1	1	1	1	1	1	1	1	1	1	1	1	1	1	1	1	1	1	1	1	1	1	1
16:2	1	1	1	0.254702	1	1	1	1	0.100068	1	1	1	0.862281	1	1	1	1	1	1	1	1	1	1	1	1	1	1	1	1	1	1	1	1	1	1	1	1	1	1	1	1	1	1	1	1	1	1	1	1
18:2	1	1	1	0.762552	1	1	1	1	0.00345201	1	1	1	1	0.494654	1	1	1	1	0.263736	1	0.161224	0.209407	1	0.364652	1	4.04751e-05	1	0.507138	0.77086	1	1	1	1	1	1	0.0125616	1	1	1	1	8.3163e-07	1	1	1	1	1	1	1	1
20:2	1	1	1	1	1	1	1	1	0.0269452	1	1	1	1	1	1	1	1	1	1	1	0.0189942	1	1	1	1	0.00153334	1	0.320667	0.00123859	1	1	1	1	1	1	0.329337	1	0.0409828	1	1	0.00112826	1	1	1	1	1	1	1	1
22:2	1	1	1	1	1	1	1	1	1	1	1	1	1	1	1	1	1	1	1	1	0.0588361	1	1	1	1	0.239304	1	1	1	1	1	1	1	1	1	0.13102	1	0.243196	1	1	0.190477	1	1	1	1	1	1	1	1
24:2	1	1	1	1	1	1	1	1	1	1	1	1	1	1	1	1	1	1	1	1	1	1	1	1	1	1	1	1	1	1	1	1	1	1	1	1	1	1	1	1	1	1	1	1	1	1	1	1	1
18:3	1	1	1	1	1	1	1	1	0.0226474	1	1	1	1	1	1	1	1	1	1	1	0.0195289	1	1	1	1	0.00494703	1	1	1	1	1	1	1	1	1	1	1	1	1	1	1	1	1	1	1	1	1	1	1
20:3	1	1	1	1	1	1	1	1	1	1	1	1	1	1	1	1	1	1	1	1	0.00713164	1	1	0.0482414	1	0.00583721	1	1	1	1	1	1	1	1	1	0.547061	1	1	1	1	1	1	1	0.874811	1	1	1	1	1
22:3	1	1	1	1	1	1	1	1	1	1	1	1	1	1	1	1	1	1	1	1	1	1	1	1	1	1	1	1	1	1	1	1	1	1	1	0.092151	1	1	1	1	0.092151	1	1	1	1	1	1	1	1
20:4	1	1	1	1	1	1	1	1	1	1	1	1	1	1	1	1	1	1	1	1	0.050514	1	1	1	1	0.0505139	1	1	1	1	1	1	1	1	1	1	1	1	1	1	1	1	1	1	1	1	1	1	1
22:4	1	1	1	1	1	1	1	1	1	1	1	1	1	1	1	1	1	1	1	1	0.22212	1	1	1	1	0.00674824	1	1	1	1	1	1	1	1	1	0.319225	1	1	1	1	1	1	1	1	1	1	1	1	1
24:4	1	1	1	1	1	1	1	1	1	1	1	1	1	1	1	1	1	1	1	1	1	1	1	1	1	1	1	1	1	1	1	1	1	1	1	1	1	1	1	1	1	1	1	1	1	1	1	1	1
20:5	1	1	1	1	1	1	1	1	1	1	1	1	1	1	1	1	1	1	1	1	1	1	1	1	1	1	1	1	1	1	1	1	1	1	1	1	1	1	1	1	1	1	1	1	1	1	1	1	1
22:5	1	1	1	1	1	0.33696	1	1	1	1	1	1	1	1	1	1	1	1	1	1	0.33696	1	1	1	1	1	1	1	1	1	1	1	1	1	1	1	1	1	1	1	1	1	1	1	1	1	1	1	1
24:5	1	1	1	1	1	1	1	1	1	1	1	1	1	1	1	1	1	1	1	1	1	1	1	1	1	1	1	1	1	1	1	1	1	1	1	1	1	1	1	1	1	1	1	1	1	1	1	1	1
22:6	1	1	1	1	1	1	1	1	1	1	1	1	1	1	1	1	1	1	1	1	1	1	1	1	1	1	1	1	1	1	1	1	1	1	1	1	1	1	1	1	1	1	1	1	1	1	1	1	1
	Above: P values for heatmap					LNCaP to LNCaP_SCD1i
	Below: Fold change values for heatmap
FA	n-2c	n-2t	n-2 (NMI (Bu))	n-2 (NMI)	n-2 (branched)	n-3c	n-3t	n-3 (NMI (Bu))	n-3 (NMI)	n-3 (branched)	n-4c	n-4t	n-4 (NMI (Bu))	n-4 (NMI)	n-4 (branched)	n-5c	n-5t	n-5 (NMI (Bu))	n-5 (NMI)	n-5 (branched)	n-6c	n-6t	n-6 (NMI (Bu))	n-6 (NMI)	n-6 (branched)	n-7c	n-7t	n-7 (NMI (Bu))	n-7 (NMI)	n-7 (branched)	n-8c	n-8t	n-8 (NMI (Bu))	n-8 (NMI)	n-8 (branched)	n-9c	n-9t	n-9 (NMI (Bu))	n-9 (NMI)	n-9 (branched)	n-10c	n-10t	n-10 (NMI (Bu))	n-10 (NMI)	n-10 (branched)	n-11c	n-11t	n-11 (NMI (Bu))	n-11 (NMI)
15:1	0	0	0	0	0	0	0	0	0	0	0	0	0	0	0	0	0	0	0	0	0	0	0	0	0	0	0	0	0	0	0	0	0	0	0	0.93773	1.67397	0	0	0.808294	0	0	0	0	0	0	0	0	0
17:1	0	0	0	0	0	0	0	0	0	0	0	0	0	0	0	0	0	0	0	0	0	0	0	0	0	0	0	0	0	0	0.795736	0	0	0	0	0.836685	0	0	0	0	0	0	0	0	0	1.80405	0	0	0
19:1	0	0	0	0	0	0	0	0	0	0	0	0	0	0	0	0	0	0	0	0	0	0	0	0	0	0	0	0	0	0	0.593035	0	0	0	0	2.25919	0	0	0	0	0.845827	0	0	0	0	1.77821	0	0	0
21:1	0	0	0	0	0	0	0	0	0	0	0	0	0	0	0	0	0	0	0	0	0	0	0	0	0	0	0	0	0	0	0.668385	0	0	0	0	2.85413	0	0	0	0	0	0	0	0	0	1.03392	0	0	0
23:1	0	0	0	0	0	0	0	0	0	0	0	0	0	0	0	0	0	0	0	0	0	0	0	0	0	0	0	0	0	0	0	0	0	0	0	1	0	0	0	0	0	0	0	0	0	0	0	0	0
19:2	0	0	0	0	0	0	0	0	0	0	0	0	0	0	0	0	0	0	0	0	1.16077	0	0	0	0	0	0	0	0	0	0.606791	0	0	0	0	0	0	0	0	0	0	0	0	0	0	1.529	0	0	0
21:2	0	0	0	0	0	0	0	0	0	0	0	0	0	0	0	0	0	0	0	0	0	0	0	0	0	0	0	0	0	0	0	0	3.49885	0	0	0	0	0	0	0	0	0	0	0	0	0	0	0	0
19:3	0	0	0	0	0	0	0	0	0	0	0	0	0	0	0	0	0	0	0	0	0	0	0	0	0	0	0	0	0	0	1	0	0	0	0	0	0	0	0	0	0	0	0	0	0	0	0	0	0
21:3	0	0	0	0	0	0	0	0	0	0	0	0	0	0	0	0	0	0	0	0	0	0	0	0	0	0	0	0	0	0	1	0	0	0	0	0	0	0	0	0	0	0	0	0	0	0	0	0	0
12:1	0	0	0	0	0	0	0	0	0	0	0	0	0	0	0	0	0	0	0	0	0	0	0	0	0	0	0	0	0	0	0	0	0	0	0	0	0	0	0	0	0	0	0	0	0	0	0	0	0
14:1	0	0	0	0	0	0	0	0	0	0	1.71295	0	0	0	0	0.206378	0	0	0	0	0	0	0	0	0	0.161153	0	0	0	0	1.63127	0.836325	0	0	0	2.04882	0	0	0	0	0	0	0	0	0	0	0	0	0
16:1	4.05425	3.32567	0	0	0	0.939767	1.18014	0	0	0	1.27106	0.509	0	0	0	0.205403	1.31482	0	0	0	0	0	0	0	0	0.128406	0.2169	0	0	0	0.90548	1.38952	0	0	0	0.342909	0	0	0	0	1.48071	0.774738	0	0	0	3.51365	1.78552	0	0
18:1	0.221682	2.08737	0	0	0	1.12455	0.949659	0	0	0	1.29636	1.21718	0	0	0	0.461509	1.64431	0	0	0	0.868965	1.23107	0	0	0	0.519894	0.803108	0	0	0	0.766283	1.05182	0	0	0	0.770519	1.15626	0	0	0	1.249	0.878553	0	0	0	3.96969	2.69507	0	0
20:1	0	0	0	0	0	0	0	0	0	0	0	0	0	0	0	0.342865	0	0	0	0	0	0	0	0	0	0.345817	0	0	0	0	1.84464	0	0	0	0	0.415127	1.08839	0	0	0	1.13788	0	0	0	0	2.04199	0	0	0
22:1	0	0	0	0	0	0	0	0	0	0	0	0	0	0	0	0.115481	0	0	0	0	0	0	0	0	0	0.227402	0	0	0	0	0.64903	2.12904	0	0	0	1.43841	1.87508	0	0	0	0.436263	1.42373	0	0	0	0.207384	0	0	0
24:1	0	0	0	0	0	0	0	0	0	0	0	0	0	0	0	0.504046	0	0	0	0	0	0	0	0	0	0.377953	0	0	0	0	1.75658	0	0	0	0	1.09604	0	0	0	0	1.20561	0	0	0	0	0.918941	0	0	0
14:2	0	0	0	0	0	0	0	0	0	0	0	0	0	0	0	0	0	0	0	0	0	0	0	0	0	0	0	0	0	0	0	0	0	0	0	0	0	0	0	0	0	0	0	0	0	0	0	0	0
16:2	0	0	0	1.17618	0	0	0	0	0.850159	0	0	0	0	0	0	0	0	0	0	0	0	0	0	0	0	0	0	0	0	0	0	0	0	0	0	0	0	0	0	0	0	0	0	0	0	0	0	0	0
18:2	0	0	0	1.24419	0	0	0	0	1.6266	0	0	0	0	1.90644	0	0	0	0	1.81457	0	1.564	2.02616	0	2.3008	0	0.339543	0	1.15337	1.12427	0	0	0	0	0	0	0.546229	0	0	0	0	2.44598	0	0	0	0	0	0	0	0
20:2	0	0	0	0	0	0	0	0	7.7709	0	0	0	0	0	0	0	0	0	0	0	2.01563	0	0	0	0	0.590725	0	0	0.59295	0	0	0	0	0	0	0.917034	0	1.70971	0	0	1.85444	0	0	0	0	0	0	0	0
22:2	0	0	0	0	0	0	0	0	0	0	0	0	0	0	0	0	0	0	0	0	15.3793	0	0	0	0	0.876828	0	0	0	0	0	0	0	0	0	0.798439	0	0.884614	0	0	1.20567	0	0	0	0	0	0	0	0
24:2	0	0	0	0	0	0	0	0	0	0	0	0	0	0	0	0	0	0	0	0	0	0	0	0	0	0	0	0	0	0	0	0	0	0	0	0	0	1	0	0	0	0	0	0	0	0	0	0	0
18:3	0	0	0	0	0	0	0	0	2.3001	0	0	0	0	0	0	0	0	0	0	0	1.19095	0	0	0	0	0.709156	0	0	0	0	0	0	0	0	0	0	0	0	0	0	0	0	0	0	0	0	0	0	0
20:3	0	0	0	0	0	0	0	0	0	0	0	0	0	0	0	0	0	0	0	0	1.63197	0	0	2.22389	0	0.387225	0	0	0	0	0	0	0	0	0	1.02908	0	0	0	0	0	0	0	0.969791	0	0	0	0	0
22:3	0	0	0	0	0	0	0	0	0	0	0	0	0	0	0	0	0	0	0	0	0	0	0	0	0	0	0	0	0	0	0	0	0	0	0	1.06277	0	0	0	0	0.436756	0	0	0	0	0	0	0	0
20:4	0	0	0	0	0	0	0	0	0	0	0	0	0	0	0	0	0	0	0	0	1.13579	0	0	0	0	0.482998	0	0	0	0	0	0	0	0	0	0	0	0	0	0	0	0	0	0	0	0	0	0	0
22:4	0	0	0	0	0	0	0	0	0	0	0	0	0	0	0	0	0	0	0	0	1.08769	0	0	0	0	0.493021	0	0	0	0	0	0	0	0	0	1.54043	0	0	0	0	0	0	0	0	0	0	0	0	0
24:4	0	0	0	0	0	0	0	0	0	0	0	0	0	0	0	0	0	0	0	0	0	0	0	0	0	0	0	0	0	0	0	0	0	0	0	0	0	0	0	0	0	0	0	0	0	0	0	0	0
20:5	0	0	0	0	0	1	0	0	0	0	0	0	0	0	0	0	0	0	0	0	0	0	0	0	0	0	0	0	0	0	0	0	0	0	0	0	0	0	0	0	0	0	0	0	0	0	0	0	0
22:5	0	0	0	0	0	1.00752	0	0	0	0	0	0	0	0	0	0	0	0	0	0	0.937652	0	0	0	0	0	0	0	0	0	0	0	0	0	0	0	0	0	0	0	0	0	0	0	0	0	0	0	0
24:5	0	0	0	0	0	0	0	0	0	0	0	0	0	0	0	0	0	0	0	0	0	0	0	0	0	0	0	0	0	0	0	0	0	0	0	0	0	0	0	0	0	0	0	0	0	0	0	0	0
22:6	0	0	0	0	0	1	0	0	0	0	0	0	0	0	0	0	0	0	0	0	0	0	0	0	0	0	0	0	0	0	0	0	0	0	0	0	0	0	0	0	0	0	0	0	0	0	0	0	0
[truncated: 26 more columns]

## Sheet: Volcano plot LNCaP LNCaP_SCD1i
FA isomer	Mean (d1)	Standard deviation (d1)	Mean (d2)	Standard deviation (d2)	Fold change	P value	t test statistic	degrees of freedom	confidence interval 95%, lower limit	confidence interval 95%, upper limit		FA isomer	log2 fold change	-log10 p-value	-log10 p-value					n-2	n-3	n-4	n-5	n-6	n-7	n-8	n-9	n-10	n-11	n-12	n-13	n-14	n-15	n-16
15:1n-9c	82.1812	2.39006	77.0637	1.87363	0.93773	0.0463345	2.91865	3.7843	0.14	10.1		15:1n-9c	-0.0927562		1.3341
15:1n-9t	9.85747	4.61041	16.5012	7.61215	1.67397	0.279241	-1.29302	3.29329	-22.2	8.91		15:1n-9t	0.743278		0.55402
15:1n-9 (branched)	7.96133	2.35882	6.4351	5.77253	0.808294	0.703645	0.42392	2.64979	-10.84	13.89		15:1n-9 (branched)	-0.307047		0.152647
17:1n-8c	43.9092	2.13757	34.9401	6.12947	0.795736	0.114543	2.39311	2.47938	-4.51	22.45		17:1n-8c	-0.329638		0.941032
17:1n-9c	20.6962	4.05878	17.3162	2.27492	0.836685	0.293644	1.25823	3.14374	-4.95	11.71		17:1n-9c	-0.257244		0.532179
17:1n-11c	23.4758	2.94099	42.3516	4.96401	1.80405	0.00873798	-5.66634	3.25003	-29.03	-8.72		17:1n-11c	0.85124		2.05859
17:1n-11 (branched)	11.9022	5.12039	5.39213	1.10861	0.453038	0.153289	2.15225	2.18709	-5.49	18.51		17:1n-11 (branched)	-1.1423		0.814489
19:1n-8c	56.4881	11.4476	33.4994	4.47275	0.593035	0.0586123	3.23974	2.59673	-1.71	47.69		19:1n-8c	-0.75381		1.23201
19:1n-9c	5.57192	3.08564	12.588	1.7374	2.25919	0.0384438	-3.43172	3.15233	-13.35	-0.68		19:1n-9c	1.1758	1.41517													1.41517
19:1n-10c	12.6028	2.92154	10.6598	2.15265	0.845827	0.410492	0.927371	3.67726	-4.08	7.97		19:1n-10c	-0.241565		0.386696
19:1n-11c	21.9542	8.06382	39.0393	0.457162	1.77821	0.066438	-3.66386	2.01286	-37.03	2.86		19:1n-11c	0.830428		1.17758
19:1n-11 (branched)	3.38304	0.483152	4.21354	1.67487	1.24549	0.485157	-0.825209	2.33057	-4.62	2.96		19:1n-11 (branched)	0.316714		0.314118
21:1n-8c	41.0821	3.85922	27.4586	4.50462	0.668385	0.0171911	3.97803	3.90802	4.03	23.22		21:1n-8c	-0.58125		1.7647
21:1n-9c	6.38657	3.76884	18.2281	2.3224	2.85413	0.0150251	-4.63303	3.32747	-19.54	-4.14		21:1n-9c	1.51305	1.82318													1.82318
21:1n-11c	52.5313	0.745367	54.3133	5.44474	1.03392	0.629111	-0.561624	2.07494	-14.97	11.41		21:1n-11c	0.0481267		0.201273
19:2n-6c	15.4423	2.89638	17.925	2.48763	1.16077	0.324377	-1.12627	3.91086	-8.66	3.69		19:2n-6c	0.215084		0.48895
19:2n-8c	51.1963	8.30106	31.0654	7.91975	0.606791	0.0385467	3.0391	3.99119	1.72	38.54		19:2n-8c	-0.720729		1.41401
19:2n-11c	33.3614	5.40742	51.0096	10.3174	1.529	0.0781341	-2.62415	3.02166	-38.96	3.67		19:2n-11c	0.612588		1.10716
21:2n-8 (NMI (Bu))	28.5809	1.92197	100	0	3.49885	0.000241315	-64.362	2	-76.19	-66.64		21:2n-8 (NMI (Bu))	1.80688	3.61742												3.61742
14:1n-4c	1.58184	1.06181	2.70962	1.47708	1.71295	0.349024	-1.0738	3.63139	-4.16	1.91		14:1n-4c	0.776485		0.457145
14:1n-5c	17.5821	3.57237	3.62855	0.682619	0.206378	0.0182417	6.64508	2.14586	5.48	22.42		14:1n-5c	-2.27664	1.73893									1.73893
14:1n-7c	25.2056	4.45811	4.06196	2.03735	0.161153	0.00626564	7.47143	2.80048	11.76	30.52		14:1n-7c	-2.63349	2.20303											2.20303
14:1n-8c	49.4482	7.14659	80.6632	8.91124	1.63127	0.0101618	-4.7331	3.81985	-49.87	-12.56		14:1n-8c	0.705994		1.99303
14:1n-8t	3.06152	2.03091	2.56043	0.850866	0.836325	0.722688	0.39416	2.68112	-3.83	4.83		14:1n-8t	-0.257864		0.141049
14:1n-9c	3.12084	3.41766	6.39403	4.51906	2.04882	0.377521	-1.00061	3.72388	-12.63	6.08		14:1n-9c	1.03479		0.423059
16:1n-2c	0.0680163	0.0800501	0.275755	0.245423	4.05425	0.277535	-1.39383	2.42079	-0.75	0.34		16:1n-2c	2.01944		0.556682
16:1n-2t	0.040842	0.0280275	0.135827	0.123175	3.32567	0.312104	-1.30236	2.20655	-0.38	0.19		16:1n-2t	1.73364		0.505701
16:1n-3c	1.02169	0.0878326	0.960148	0.0735655	0.939767	0.406366	0.930339	3.88058	-0.12	0.25		16:1n-3c	-0.0896253		0.391083
16:1n-3t	0.0436188	0.0484514	0.0514764	0.00569162	1.18014	0.805838	-0.278978	2.05519	-0.13	0.11		16:1n-3t	0.238962		0.0937525
16:1n-4c	0.638797	0.0563657	0.81195	0.128304	1.27106	0.130214	-2.14009	2.74426	-0.44	0.1		16:1n-4c	0.346035		0.885343
16:1n-4t	0.0819561	0.038878	0.0417156	0.00214739	0.509	0.214575	1.79002	2.0122	-0.06	0.14		16:1n-4t	-0.974264		0.668421
16:1n-5c	2.41646	0.0245986	0.49635	0.0269691	0.205403	9.7565e-08	91.1101	3.96661	1.86	1.98		16:1n-5c	-2.28347	7.01071									7.01071
16:1n-5t	0.059342	0.0294752	0.078024	0.0129703	1.31482	0.395133	-1.00482	2.74656	-0.08	0.04		16:1n-5t	0.394863		0.403257
16:1n-7c	28.0647	2.93799	3.60367	0.36726	0.128406	0.00427729	14.3093	2.06249	17.32	31.61		16:1n-7c	-2.96122	2.36883											2.36883
16:1n-7t	0.233977	0.0906394	0.0507496	0.00971442	0.2169	0.071168	3.4814	2.04594	-0.04	0.4		16:1n-7t	-2.2049		1.14772
16:1n-8c	2.44047	0.437619	2.20979	0.148887	0.90548	0.463497	0.864328	2.45688	-0.74	1.2		16:1n-8c	-0.143246		0.333953
16:1n-8t	0.0726459	0.0304868	0.100943	0.0461577	1.38952	0.432782	-0.886019	3.466	-0.12	0.07		16:1n-8t	0.474587		0.363731
16:1n-9c	3.70024	1.38681	1.26885	0.18571	0.342909	0.0909571	3.0098	2.07171	-0.93	5.79		16:1n-9c	-1.5441		1.04116
16:1n-10c	59.2385	4.71332	87.7149	0.677425	1.48071	0.00799699	-10.3581	2.08259	-39.87	-17.09		16:1n-10c	0.566286		2.09707
16:1n-10t	1.44382	0.306877	1.11858	0.186258	0.774738	0.206456	1.56926	3.29746	-0.3	0.95		16:1n-10t	-0.36822		0.685173
16:1n-11c	0.110576	0.0184012	0.388524	0.299002	3.51365	0.248368	-1.60705	2.01515	-1.02	0.46		16:1n-11c	1.81297		0.604904
16:1n-11t	0.077263	0.060268	0.137955	0.0405871	1.78552	0.231089	-1.44674	3.50463	-0.18	0.06		16:1n-11t	0.836344		0.63622
16:1n-12c	0.247059	0.0423763	0.555103	0.0904183	2.24685	0.0147462	-5.34318	2.83817	-0.5	-0.12		16:1n-12c	1.1679	1.83132																1.83132
18:1n-2c	0.0250971	0.0258949	0.00556358	0.00290117	0.221682	0.320986	1.29843	2.0502	-0.04	0.08		18:1n-2c	-2.17343		0.493514
18:1n-2t	0.00802164	0.0107532	0.0167441	0.00642944	2.08737	0.307869	-1.20585	3.26793	-0.03	0.01		18:1n-2t	1.06169		0.511635
18:1n-3c	0.12926	0.0143159	0.145359	0.0184036	1.12455	0.301449	-1.19595	3.77171	-0.05	0.02		18:1n-3c	0.169347		0.520787
18:1n-3t	0.0175916	0.00676186	0.016706	0.00983066	0.949659	0.904665	0.128554	3.54633	-0.02	0.02		18:1n-3t	-0.0745183		0.0435123
18:1n-4c	0.0667835	0.0173287	0.0865752	0.015163	1.29636	0.212001	-1.48876	3.93076	-0.06	0.02		18:1n-4c	0.374462		0.673663
18:1n-4t	0.0321199	0.0101286	0.0390958	0.00100471	1.21718	0.355073	-1.18709	2.03936	-0.03	0.02		18:1n-4t	0.283546		0.449682
18:1n-5c	0.569618	0.0709747	0.262884	0.0230586	0.461509	0.0112229	7.11917	2.41755	0.15	0.46		18:1n-5c	-1.11557	1.94989									1.94989
18:1n-5t	0.0137426	0.00240582	0.0225972	0.00307343	1.64431	0.0190504	-3.92935	3.78194	-0.02	0		18:1n-5t	0.717483		1.7201
18:1n-6c	0.116355	0.0404007	0.101109	0.0158398	0.868965	0.591803	0.60855	2.60067	-0.07	0.1		18:1n-6c	-0.202631		0.227823
18:1n-6t	0.0226468	0.00204099	0.0278798	0.00950076	1.23107	0.442212	-0.932718	2.1842	-0.03	0.02		18:1n-6t	0.299909		0.354369
18:1n-7c	23.4261	1.16426	12.1791	1.05592	0.519894	0.000257339	12.3939	3.96244	8.72	13.78		18:1n-7c	-0.94371		3.58949
18:1n-7t	0.13828	0.0248655	0.111054	0.0191058	0.803108	0.211648	1.50384	3.75116	-0.02	0.08		18:1n-7t	-0.316334		0.674386
18:1n-8c	0.624733	0.11495	0.478722	0.0241464	0.766283	0.153788	2.15307	2.17616	-0.12	0.42		18:1n-8c	-0.384051		0.813078
18:1n-8t	0.11114	0.0241606	0.116899	0.0153292	1.05182	0.747965	-0.348594	3.38567	-0.06	0.04		18:1n-8t	0.0728811		0.126119
18:1n-9c	43.0779	0.583754	33.1924	2.35676	0.770519	0.0142193	7.05208	2.24449	4.44	15.33		18:1n-9c	-0.376098		1.84712
18:1n-9t	0.299498	0.0921455	0.346298	0.0666724	1.15626	0.519	-0.712694	3.64363	-0.24	0.14		18:1n-9t	0.209466		0.284832
18:1n-10c	28.5962	0.766488	35.7166	0.778705	1.249	0.00035157	-11.2872	3.999	-8.87	-5.37		18:1n-10c	0.320773		3.45399
18:1n-10t	0.0838644	0.0521576	0.0736794	0.0390394	0.878553	0.800968	0.270777	3.70561	-0.1	0.12		18:1n-10t	-0.186799		0.0963849
18:1n-11c	0.104874	0.0355848	0.416315	0.481114	3.96969	0.37871	-1.11816	2.02188	-1.5	0.87		18:1n-11c	1.98903		0.421693
18:1n-11t	0.0569503	0.0185264	0.153485	0.018393	2.69507	0.00305313	-6.40473	3.99979	-0.14	-0.05		18:1n-11t	1.43032	2.51526															2.51526
18:1n-12c	2.1614	0.843343	14.7351	2.02686	6.81741	0.00349783	-9.92037	2.67235	-16.9	-8.25		18:1n-12c	2.76922	2.4562																2.4562
18:1n-12t	0.202491	0.0665511	0.460348	0.0787554	2.27342	0.0130968	-4.33154	3.89172	-0.42	-0.09		18:1n-12t	1.18486	1.88283																1.88283
18:1n-13c	0.115329	0.0266896	1.2955	0.544484	11.2331	0.0638584	-3.74973	2.00961	-2.53	0.17		18:1n-13c	3.48968		1.19478
20:1n-5c	1.05173	0.0518515	0.360602	0.0528517	0.342865	8.58262e-05	16.168	3.99854	0.57	0.81		20:1n-5c	-1.54429	4.06638									4.06638
20:1n-7c	21.2121	1.26605	7.33549	1.26984	0.345817	0.000179193	13.4038	3.99996	11	16.75		20:1n-7c	-1.53192	3.74668											3.74668
20:1n-8c	0.81959	0.196794	1.51185	0.145121	1.84464	0.0099126	-4.90369	3.67875	-1.1	-0.29		20:1n-8c	0.88334		2.00381
20:1n-9c	19.2939	0.204972	8.00941	0.102273	0.415127	4.42474e-06	85.3242	2.93773	10.86	11.71		20:1n-9c	-1.26838	5.35411													5.35411
20:1n-9t	0.158511	0.0641059	0.172521	0.0255055	1.08839	0.751412	-0.351727	2.61771	-0.15	0.12		20:1n-9t	0.122194		0.124122
20:1n-10c	45.1226	1.20092	51.3439	0.772838	1.13788	0.00303754	-7.54541	3.41405	-8.67	-3.77		20:1n-10c	0.186343		2.51748
20:1n-11c	1.21963	0.476354	2.49047	0.359966	2.04199	0.0239057	-3.68662	3.72247	-2.26	-0.28		20:1n-11c	1.02998	1.6215															1.6215
20:1n-12c	10.3668	0.366105	24.2143	0.824587	2.33576	0.000208257	-26.5844	2.759	-15.59	-12.1		20:1n-12c	1.22389	3.6814																3.6814
20:1n-13c	0.755214	0.0639262	4.56148	0.860366	6.03998	0.0161879	-7.64154	2.02208	-5.93	-1.69		20:1n-13c	2.59454	1.79081																	1.79081
22:1n-5c	1.04429	0.200225	0.120596	0.0322999	0.115481	0.0135353	7.88843	2.10402	0.44	1.4		22:1n-5c	-3.11427	1.86853									1.86853
22:1n-7c	9.15597	2.55972	2.08208	0.127734	0.227402	0.0406799	4.78065	2.00996	0.74	13.41		22:1n-7c	-2.13668	1.39062											1.39062
22:1n-8c	0.988525	0.233331	0.641582	0.149399	0.64903	0.107866	2.16891	3.40391	-0.13	0.82		22:1n-8c	-0.623643		0.967116
22:1n-8t	0.0587448	0.0216692	0.12507	0.114423	2.12904	0.421892	-0.98645	2.14327	-0.34	0.21		22:1n-8t	1.09021		0.374799
22:1n-9c	50.1574	9.17396	72.1467	5.59871	1.43841	0.0326821	-3.54379	3.3083	-40.74	-3.24		22:1n-9c	0.524471		1.48569
22:1n-9t	0.317834	0.0241875	0.595964	0.063099	1.87508	0.00924408	-7.12879	2.57533	-0.41	-0.14		22:1n-9t	0.906951		2.03414
22:1n-10c	17.8892	5.71573	7.80439	1.68202	0.436263	0.0822646	2.93171	2.34382	-2.82	22.99		22:1n-10c	-1.19673		1.08479
22:1n-10t	0.173724	0.0276421	0.247336	0.18013	1.42373	0.553729	-0.699629	2.09414	-0.51	0.36		22:1n-10t	0.509675		0.256703
22:1n-11c	0.492042	0.0664274	0.102042	0.02136	0.207384	0.00551448	9.68081	2.40921	0.24	0.54		22:1n-11c	-2.26962	2.2585															2.2585
22:1n-12c	12.4285	0.982311	7.33524	1.76164	0.590195	0.0201946	4.3737	3.13408	1.48	8.71		22:1n-12c	-0.760735		1.69476
22:1n-13c	7.29378	0.520656	8.79897	1.96147	1.20637	0.3139	-1.28465	2.28045	-6	2.99		22:1n-13c	0.270667		0.503209
24:1n-5c	1.85258	0.151352	0.933786	0.593115	0.504046	0.107437	2.59981	2.25937	-0.45	2.28		24:1n-5c	-0.988372		0.968845
24:1n-7c	21.023	0.582427	7.94571	2.3522	0.377953	0.00767985	9.34723	2.24432	7.64	18.51		24:1n-7c	-1.40372	2.11465											2.11465
24:1n-8c	1.11057	0.114915	1.9508	0.501325	1.75658	0.0942609	-2.82958	2.20959	-2.01	0.33		24:1n-8c	0.812773		1.02567
24:1n-9c	40.8983	0.593688	44.8263	4.08909	1.09604	0.236387	-1.64656	2.08428	-13.8	5.95		24:1n-9c	0.132305		0.626377
24:1n-10c	31.4688	1.03509	37.939	3.11227	1.20561	0.0572419	-3.41685	2.4371	-13.37	0.43		24:1n-10c	0.269763		1.24229
24:1n-11c	0.635822	0.293493	0.584283	0.10619	0.918941	0.796765	0.286012	2.51481	-0.59	0.69		24:1n-11c	-0.121955		0.0986696
24:1n-12c	3.01101	0.296076	5.82011	0.51315	1.93294	0.00296773	-8.21267	3.19876	-3.86	-1.76		24:1n-12c	0.950799		2.52758
16:2n-2 (NMI)	14.4612	0.376705	17.0091	2.8021	1.17618	0.254702	-1.56084	2.07227	-9.34	4.25		16:2n-2 (NMI)	0.234114		0.593967
16:2n-3 (NMI)	72.4568	6.76027	61.5998	1.79178	0.850159	0.100068	2.68883	2.27962	-4.63	26.34		16:2n-3 (NMI)	-0.234195		0.999706
18:2n-2 (NMI)	1.68244	0.55188	2.09328	2.01956	1.24419	0.762552	-0.339887	2.29704	-5.02	4.2		18:2n-2 (NMI)	0.315207		0.117731
18:2n-3 (NMI)	13.5852	1.05902	22.0976	1.69173	1.6266	0.00345201	-7.38726	3.35882	-11.97	-5.06		18:2n-3 (NMI)	0.701856		2.46193
18:2n-4 (NMI)	0.912882	0.281265	1.74035	1.72526	1.90644	0.494654	-0.819904	2.10624	-4.97	3.31		18:2n-4 (NMI)	0.930879		0.305698
18:2n-5 (NMI)	0.213738	0.197736	0.387843	0.0777264	1.81457	0.263736	-1.41934	2.60364	-0.6	0.25		18:2n-5 (NMI)	0.859626		0.57883
18:2n-6c	4.30963	2.01162	6.74027	1.13066	1.564	0.161224	-1.8244	3.149	-6.56	1.7		18:2n-6c	0.645241		0.79257
18:2n-6t	0.270936	0.243483	0.548958	0.208983	2.02616	0.209407	-1.50076	3.91011	-0.8	0.24		18:2n-6t	1.01875		0.679008
18:2n-6 (NMI)	0.433995	0.213868	0.998537	0.839652	2.3008	0.364652	-1.12852	2.25842	-2.5	1.37		18:2n-6 (NMI)	1.20214		0.438121
18:2n-7c	45.5752	1.19978	15.4747	1.72851	0.339543	4.04751e-05	24.7782	3.56411	26.56	33.64		18:2n-7c	-1.55834	4.39281											4.39281
18:2n-7 (NMI (Bu))	0.537364	0.163634	0.61978	0.101442	1.15337	0.507138	-0.741446	3.33944	-0.42	0.25		18:2n-7 (NMI (Bu))	0.205856		0.294874
18:2n-7 (NMI)	7.8002	4.98317	8.76957	1.08689	1.12427	0.77086	-0.329194	2.18986	-12.64	10.7		18:2n-7 (NMI)	0.168995		0.113025
18:2n-9c	10.4402	1.44374	5.70275	1.14091	0.546229	0.0125616	4.45921	3.79711	1.72	7.75		18:2n-9c	-0.872421		1.90096
18:2n-10c	14.2382	0.44934	34.8263	0.496203	2.44598	8.3163e-07	-53.2696	3.96127	-21.67	-19.51		18:2n-10c	1.29041	6.08007														6.08007
20:2n-3 (NMI)	1.37354	0.583413	10.6737	2.8972	7.7709	0.0269452	-5.45054	2.16193	-16.14	-2.46		20:2n-3 (NMI)	2.95808	1.56952							1.56952
20:2n-6c	0.817819	0.224596	1.64842	0.288185	2.01563	0.0189942	-3.93752	3.77479	-1.43	-0.23		20:2n-6c	1.01123	1.72138										1.72138
20:2n-7c	36.3691	0.88535	21.4842	1.90089	0.590725	0.00153334	12.2947	2.82872	10.9	18.87		20:2n-7c	-0.75944		2.81436
20:2n-7 (NMI)	26.3281	0.284964	15.6113	0.940853	0.59295	0.00123859	18.882	2.36388	8.6	12.83		20:2n-7 (NMI)	-0.754017		2.90707
20:2n-9c	19.8091	2.22727	18.1656	0.165542	0.917034	0.329337	1.27454	2.0221	-3.85	7.13		20:2n-9c	-0.124953		0.48236
20:2n-9 (NMI (Bu))	2.14727	0.601496	3.67122	0.154536	1.70971	0.0409828	-4.25027	2.26288	-2.91	-0.14		20:2n-9 (NMI (Bu))	0.773753		1.3874
20:2n-10c	12.2273	1.59684	22.6748	1.24134	1.85444	0.00112826	-8.94677	3.77062	-13.77	-7.13		20:2n-10c	0.890981		2.94759
20:2n-12c	0.612241	0.216558	5.13646	0.702601	8.38961	0.00462929	-10.6583	2.37661	-6.1	-2.95		20:2n-12c	3.0686	2.33449																2.33449
22:2n-6c	0.617075	0.274399	9.49017	3.92634	15.3793	0.0588361	-3.90472	2.01954	-18.56	0.81		22:2n-6c	3.94292		1.23036
22:2n-7c	19.7384	2.57335	17.3072	0.684264	0.876828	0.239304	1.58143	2.28141	-3.46	8.32		22:2n-7c	-0.189634		0.62105
22:2n-9c	20.1992	2.93431	16.1279	0.727662	0.798439	0.13102	2.33258	2.24506	-2.71	10.85		22:2n-9c	-0.324746		0.882662
22:2n-9 (NMI (Bu))	45.4646	0.418816	40.2187	5.55712	0.884614	0.243196	1.63044	2.02272	-8.45	18.94		22:2n-9 (NMI (Bu))	-0.176879		0.614044
22:2n-10c	13.9806	1.12352	16.8561	2.63554	1.20567	0.190477	-1.73836	2.70368	-8.48	2.73		22:2n-10c	0.26984		0.720158
18:3n-3 (NMI)	9.24583	4.27126	21.2664	2.2243	2.3001	0.0226474	-4.32338	3.01045	-20.85	-3.19		18:3n-3 (NMI)	1.2017	1.64498							1.64498
18:3n-6c	29.8361	1.09156	35.5332	1.94876	1.19095	0.0195289	-4.41773	3.14251	-9.7	-1.7		18:3n-6c	0.252108		1.70932
18:3n-7c	60.9181	4.10216	43.2004	3.15561	0.709156	0.00494703	5.92947	3.75312	9.2	26.23		18:3n-7c	-0.495824		2.30566
20:3n-6c	16.3592	2.63276	26.6977	2.26626	1.63197	0.00713164	-5.15483	3.91337	-15.96	-4.72		20:3n-6c	0.706617		2.14681
20:3n-6 (NMI)	0.473192	0.272294	1.05233	0.128125	2.22389	0.0482414	-3.33328	2.84425	-1.15	-0.01		20:3n-6 (NMI)	1.15308	1.31658										1.31658
20:3n-7c	19.8115	2.18204	7.6715	0.752172	0.387225	0.00583721	9.11032	2.46868	7.33	16.95		20:3n-7c	-1.36876	2.23379											2.23379
20:3n-9c	52.8976	1.45421	54.4357	3.58949	1.02908	0.547061	-0.687886	2.6393	-9.24	6.16		20:3n-9c	0.0413513		0.261965
20:3n-10 (NMI)	10.4585	3.03817	10.1426	0.564124	0.969791	0.874811	0.177089	2.13774	-6.91	7.54		20:3n-10 (NMI)	-0.0442538		0.0580859
22:3n-9c	89.9733	3.32106	95.6208	0.736575	1.06277	0.092151	-2.87548	2.19629	-13.41	2.12		22:3n-9c	0.087827		1.0355
22:3n-10c	10.0267	3.32106	4.37921	0.736575	0.436756	0.092151	2.87548	2.19629	-2.12	13.41		22:3n-10c	-1.1951		1.0355
20:4n-6c	79.1989	4.44753	89.9531	0.562057	1.13579	0.050514	-4.15508	2.06387	-21.57	0.06		20:4n-6c	0.183693		1.29659
20:4n-7c	20.8011	4.44753	10.0469	0.562059	0.482998	0.0505139	4.15508	2.06387	-0.06	21.57		20:4n-7c	-1.04991		1.29659
22:4n-6c	71.2507	6.1948	77.4985	0.517535	1.08769	0.22212	-1.7408	2.02792	-21.49	8.99		22:4n-6c	0.121264		0.653412
22:4n-7c	20.7987	1.81153	10.2542	0.468122	0.493021	0.00674824	9.7612	2.26592	6.38	14.71		22:4n-7c	-1.02028	2.17081											2.17081
22:4n-9c	7.9506	5.66494	12.2473	0.393352	1.54043	0.319225	-1.31056	2.01929	-18.27	9.68		22:4n-9c	0.623331		0.495904
22:5n-3c	89.2357	0.921413	89.9068	0.37264	1.00752	0.33696	-1.16956	2.63718	-2.65	1.31		22:5n-3c	0.0108098		0.472422
22:5n-6c	10.7643	0.921413	10.0932	0.37264	0.937652	0.33696	1.16956	2.63718	-1.31	2.65		22:5n-6c	-0.0928757		0.472422
													-10			1.30103
													10			1.30103
													-1				-1
													-1				10
													1					-1
													1					10
													0						-1
													1e-10						10
