# Supplementary material for: Ozone-enabled fatty acid discovery reveals unexpected diversity in the human lipidome
Source: Nat Commun. 2023 Jul 4;14:3940. doi: 10.1038/s41467-023-39617-9 (PMC10319862; doi:10.1038/s41467-023-39617-9)
Supplement: Supplementary file 13 — Source Data [file 41467_2023_39617_MOESM13_ESM.xlsx]

## Sheet: Fig. 2a 2c DIA XIC
RT / min	18:1n-9_Al	18:1n-9_Cr	18:1_Precursor	20:3n-6,9,12_Al{n-12}	20:3n-6,9,x_Al{n-6}	20:3n-6,9,x_Al{n-9}	20:3n-6,9,12_Cr{n-12}	20:3n-6,9,x_Cr{n-6}	20:3n-6,9,x_Cr{n-9}	20:3_Precursor	20:3n-x,x,15_Al{n-15}	20:3n-6,9,15_Al{n-6}	20:3n-6,9,15_Al{n-9}	20:3n-x,x,15_Cr{n-15}	20:3n-6,9,15_Cr{n-6}	20:3n-6,9,15_Cr{n-9}	20:3n-6,9,15_Precursor	20:3n-9,12,15_Al{n-12}	20:3n-9,12,15_Al{n-15}	20:3n-9,12,15_Al{n-9}	20:3n-9,12,15_Cr{n-12}	20:3n-9,12,15_Cr{n-15}	20:3n-9,12,15_Cr{n-9}	20:3n-9,12,15_Precursor	18:1n-2_Al	18:1n-2_Cr	18:1n-3_Al	18:1n-3_Cr
1.00367	45	48	0	--	--	--	--	--	--	--	--	0	34	--	35	13	0	--	51	--	--	50	--	0	0	0	0	0
1.00747	42.5	52	8.5	--	--	--	--	--	--	--	--	0	9	--	4	44	0	--	47	--	--	12.5	--	0	0	0	0	0
1.01127	27.6035	26.5242	0	--	--	--	--	--	--	--	--	0	36.4185	--	0	45.6255	0	--	45.0705	--	--	12.555	--	0	0	0	6.47138	0
1.01507	2.01763	10.5926	0	--	--	--	--	--	--	--	--	22.7972	27.7424	--	15.3634	8.57493	0	--	14.6278	--	--	9.41626	--	0	0	0	6.5573	6.93829
1.01887	17.3334	2.85234	0	--	--	--	--	--	--	--	--	35.9071	0	--	30.5612	0	0	--	0	--	--	14.8312	--	0	0	0	0	10.9283
1.02267	52.3086	8.60775	0	--	--	--	--	--	--	--	--	15.5418	0	--	29.6757	0	0	--	0	--	--	6.41945	--	0	0	0	0	4.73012
1.02647	68.8166	28.6304	0	--	--	--	--	--	--	--	--	0	0	--	26.6318	0	0	--	23.4456	--	--	0	--	0	0	0	0	0
1.03027	35.7642	116.258	0	--	--	--	--	--	--	--	--	0	16.7427	--	14.5196	0.23581	0	--	89.5675	--	--	0	--	0	0	0	0	0
1.03407	37.3246	190.044	0	--	--	--	--	--	--	--	--	0	54.4956	--	0	0.76754	0	--	53.1886	--	--	0	--	0	0	0	0	0
1.03787	40.8162	37.5568	0	--	--	--	--	--	--	--	--	1.62702	6.04323	--	0	7.90269	0	--	26.0973	--	--	0	--	0	0	0	0	0
1.04167	26.5371	83.2618	3.00871	--	--	--	--	--	--	--	--	5.37992	19.9826	--	0	53.6724	0	--	8.56326	--	--	3.00871	--	0	0	0	5.55455	0
1.04547	19.2984	172.562	11.1755	--	--	--	--	--	--	--	--	0	0	--	0	94.8252	0	--	28.5616	--	--	10.0352	--	0	2.96483	0	18.5265	0
1.04927	6.81222	52.821	3.86463	--	--	--	--	--	--	--	--	0	11.5808	--	0	13.2271	0	--	2.95196	--	--	2.95196	--	0	10.048	0	3.17904	0
1.05307	26.6449	67.946	0	--	--	--	--	--	--	--	--	0	39.5927	--	0	15.7894	0	--	10.0923	--	--	10.0923	--	0	0	0	10.8686	0
1.05687	20.5918	151.961	0	--	--	--	--	--	--	--	--	0	0	--	0	22.8947	0	--	5.14446	--	--	0	--	0	0	0	0	0
1.06067	55.3664	141.244	0	--	--	--	--	--	--	--	--	0	0	--	0	20.2098	0	--	20.773	--	--	3.34052	--	0	0	0	0	0
1.06447	91.019	194.104	2.85065	--	--	--	--	--	--	--	--	0	9.86762	--	0	8.55193	0	--	10.1494	--	--	15.8771	--	0	0	0	0	0
1.06827	21.1051	212.863	10.1617	--	--	--	--	--	--	--	--	0	35.1752	--	0	49.2614	0	--	3.92991	--	--	14.8518	--	0	0	0	0	0
1.07207	3.65364	60.2806	0	--	--	--	--	--	--	--	--	2.79396	0	--	0	74.1794	0	--	22.5133	--	--	3.00888	--	0	0	0	0	0
1.07587	28.5532	67.6927	0	--	--	--	--	--	--	--	--	10.2187	11.3393	--	0	27.1489	0	--	36.6466	--	--	11.0047	--	0	0	0	0	0
1.07967	56.0543	111.264	0	--	--	--	--	--	--	--	--	0	41.8433	--	0	10.2635	0	--	25.6845	--	--	3.99956	--	0	0	0	0	7.36761
1.08347	10.7369	73.9999	0	--	--	--	--	--	--	--	--	0	7.15795	--	0	0	0	--	19.5263	--	--	18.1579	--	0	0	0	0.21053	27.6315
1.08727	44.502	42.4153	0	--	--	--	--	--	--	--	--	0	33.7904	--	0	14.2538	0	--	29	--	--	11.8558	--	0	0	0	0.79039	0
1.09107	31.3375	96.092	0	--	--	--	--	--	--	--	--	1.64909	29.2895	--	0	53.9828	0	--	26.5264	--	--	0	--	0	15.4602	0	0	0
1.09487	67.8168	120.314	0	--	--	--	--	--	--	--	--	6.35812	30.8031	--	0	16.0083	0	--	19.2576	--	--	4.10469	--	0	59.6074	0	0	0
1.09867	42.421	154.281	0	--	--	--	--	--	--	--	--	0	86.5527	--	4.03501	77.3947	0	--	27.7982	--	--	20.2018	--	0	0	0	6.05252	8.87702
1.10247	56.2366	121.788	0	--	--	--	--	--	--	--	--	6.25407	77.1047	--	19.7983	70.7634	0	--	45.9639	--	--	16.7634	--	0	0	0	23.9477	35.1233
1.10627	82.4405	197.354	0	--	--	--	--	--	--	--	--	29.7948	112.747	--	17.7948	52.3931	0	--	115.577	--	--	1.00431	--	0	0	0	0	0
1.11007	107.369	137.238	0	--	--	--	--	--	--	--	--	20.066	64.3947	--	10.4343	48.3683	0	--	86.8951	--	--	4.01321	--	0	0	3.74981	0	0
1.11387	70.346	69.913	0	--	--	--	--	--	--	--	--	1.96521	80.9356	--	3.93041	66.2539	0	--	57.0174	--	--	9.03995	--	0	0	18.607	0	1.76869
1.11767	114.142	95.7888	0	--	--	--	--	--	--	--	--	8.0704	126.756	--	24.824	109.648	0	--	63.6128	--	--	44.2634	--	0	0	13.7197	0	7.26336
1.12147	66.2795	141.033	0	--	--	--	--	--	--	--	--	0.77187	83.2615	--	47.7015	132.247	0	--	100.86	--	--	36.2281	--	0	0	0	0	0
1.12527	109.667	220.161	0	--	--	--	--	--	--	--	--	3.23141	143.982	--	50.1612	59.345	0	--	76.3801	--	--	32.8079	--	0	0	0	0	0
1.12907	42.5085	173.76	0	--	--	--	--	--	--	--	--	6.22276	52.4284	--	23.1827	70.6571	0	--	95.2286	--	--	33.32	--	0	0	0	7.16561	0
1.13287	66.4607	148.644	0.751	--	--	--	--	--	--	--	--	33.1878	84.3635	--	60.241	90.8695	0	--	94.02	--	--	31.6778	--	0	0	0	30.8655	0
1.13667	130.763	195.79	3.26317	--	--	--	--	--	--	--	--	27.7369	64.8682	--	34.8684	64.8948	0	--	158.079	--	--	10.4999	--	0	0	0	0	0
1.14047	98.3161	139.658	0	--	--	--	--	--	--	--	--	21.1846	151.921	--	42.4209	60.869	0	--	142.394	--	--	49.6315	--	0	0	0	4.78956	2.02635
1.14427	155.559	216.336	0	--	--	--	--	--	--	--	--	102.345	208.458	--	0	191.179	0	--	84.5809	--	--	16.6332	--	0	0	0	21.2315	8.98257
1.14807	94.1743	226.703	2.33761	--	--	--	--	--	--	--	--	37.7285	298.606	--	20.6789	168.534	0	--	70.5651	--	--	23.6312	--	0	2.33761	4.31559	0	0
1.15187	184.83	126.969	13.179	--	--	--	--	--	--	--	--	0	257.887	--	94.4109	247.94	0	--	114.979	--	--	61.0306	--	0	10.6725	22.2096	1.96939	0
1.15567	85.7534	120.913	11.5441	--	--	--	--	--	--	--	--	0	191.894	--	0.87712	103.612	0	--	52.7688	--	--	46.211	--	0	0	11.5441	9.07033	0
1.15947	141.175	61.4026	0	--	--	--	--	--	--	--	--	0	240.929	--	6.57882	216.632	0	--	220.089	--	--	21.2805	--	0	9.12206	0	0	0.17542
1.16327	132.568	124.956	0	--	--	--	--	--	--	--	--	10.3051	291.585	--	34.6102	166.455	0	--	143.363	--	--	35.8426	--	0	42.9175	0	2.27062	0.82534
1.16707	82.0128	158.999	0	--	--	--	--	--	--	--	--	58.8289	254.71	--	118.828	128.41	0	--	106.526	--	--	52.4604	--	0	0	0	13.6843	0
1.17087	59.8116	97.192	0	--	--	--	--	--	--	--	--	48.1232	234.739	--	53.6377	301.533	0	--	112.014	--	--	39.8913	--	0	0	2.89493	14.1051	2.04348
1.17467	98.5002	100.5	0	--	--	--	--	--	--	--	--	0	383.666	--	43.8332	305.5	0	--	244.166	--	--	34.834	--	0	0	19.3334	0	9.99994
1.17847	160.334	104.001	0	--	--	--	--	--	--	--	--	2.66675	272.833	--	26.1666	293.334	0	--	142.667	--	--	117.333	--	0	6.33353	25.8332	0	0
1.18227	333.918	195.804	0	--	--	--	--	--	--	--	--	18.6559	394.84	--	18.2542	355.486	0.95908	--	234.246	--	--	31.4916	--	0.95908	35.1965	0	0	2.1395
1.18607	345.429	266.64	0	--	--	--	--	--	--	--	--	34.594	1402.04	--	25.7805	568.436	6.71449	--	253.726	--	--	16.439	--	6.71449	18.373	0	0	14.9785
1.18987	356.94	337.476	0	--	--	--	--	--	--	--	--	50.532	2409.23	--	33.3068	781.386	12.4699	--	273.206	--	--	1.38641	--	12.4699	1.54951	0	0	27.8175
1.19367	235.434	255.026	0	--	--	--	--	--	--	--	--	4.78941	996.708	--	20.3816	416.052	1.19735	--	108.855	--	--	13.6184	--	1.19735	0	0	0	2.67102
1.19747	254.637	232.441	0	--	--	--	--	--	--	--	--	84.0648	805.131	--	55.1569	337.227	0	--	146.235	--	--	69.2354	--	0	0	0	0	0
1.20127	85.4307	208.412	0	--	--	--	--	--	--	--	--	80.3509	948.271	--	13.8248	340.228	32.5262	--	236.026	--	--	68.6755	--	32.5262	0	0	0	0
1.20507	43.6116	118.743	0	--	--	--	--	--	--	--	--	91.5938	967.598	--	84.5625	518.212	3.61608	--	213.516	--	--	6.83037	--	3.61608	0	0	0	0
1.20887	112.03	75.733	10.7893	--	--	--	--	--	--	--	--	85.8071	1270.1	--	9.38286	343.792	0	--	269.341	--	--	31.4688	--	0	0	0	0	0
1.21267	173.048	217.656	1.21065	--	--	--	--	--	--	--	--	34.6497	948.851	--	29.6707	413.709	0	--	183.391	--	--	42.1929	--	0	0	0	0	0
1.21647	186.162	208.039	0	--	--	--	--	--	--	--	--	32.5808	1230.38	--	33	359.545	0	--	236.56	--	--	14.3533	--	0	13.4281	12.5329	0	0
1.22027	110.949	185.316	0	--	--	--	--	--	--	--	--	77.736	1330.63	--	16.895	563.154	0	--	166.159	--	--	69.1568	--	0	1.5792	1.47392	0	29.5258
1.22407	83.293	62.7409	13.3621	--	--	--	--	--	--	--	--	20.6434	1669.38	--	130.805	384.896	0	--	176.598	--	--	20.7699	--	0	32.0691	40.0864	4.45404	3.60334
1.22787	151.338	100.531	19.4518	--	--	--	--	--	--	--	--	45.0528	2201.48	--	51.5126	357.329	0	--	187.013	--	--	70.9828	--	0	3.94717	4.93396	0.54822	29.3818
1.23167	152.022	146.005	28.8647	--	--	--	--	--	--	--	--	5.56314	2004.04	--	48.8647	268.353	0	--	180.022	--	--	8.85561	--	0	15.9564	0	0	17.0436
1.23547	205.928	143.912	3.4219	--	--	--	--	--	--	--	--	35.4375	1867.35	--	79.2359	432.415	0	--	164.825	--	--	50.4984	--	0	2.05314	0	0	1.71095
1.23927	143.895	158.061	0	--	--	--	--	--	--	--	--	52.4035	2460.89	--	85.6579	297.298	13.2895	--	266.658	--	--	53.4561	--	13.2895	14.1754	0	12.4035	43.4123
1.24307	131.472	182.934	0	--	--	--	--	--	--	--	--	41.6507	2434.91	--	18.9609	326.397	1.76859	--	211.197	--	--	21.2446	--	1.76859	1.8865	0	1.65069	5.7774
1.24687	114.251	168.369	0	--	--	--	--	--	--	--	--	52.3416	2548.82	--	1.18455	151.402	0	--	77.7022	--	--	58.4326	--	0	15.8678	0	12.3416	14.9863
1.25067	112.878	155.467	0	--	--	--	--	--	--	--	--	6.60326	2694.15	--	77.2391	312.198	0	--	229.522	--	--	45.5679	--	0	2.20109	0	18.3886	42.4538
1.25447	163.877	182.947	0	--	--	--	--	--	--	--	--	35.9646	2356.74	--	22.2112	265.194	0	--	155.633	--	--	50.8947	--	0	0	0	2.3335	20.5617
1.25827	29.7734	114.194	0	--	--	--	--	--	--	--	--	43.6315	2732.43	--	62.9995	247.105	0	--	184.982	--	--	65.1578	--	0	0	0	12.2806	2.08787
1.26207	57.1606	214.915	0	--	--	--	--	--	--	--	--	5.57284	1842.67	--	23.7127	249.493	0	--	266.108	--	--	60.0132	--	0	0	0	1.77318	16.5936
1.26587	141.679	259.802	0	--	--	--	--	--	--	--	--	0	1796.64	--	89.4418	211.597	0	--	142.59	--	--	19.7244	--	0	0	0	0	14.636
1.26967	157.345	151.03	0	--	--	--	--	--	--	--	--	96.4593	1615.34	--	16.5757	225.118	29.5461	--	132.559	--	--	14	--	29.5461	0	13.035	0	1.83396
1.27347	183.184	94.0536	0	--	--	--	--	--	--	--	--	28.502	1315.06	--	0.5264	278.367	4.47439	--	195.656	--	--	63.4988	--	4.47439	55.5776	1.97399	5.2104	0
1.27727	63.6871	133.157	0	--	--	--	--	--	--	--	--	2.10559	1091.64	--	0	222.607	0	--	191.974	--	--	63.1844	--	0	8.42237	0	0.7896	0
1.28107	109.847	110.603	0	--	--	--	--	--	--	--	--	0	939.493	--	11.2402	206.948	0	--	228.908	--	--	85.345	--	0	0	0	19.8865	0
1.28487	106.175	164.755	0	--	--	--	--	--	--	--	--	6.91232	697.942	--	1.76748	186.127	0	--	272.154	--	--	45.798	--	0	0	0	3.12708	44.9301
1.28867	134.969	198.947	0	--	--	--	--	--	--	--	--	21.7641	391.159	--	37.8513	166.655	0	--	135.197	--	--	29.5372	--	0	10.3231	0	28.3885	7.26662
1.29247	176.105	160.018	0	--	--	--	--	--	--	--	--	38.614	381.386	--	29.386	231.053	0	--	149.825	--	--	51.2105	--	0	1.68422	0	68.2456	0
1.29627	171.684	127.211	0	--	--	--	--	--	--	--	--	18.6491	282.983	--	51.9298	193	0	--	239.386	--	--	50.7018	--	0	0	0	12.1053	0
1.30007	97.2498	93.8999	14.55	--	--	--	--	--	--	--	--	20.9912	213.791	--	50.0088	232.929	0	--	170.835	--	--	103.065	--	0	0	11.1265	0.28823	29.956
1.30387	104.671	154.855	2.46065	--	--	--	--	--	--	--	--	5.75013	131.448	--	7.09245	211.921	0	--	209.171	--	--	71.803	--	0	0	60.8943	0	5.06604
1.30767	217.846	130.236	0	--	--	--	--	--	--	--	--	0.44545	91.7515	--	0	166.979	0	--	226.515	--	--	34.3454	--	0	0	60.4848	0	0
1.31147	228.491	126.553	0	--	--	--	--	--	--	--	--	42.5446	188.256	--	30.6321	209.352	0	--	246.72	--	--	41.7634	--	0	0	8.79743	0	0
1.31527	109.581	88.7111	0	--	--	--	--	--	--	--	--	35.5353	53.6953	--	18.9827	200.132	0	--	138.537	--	--	89.0958	--	0	0	0	0	0
1.31907	50.0314	93.86	0	--	--	--	--	--	--	--	--	48.2486	87.1472	--	93.0901	159.726	12.7072	--	128.319	--	--	69.8914	--	12.7072	0	0	30.4972	0
1.32287	130.189	123.088	0	--	--	--	--	--	--	--	--	35.763	120.009	--	40.1266	178.395	2.30252	--	308.611	--	--	25.2145	--	2.30252	0	0	5.52604	0
1.32667	169.598	114.516	0	--	--	--	--	--	--	--	--	48.1699	230.189	--	49.0693	272.334	0	--	111.766	--	--	2.83012	--	0	0	0	0	0
1.33047	140.316	154.947	0	--	--	--	--	--	--	--	--	8.05255	83.2628	--	27.7368	230.895	0	--	223.106	--	--	21.8948	--	0	0	6.73686	0	0
1.33427	111.263	88.052	0	--	--	--	--	--	--	--	--	35.3687	105.895	--	33.1053	185.473	0	--	161.052	--	--	15.8947	--	0	0	1.26311	12.6317	0
1.33807	66.7554	80.7074	0	--	--	--	--	--	--	--	--	34.4541	18.7422	--	23.262	192.415	0	--	139.808	--	--	14.8384	--	0	0	14.2533	2.42356	0
1.34187	107.588	144.829	0	--	--	--	--	--	--	--	--	7.03084	79.5829	--	58.6972	172.382	0	--	283.087	--	--	17.5131	--	0	0	2.75885	10.8903	0
1.34567	54.4457	101.118	0	--	--	--	--	--	--	--	--	2	56.6334	--	37.6421	241.397	0	--	190.062	--	--	2.98698	--	0	0	0	2.15726	0
1.34947	71.9998	85	0	--	--	--	--	--	--	--	--	36.9998	78.9998	--	17.0001	166.001	0	--	205.166	--	--	22.4999	--	0	14.1666	11.6666	14.1666	0
1.35327	124.025	112.72	5.15486	--	--	--	--	--	--	--	--	34.7949	69.9036	--	49.7158	149.473	0	--	178.389	--	--	17.0585	--	0	10.7405	13.6318	10.7405	0
1.35707	179.259	147.185	11.341	--	--	--	--	--	--	--	--	23.7483	51.7872	--	92.5767	151.24	0	--	136.853	--	--	5.12814	--	0	3.22883	13.1899	3.22883	0
1.36087	99.6813	122.83	6.05241	--	--	--	--	--	--	--	--	8.21399	44	--	67.2883	136.673	0	--	134.895	--	--	7.94759	--	0	8.51527	5.6201	0	0
1.36467	73.0507	122.42	0	--	--	--	--	--	--	--	--	39.6038	46.2631	--	14.7639	105.764	0	--	149.829	--	--	25.8811	--	0	6.51347	8.48653	0	24.328
1.36847	154.685	166.969	0	--	--	--	--	--	--	--	--	38.4545	35.6071	--	24.7857	176.06	0	--	141.86	--	--	38.3799	--	0	0	6.55032	6.19643	18.7776
1.37227	134.789	131.789	7.85971	--	--	--	--	--	--	--	--	8.94733	52.3862	--	76.0002	274.562	0	--	187.334	--	--	48.8597	--	0	9.54394	0	13.2456	0
1.37607	176.527	129.176	6.14029	--	--	--	--	--	--	--	--	12.2983	60.0876	--	53.8417	317.965	0	--	279.527	--	--	36.4735	--	0	7.45607	0	6.57888	0
1.37987	241.559	168.502	0	--	--	--	--	--	--	--	--	29.1788	58.3841	--	12.5285	233.627	0	--	322.913	--	--	43.2397	--	0	0	0	0	0
1.38367	162.347	165.974	0	--	--	--	--	--	--	--	--	39.114	68.3421	--	3.98686	210.588	0	--	328.228	--	--	36.6053	--	0	0	0	25.0657	0
1.38747	101.773	144.136	0	--	--	--	--	--	--	--	--	23.9172	57.6901	--	22.7378	190.778	0	--	300.607	--	--	54.0477	--	0	0	0	20.0439	18.8557
1.39127	132.736	90.449	0	--	--	--	--	--	--	--	--	12.6578	42.0265	--	64.2096	142.21	0	--	244.949	--	--	82.4474	--	0	0	8.28915	0	15.2113
1.39507	109.58	107.394	10.4999	--	--	--	--	--	--	--	--	17.8684	30.8159	--	71.3949	164.447	0	--	200.211	--	--	69.8423	--	0	11.6051	6.71064	0	0
1.39887	86.8556	105.534	8.54605	--	--	--	--	--	--	--	--	40.8075	50.3096	--	73.0041	208.51	0	--	339.608	--	--	76.5062	--	0	9.44564	0	0	7.1527
1.40267	99	116.053	0	--	--	--	--	--	--	--	--	61.9342	32.0743	--	67.1973	164.662	0	--	322.359	--	--	130.571	--	0	0	0	0	5.87276
1.40647	130.658	93.4123	8.18753	--	--	--	--	--	--	--	--	114.579	45.8501	--	32.0749	155.304	0	--	244.392	--	--	90.3123	--	0	0	0	0	0
1.41027	138.509	162.649	6.84214	--	--	--	--	--	--	--	--	70.7021	45.3861	--	35.842	218.017	0	--	223.614	--	--	32.2632	--	0	13.0526	0	35.3507	9.78943
1.41407	133.334	169.998	0	--	--	--	--	--	--	--	--	16.86	22.7897	--	32.1574	211.806	0	--	359.653	--	--	23.0348	--	0	19.649	0	29.6483	32.1407
1.41787	113.844	67.6342	0	--	--	--	--	--	--	--	--	19.6293	28.2927	--	87.1803	164.093	12.4536	--	376.093	--	--	28.7024	--	12.4536	7.3366	11.3707	0	26.6732
1.42167	112.118	77.2101	0	--	--	--	--	--	--	--	--	44.5258	37.8682	--	100.909	141.921	10.5923	--	217.843	--	--	56.5656	--	10.5923	8.09198	9.67123	0	5.52642
1.42547	119.183	65.9387	0	--	--	--	--	--	--	--	--	69.703	22.2182	--	107.878	146.908	0	--	196.039	--	--	92.6333	--	0	6.94319	0	0	0
1.42927	156.088	68.2456	6.95614	--	--	--	--	--	--	--	--	43.5263	15.5175	--	82.0438	167.518	0	--	204.184	--	--	61.6315	--	0	1.07018	8.56141	0	0
1.43307	165.036	101.729	6.07446	--	--	--	--	--	--	--	--	42.6457	13.5507	--	32.5892	186.327	0	--	204.262	--	--	23.9255	--	0	10.5237	7.47626	0	37.2914
1.43687	156.636	116.145	14.3288	--	--	--	--	--	--	--	--	49.9782	24.9427	--	27.7326	150.667	0	--	166.075	--	--	41.1446	--	0	8.44747	11.1446	0	51.9563
1.44067	107.663	127.061	12.6712	--	--	--	--	--	--	--	--	50.4911	28.9563	--	35.1051	169.131	5.30696	--	169.864	--	--	54.7149	--	5.30696	0	9.85538	7.96044	16.8949
1.44447	83.8718	95.77	7.39705	--	--	--	--	--	--	--	--	43.7343	6.13131	--	24.5252	203.791	4.71639	--	202.83	--	--	65.397	--	4.71639	0	0	9.71639	7.39705
1.44827	131.842	125.946	6.63174	--	--	--	--	--	--	--	--	24.158	0	--	38.4202	119.37	0	--	316.313	--	--	77.263	--	0	3.68413	2.63152	3.94739	6.63174
1.45207	196.258	117.166	6.81225	--	--	--	--	--	--	--	--	29.0044	23.0569	--	62.5196	102.21	0	--	289.995	--	--	77.8079	--	0	3.33187	2.3799	14.0044	0
1.45587	169.494	102.234	21.873	--	--	--	--	--	--	--	--	71.8825	42.4342	--	25.337	144.434	0	--	191.356	--	--	50.5125	--	0	0	0	20.8683	23.4875
1.45967	135.315	145.219	14.3426	--	--	--	--	--	--	--	--	58.1594	35.7809	--	39.1434	170.139	18.7889	--	202.693	--	--	58.749	--	18.7889	6.78486	0	8.60558	30.9084
1.46347	119.31	99.0747	0	--	--	--	--	--	--	--	--	8.64636	31.5196	--	73.9607	180.97	17.2927	--	196.52	--	--	51.7033	--	17.2927	23.9126	15.0698	15.0698	8.64636
1.46727	90.4212	67.009	0	--	--	--	--	--	--	--	--	15.5266	22.6841	--	61.6139	151.438	0	--	231.158	--	--	45.36	--	0	16.4032	13.991	13.991	9.31593
1.47107	120.549	60.905	18.5493	--	--	--	--	--	--	--	--	22.7864	16.061	--	42.2406	99.4167	0	--	230.024	--	--	120.01	--	0	0	18.034	9.78989	12.3322
1.47487	74.8832	27.1188	17.5268	--	--	--	--	--	--	--	--	43.7098	51.8676	--	56.5784	103.486	4.6183	--	267.248	--	--	116.686	--	4.6183	6.67088	23.7108	16.4343	3.40799
1.47867	63.237	22.2369	0	--	--	--	--	--	--	--	--	34.0788	56.2894	--	57.9868	120.5	4.38156	--	296.079	--	--	33.1051	--	4.38156	6.32892	34.5527	15.0263	0
1.48247	86.519	61.6559	6.64212	--	--	--	--	--	--	--	--	17.3717	34.5984	--	57.3935	172.509	11.2405	--	287.036	--	--	44.962	--	11.2405	0	26.8987	97.2382	0
1.48627	43.123	79.2983	13	--	--	--	--	--	--	--	--	48.2455	40.5263	--	53.6317	180.474	23.0175	--	270.807	--	--	59.509	--	23.0175	0	6.61399	85.9656	0
1.49007	89.3703	84.2094	24.6505	--	--	--	--	--	--	--	--	55.4149	67.3272	--	37.5589	113.882	11.843	--	311.021	--	--	67.9646	--	11.843	0	29.2094	0	7.09161
1.49387	186.272	111.097	17.8419	--	--	--	--	--	--	--	--	55.0527	95.0263	--	56.123	107.522	0	--	380.434	--	--	67.6926	--	0	0	22.3024	14.6274	30.1405
1.49767	160.51	107.877	0	--	--	--	--	--	--	--	--	81.175	48.5711	--	34.6937	127.653	0	--	312.475	--	--	46.6182	--	0	3.53063	0	46.6532	32.3818
1.50147	109.519	99.0217	0	--	--	--	--	--	--	--	--	59.822	58.2518	--	0	171.113	8.5369	--	302.213	--	--	51.9653	--	8.5369	3.48481	0	39.3936	54.1519
1.50527	113.5	114	9	--	--	--	--	--	--	--	--	30.5	97.5	--	21.5	146	8.5	--	314	--	--	41.5	--	8.5	0	0	30	48
1.50907	152.326	105.582	9.03964	--	--	--	--	--	--	--	--	31.0484	89.4538	--	21.5947	168.674	0	--	281.48	--	--	43.978	--	0	6.47138	21.4053	50.4758	3.51541
1.51287	145.414	66.6807	0	--	--	--	--	--	--	--	--	18.0176	84.6366	--	16.3545	181.051	6.93829	--	357.861	--	--	84.1871	--	6.93829	6.5573	30.1146	42.1234	3.46915
1.51667	175.671	116.431	0	--	--	--	--	--	--	--	--	22.8017	75.5823	--	68.7639	183.384	10.9283	--	401.599	--	--	111.662	--	10.9283	0	13.27	51.0381	5.46413
1.52047	332.396	258.545	0	--	--	--	--	--	--	--	--	36.5262	88.864	--	140.928	315.316	4.73012	--	342.274	--	--	94.8389	--	4.73012	0	5.74372	97.5241	2.36506
1.52427	395.164	303.296	0	--	--	--	--	--	--	--	--	45.3423	93.3164	--	157.399	365.084	0	--	305.525	--	--	76.0796	--	0	0	0	101.503	0.94727
1.52807	185.713	102.5	0	--	--	--	--	--	--	--	--	30.527	71.6845	--	52.1827	243.392	0	--	353.13	--	--	67.1834	--	0	0	4.73648	3.07871	3.0527
1.53187	103.594	105.209	3.06556	--	--	--	--	--	--	--	--	4.95206	58.6419	--	101.974	351.467	0	--	371.309	--	--	85.3796	--	0	0	15.2838	19.8386	5.89531
1.53567	97.8217	82.1081	9.97839	--	--	--	--	--	--	--	--	24.7189	46.8162	--	67.6486	249.238	0	--	277.875	--	--	41.9513	--	0	0	0	47.5784	19.8865
1.53947	68.358	110.013	0	--	--	--	--	--	--	--	--	28.4367	37.6288	--	72.5852	201.031	0	--	403.04	--	--	51.5284	--	0	0	4.62879	54.6595	2.30568
1.54327	143.333	49.3155	0	--	--	--	--	--	--	--	--	0	69.6487	--	33.8948	132.036	0	--	243.297	--	--	46.1577	--	0	0	15.4387	18.1403	0
1.54707	186.035	92.5965	0	--	--	--	--	--	--	--	--	2.05264	97.263	--	40.0703	83.2456	0	--	408.193	--	--	79.772	--	0	0	0	16.9824	0
1.55087	116.787	90.2797	0	--	--	--	--	--	--	--	--	9.22707	10.8992	--	91.6512	172.299	0	--	321.06	--	--	113.236	--	0	0	0	4.99547	0
1.55467	70.8155	62.2106	0	--	--	--	--	--	--	--	--	15.5918	40.3952	--	66.4194	377.87	0	--	415.975	--	--	75.5266	--	0	0	0	20.2106	0
1.55847	119.506	78.9382	0	--	--	--	--	--	--	--	--	43.2399	23.5761	--	141.935	241.651	0	--	372.842	--	--	76.2572	--	0	0	0	10.8822	3.78592
1.56227	207.378	150.448	0	--	--	--	--	--	--	--	--	56.2118	67.964	--	45.5519	205.694	0	--	443.012	--	--	119.843	--	0	0	0	0	16.3422
1.56607	171.701	109.475	0	--	--	--	--	--	--	--	--	4.82417	83.537	--	80.6049	163.737	0	--	330.99	--	--	65.983	--	0	0	2.85065	0	10.9301
1.56987	165.364	62.6119	0	--	--	--	--	--	--	--	--	17.1968	14.628	--	75.8221	155.916	0	--	384.833	--	--	42.965	--	0	0	10.1617	4.36657	0
1.57367	79.2416	35.0178	0	--	--	--	--	--	--	--	--	7.73711	54.9645	--	15.9041	179.096	0	--	429.902	--	--	43.1226	--	0	0	7.5222	15.7016	4.94316
1.57747	123.698	73.9025	0	--	--	--	--	--	--	--	--	35.1442	24.9071	--	64.7999	118.647	0	--	296.377	--	--	20.7814	--	0	0.85582	27.5116	0	24.0698
1.58127	141.737	111.789	0	--	--	--	--	--	--	--	--	25.2631	59.9999	--	31	97.3683	0	--	235.053	--	--	46.3685	--	0	3.15789	0	0	32
1.58507	78.4212	23.5263	0	--	--	--	--	--	--	--	--	10.9474	11.579	--	61.9476	46.421	0	--	180.474	--	--	93.2631	--	0	0	0	0	37.1052
1.58887	137.485	47.6708	0	--	--	--	--	--	--	--	--	41.1017	43.4729	--	161.024	58.3595	0	--	221	--	--	41.8921	--	0	0	0	8.59289	5.86832
1.59267	123.671	113.513	0	--	--	--	--	--	--	--	--	2.67977	8.45158	--	90.4036	144.312	0	--	318.369	--	--	7.83317	--	0	0	0	32.5484	22.2282
1.59647	101.869	137.991	0	--	--	--	--	--	--	--	--	10.3319	36.8952	--	58.8428	118.699	3.28386	--	186.026	--	--	36.1528	--	3.28386	0	8.0044	0	0
1.60027	84.6231	86.6941	0	--	--	--	--	--	--	--	--	9.48345	26.2462	--	31.1663	158.552	12.7716	--	175.472	--	--	28.1929	--	12.7716	0	33.5521	0	0
1.60407	103.877	102.975	0	--	--	--	--	--	--	--	--	47.2017	37.518	--	23.6663	128.325	0	--	105.492	--	--	20.5616	--	0	0	16.6401	2.62268	8.27151
1.60787	146.03	14.4625	0	--	--	--	--	--	--	--	--	41.7731	2.81216	--	51.5896	108.663	0	--	79.5016	--	--	5.20955	--	0	0	27.9696	13.6026	32.7644
1.61167	174.987	63.3151	0	--	--	--	--	--	--	--	--	13.6445	13.0131	--	33.7099	149.433	0	--	191.554	--	--	15.5791	--	0	0	0	12.8419	0
1.61547	160.137	42.7367	0	--	--	--	--	--	--	--	--	0.98245	19.2174	--	15.9156	80.9473	0	--	232.811	--	--	21.0175	--	0	0	0	0	0
1.61927	84.1578	93.7376	0	--	--	--	--	--	--	--	--	6.54373	60.4211	--	75.5969	105.736	0	--	112.683	--	--	15.6492	--	0	0	2.70153	3.66636	0
1.62307	91.5089	65.2286	0	--	--	--	--	--	--	--	--	13.772	54.7191	--	47.0172	135.841	0	--	187.859	--	--	16.3687	--	0	0	11.2981	15.3332	2.50889
1.62687	87.9732	109.537	0	--	--	--	--	--	--	--	--	25.8388	33.1219	--	32.376	42.6508	0	--	148.201	--	--	43	--	0	0	0	0	13.7686
1.63067	55.0233	101.48	4.71436	--	--	--	--	--	--	--	--	53.5713	4.52579	--	72.2285	75.9146	2.45147	--	127.743	--	--	48.4687	--	2.45147	0	0	1.32002	13.7942
1.63447	150.664	53.0832	20.3056	--	--	--	--	--	--	--	--	17.8822	26.6288	--	50.7423	144.362	10.5589	--	198.41	--	--	73.8778	--	10.5589	0	2.44108	7.18778	0
1.63827	97.4998	109.763	0	--	--	--	--	--	--	--	--	37.1579	53.8419	--	31.6842	121.368	0	--	143.421	--	--	72.9738	--	0	0	10.6053	7.81579	3.13154
1.64207	172.237	97.078	0	--	--	--	--	--	--	--	--	26.7898	118.659	--	60.3402	191.815	0	--	260.052	--	--	28.948	--	0	8.84076	0	5.71072	15.8949
1.64587	142.21	116.847	0	--	--	--	--	--	--	--	--	17	80.6946	--	110.048	186.42	0	--	253.057	--	--	18.7029	--	0	39.1967	2.38423	0	12.1004
1.64967	64.978	79.965	2.51751	--	--	--	--	--	--	--	--	17	13.943	--	85.6623	38.6095	0	--	148.294	--	--	57.1359	--	0	0	10.6623	2.87715	13.943
1.65347	70.4194	51.4501	11.4936	--	--	--	--	--	--	--	--	23.6241	0	--	71.0613	100.606	0	--	180.939	--	--	69.1969	--	0	2.32739	0	28.7111	0
1.65727	53.4737	27.9297	0	--	--	--	--	--	--	--	--	46.2813	0	--	59.8415	158.088	0	--	216.367	--	--	51.6831	--	0	10.7195	0	74.194	2.28052
1.66107	75.2781	40.6679	0	--	--	--	--	--	--	--	--	18.3838	8.9078	--	114.007	137.62	0	--	279.486	--	--	118.445	--	0	0	10.4798	19.4145	13.1747
1.66487	180.763	63.9872	0	--	--	--	--	--	--	--	--	50.4732	52.8817	--	204.144	153.592	0	--	190.289	--	--	119.223	--	0	0	51.96	39.697	11.6051
1.66867	146.262	95.5655	0	--	--	--	--	--	--	--	--	22.7227	54.4746	--	125.028	190.156	0	--	222.022	--	--	74.0123	--	0	0	11.2897	25.1171	2.39445
1.67247	167.562	115.833	0	--	--	--	--	--	--	--	--	60.913	21.9167	--	76.0254	269.036	0	--	398.29	--	--	113.62	--	0	0	2.48913	67.9312	11.6159
1.67627	54.3341	142.833	0	--	--	--	--	--	--	--	--	41.8334	40.3333	--	106	190	4.83349	--	323.834	--	--	122.499	--	4.83349	0	1.66672	14.8334	3.66678
1.68007	160.426	110.394	2.48876	--	--	--	--	--	--	--	--	38.3678	34.5112	--	43.964	127.534	24.1884	--	376.363	--	--	34.9775	--	24.1884	0	12.3228	21.6547	24.3228
1.68387	56.2802	220.586	13.9202	--	--	--	--	--	--	--	--	0	21.7841	--	84	101.014	0	--	330.475	--	--	60.5759	--	0	0	22.2724	33.7043	34.4164
1.68767	51.8444	174.897	7.26654	--	--	--	--	--	--	--	--	0	20.4533	--	84	168.881	0	--	253.292	--	--	64.1245	--	0	0	11.6265	25.7198	24.6576
1.69147	47.4085	129.208	0.61283	--	--	--	--	--	--	--	--	0	19.1226	--	84	236.749	0	--	176.109	--	--	67.6732	--	0	0	0.98053	17.7354	14.8988
1.69527	164.51	114.153	0	--	--	--	--	--	--	--	--	42.4844	25.3275	--	77.6725	202.323	0	--	201.541	--	--	30.9392	--	0	0	0	30.5588	14.9039
1.69907	85.7461	94.0264	0	--	--	--	--	--	--	--	--	51.5175	30.5175	--	114.044	226.009	8.13154	--	279.991	--	--	2.60539	--	8.13154	11.7455	0	27.4825	1.44744
1.70287	41.6668	118.202	0	--	--	--	--	--	--	--	--	5.01779	68.9472	--	23.1321	179.307	0.86846	--	300.649	--	--	23.4911	--	0.86846	1.25445	15.3596	2.60539	0
1.70667	88.3748	110.205	13.4932	--	--	--	--	--	--	--	--	0	73.8996	--	24.6942	160.507	0	--	361.37	--	--	75.4753	--	0	0	1.70765	17.0914	1.7991
1.71047	43.6497	186.324	1.51332	--	--	--	--	--	--	--	--	63.837	47.9258	--	63.7627	212.947	0	--	375.193	--	--	91.7893	--	0	1.79822	0	1.91687	19.9822
1.71427	128.413	159.193	0	--	--	--	--	--	--	--	--	8.33735	4.71687	--	100.227	260.178	0	--	270.369	--	--	14.2241	--	0	0.20964	17.9036	0	76.606
1.71807	177.474	218.527	0	--	--	--	--	--	--	--	--	61.8429	11.6317	--	134.421	387.58	0	--	552.372	--	--	107.001	--	0	0	69.2112	89.4748	8.73588
1.72187	150.685	150.844	0	--	--	--	--	--	--	--	--	79.7366	37.1574	--	102.211	282.108	0	--	399.109	--	--	92.1584	--	0	0	7.89598	40.9485	50.1043
1.72567	99.7857	84.0957	0	--	--	--	--	--	--	--	--	84.5633	21.2924	--	98	179.807	14.2534	--	241.593	--	--	61.3841	--	14.2534	0	11.5809	3.71158	6.11319
1.72947	182.146	88.5747	0	--	--	--	--	--	--	--	--	40.482	23.4518	--	76.6314	173.452	18.6711	--	262.395	--	--	18.8242	--	18.6711	0	46.8337	0	0
1.73327	84.8549	119.252	20.388	--	--	--	--	--	--	--	--	35.8864	62.1167	--	34.9969	335.331	2.15773	--	290.047	--	--	67.1861	--	2.15773	0	22.6341	0	0
1.73707	236.675	107.053	2.62282	--	--	--	--	--	--	--	--	81.1842	71.4298	--	43.2895	239.053	0	--	331.982	--	--	77.5439	--	0	13.2895	24.3158	24.807	15.9474
1.74087	211.93	101.456	10.6316	--	--	--	--	--	--	--	--	33.8419	47.1929	--	186.755	159.324	0	--	308.649	--	--	24.8419	--	0	1.71048	19.6842	18.2543	2.05258
1.74467	97.5024	89.5328	1.41487	--	--	--	--	--	--	--	--	65.8121	22.8298	--	89.4457	257.733	0	--	266.188	--	--	17.1179	--	0	0	26.9388	3.76859	13.2314
1.74847	120.908	154.118	0	--	--	--	--	--	--	--	--	130.065	54.3813	--	125.131	242.026	0	--	366.789	--	--	29.342	--	0	6.17101	3.31597	11.6973	13.2369
1.75227	264.68	221.807	0	--	--	--	--	--	--	--	--	132.734	7.21445	--	53.0051	234.489	0	--	323.948	--	--	11.6901	--	0	0.85595	0	51.6197	19.1441
1.75607	177.861	110.703	12.2806	--	--	--	--	--	--	--	--	55.685	86.8412	--	52.5262	276.982	0	--	495.823	--	--	51.1048	--	0	0	13.1578	19.2811	25.2631
1.75987	146.334	50.141	1.71948	--	--	--	--	--	--	--	--	94.1221	25.3168	--	101.368	259.316	0	--	244.688	--	--	51.7369	--	0	0	1.8423	1.71948	3.19331
1.76367	128.28	79.8073	0	--	--	--	--	--	--	--	--	24.1453	108.448	--	51.2323	184.385	49.7809	--	233.074	--	--	23.9262	--	49.7809	0	0.87335	0	53.2743
1.76747	223.753	109.438	0	--	--	--	--	--	--	--	--	139.555	68.7597	--	84.0212	166.145	7.25084	--	329.516	--	--	207.65	--	7.25084	0	10.6007	0	7.75967
1.77127	236.262	41.7418	0	--	--	--	--	--	--	--	--	52.8506	61	--	33.5148	191.939	0	--	230.03	--	--	73.3654	--	0	0	37.2011	0	0
1.77507	196.054	87.446	6.0788	--	--	--	--	--	--	--	--	30.0528	61	--	3.28999	176.027	0	--	255.552	--	--	78.5256	--	0	14.7628	79.2096	12.1576	0
1.77887	241.237	43.8943	0.92101	--	--	--	--	--	--	--	--	54.1844	21.0523	--	42.553	227.711	0	--	243.763	--	--	75.1842	--	0	2.23673	22.4732	1.84201	0
1.78267	131.41	4.87316	0	--	--	--	--	--	--	--	--	91.7207	91.9525	--	33.4366	276.638	0	--	375.018	--	--	187.267	--	0	0	12.1354	19.8866	12.1049
1.78647	142.376	91.5849	0	--	--	--	--	--	--	--	--	13.1912	50.4315	--	48.2802	174.135	19.8722	--	491.905	--	--	99.591	--	19.8722	0	1.6319	45.4642	1.90388
1.79027	163.345	39.7602	0	--	--	--	--	--	--	--	--	65.3796	17.0525	--	87.1308	199.153	3.21408	--	365.058	--	--	25.3628	--	3.21408	0	0	23.1923	0
1.79407	86.0527	68.5438	0	--	--	--	--	--	--	--	--	22.7018	35.3509	--	20.7896	321.193	0	--	331.684	--	--	109.702	--	0	11.1754	28.3684	61.1228	0
1.79787	88.4731	95.6308	0	--	--	--	--	--	--	--	--	26.0346	56.1923	--	57.9982	192.146	0	--	242.319	--	--	53.6518	--	0	1.82498	4.63265	9.54607	0
1.80167	138.929	51.9263	15.4059	--	--	--	--	--	--	--	--	87.056	70.9824	--	54.0176	157.729	30.8118	--	424.853	--	--	47.1353	--	30.8118	0	0	11.1265	0
1.80547	197.46	64.5262	28.2631	--	--	--	--	--	--	--	--	39.6978	65.3027	--	60.5526	139.75	5.21078	--	269.844	--	--	40.3027	--	5.21078	0	28.2234	24.1183	0
1.80927	190.672	45.0083	4.45371	--	--	--	--	--	--	--	--	64.0617	27.3836	--	25.3836	157.437	0	--	281.429	--	--	14.3052	--	0	0	38.1093	7.26606	14.4762
1.81307	164.176	25.6844	0	--	--	--	--	--	--	--	--	32.562	3.13185	--	47.0785	217.157	0	--	437.901	--	--	16.8069	--	0	0	5.81629	0.59654	13.5965
1.81687	117.457	125.955	0	--	--	--	--	--	--	--	--	30.2543	16.1664	--	33.281	142.764	0	--	142.373	--	--	70.7536	--	0	0	0	8.50864	1.93877
1.82067	170.149	88.0868	15.2491	--	--	--	--	--	--	--	--	70.817	27.4717	--	26.6113	139.86	0	--	386.745	--	--	102.874	--	0	0	0	1.5283	0
1.82447	126.826	102.548	2.7635	--	--	--	--	--	--	--	--	33.137	50.1618	--	47.1618	119.145	0	--	266.627	--	--	66.3693	--	0	0	0	0	5.92531
1.82827	135.541	91.8301	0	--	--	--	--	--	--	--	--	22.4717	75.0693	--	59.4277	197.592	9.27048	--	356.359	--	--	79.2265	--	9.27048	0	11.7988	0	1.1006
1.83207	153.316	115.105	22.7369	--	--	--	--	--	--	--	--	18.6316	12.4735	--	101.421	241.632	21.1053	--	248.473	--	--	35.842	--	21.1053	6.73686	2.2105	0	0
1.83587	184.632	52.6311	4.26298	--	--	--	--	--	--	--	--	46.6318	29.4739	--	34.052	257.105	3.63143	--	289.685	--	--	31.2106	--	3.63143	9.68422	44.6319	0	0
1.83967	85.1969	69.3449	13.4148	--	--	--	--	--	--	--	--	18.463	5.65514	--	35.9301	200.31	0	--	288.585	--	--	150.218	--	0	1.61576	8.5635	15.0916	0
1.84347	112.75	34.7894	2.59648	--	--	--	--	--	--	--	--	1.94736	20.943	--	22.2456	152.978	4.1886	--	272.596	--	--	60.7455	--	4.1886	0	0	2.92104	16.7544
1.84727	129.506	25.3319	0	--	--	--	--	--	--	--	--	25.8558	29.1703	--	44.8558	189.371	17.5109	--	328.384	--	--	72.3623	--	17.5109	0	0	22.5195	14.1616
1.85107	164.268	62.7032	0	--	--	--	--	--	--	--	--	84.9673	47.0034	--	66.6338	275.255	12.6072	--	322.257	--	--	61.2573	--	12.6072	0	0	17.0197	14.4786
1.85487	204.19	107.949	0	--	--	--	--	--	--	--	--	149.731	67.4084	--	86.5951	367.964	3.73549	--	300.965	--	--	39.9652	--	3.73549	0	0	5.04292	16.2529
1.85867	222.729	144.869	0	--	--	--	--	--	--	--	--	113.595	73.1179	--	139.384	353.97	0	--	279.319	--	--	39.6462	--	0	0	17.8688	11.5282	14.6944
1.86247	182.631	119.504	0	--	--	--	--	--	--	--	--	61.8289	70.4254	--	120.863	229.964	0	--	318.839	--	--	66.1099	--	0	0	23.5306	18.2763	45.1759
1.86627	170.96	108.811	0	--	--	--	--	--	--	--	--	26.3996	56.7853	--	63.4652	167	0	--	356.149	--	--	66.0617	--	0	0	14.5527	41.7058	29.3559
1.87007	170.127	58.5036	0	--	--	--	--	--	--	--	--	74.505	30.4108	--	31.2668	169.86	4.57632	--	344.987	--	--	30.9743	--	4.57632	0	5.13552	25.6776	0
1.87387	127.64	87.4039	0	--	--	--	--	--	--	--	--	63.5699	13.4386	--	18.5702	160.596	3.43858	--	353.105	--	--	40.3685	--	3.43858	0	26.2282	10.8334	17.6755
1.87767	142.601	67.2296	0	--	--	--	--	--	--	--	--	19.5413	4.32333	--	84.8494	124.184	0	--	346.132	--	--	36.0226	--	0	10.218	27.8346	16.7293	21.3497
1.88147	157.856	85.5103	9.61806	--	--	--	--	--	--	--	--	101.642	9.61806	--	75.0285	145.433	0	--	432.273	--	--	41.8938	--	0	7.81617	13.4342	8.77655	14
1.88527	170.197	111.053	7.94742	--	--	--	--	--	--	--	--	80.5268	63.9603	--	70.3024	189.316	0	--	427.395	--	--	26.487	--	0	0	5.64478	14.7499	6.07899
1.88907	149.694	97.9565	0.43667	--	--	--	--	--	--	--	--	7.86014	65.0738	--	99.1834	138.851	15.7731	--	227.112	--	--	37.7428	--	15.7731	0	7.32324	12.8601	14.0831
1.89287	79.0182	77.6847	0	--	--	--	--	--	--	--	--	63.4375	25.0879	--	75.667	148.017	12.281	--	290.541	--	--	66.4386	--	12.281	20.7716	13.5614	2.19303	12.6493
1.89667	92.2752	33.8777	0	--	--	--	--	--	--	--	--	59.8995	31.7686	--	50.6157	154.668	0	--	343.629	--	--	67.6769	--	0	16.3187	6.17466	0	2.44105
1.90047	117.974	15.2149	0	--	--	--	--	--	--	--	--	117.706	78.978	--	45.114	177.245	0	--	287.127	--	--	30.5659	--	0	0	54.5876	14.4824	10.9123
1.90427	86.0489	66.4722	20.6091	--	--	--	--	--	--	--	--	87.2706	54.7558	--	35.417	167.87	0	--	376.664	--	--	18.3811	--	0	7.79803	43.4138	11.5179	15.772
1.90807	111.366	82.9347	16.4805	--	--	--	--	--	--	--	--	27.1744	22.3187	--	29.7729	136.319	0	--	439.563	--	--	49.6374	--	0	6.23588	20.5195	10.537	16.2183
1.91187	116.053	69.1841	0	--	--	--	--	--	--	--	--	54.5262	49.9997	--	29.2369	128.079	0	--	479.105	--	--	75.7104	--	0	0	17.6582	8.50014	20.7631
1.91567	133.365	67.8475	0	--	--	--	--	--	--	--	--	89.8108	30.137	--	91.3727	106.647	0	--	494.743	--	--	70.0444	--	0	0	0.89961	9.35329	18.0483
1.91947	184.447	80.6399	0	--	--	--	--	--	--	--	--	105.68	26.8634	--	105.076	127.508	1.09647	--	379.77	--	--	51.5177	--	1.09647	0	8.77172	7.68005	6.32475
1.92327	140.685	70.8908	0	--	--	--	--	--	--	--	--	51.6026	61.5546	--	87.738	132.441	0.9083	--	283.808	--	--	60.6463	--	0.9083	0	11.6332	7.09608	0
1.92707	124.001	52.1755	0	--	--	--	--	--	--	--	--	57.5975	52.4206	--	82.5961	130.597	0	--	230.122	--	--	71.4561	--	0	0	26.4916	18.4387	9.24582
1.93087	142.93	90.4373	0	--	--	--	--	--	--	--	--	67.2641	16.4217	--	47.8779	114.264	0	--	248.84	--	--	66.1054	--	0	0	19.1587	20.2808	18.6315
1.93467	139.166	80.9305	0	--	--	--	--	--	--	--	--	73.2399	29.2399	--	40.2052	105.62	0	--	330.821	--	--	45.7556	--	0	0	0	8.25337	9.17042
1.93847	64.9333	39.4473	1.61844	--	--	--	--	--	--	--	--	45.131	39.9735	--	69.5792	110.447	1.61844	--	350.131	--	--	37.9343	--	1.61844	0	0	0	0
1.94227	61.7653	84.0235	9.44508	--	--	--	--	--	--	--	--	4.83381	22.6291	--	60.6084	101.315	1.38873	--	400.691	--	--	57.5014	--	1.38873	0	0.53709	0	10.2047
1.94607	112.325	75.0277	6.9739	--	--	--	--	--	--	--	--	4.18434	29.2365	--	88.3671	185.147	0	--	465.842	--	--	57.1582	--	0	0	0.46493	12.8418	8.83361
1.94987	100.903	65.386	0	--	--	--	--	--	--	--	--	35.3158	18.1316	--	127.114	249.298	0	--	327.175	--	--	89.8772	--	0	0	13.3772	14.3684	10.1667
1.95367	87.6725	68.2316	0	--	--	--	--	--	--	--	--	45.7556	6.92573	--	87.3714	209.633	0	--	322.196	--	--	112.55	--	0	13.3187	27.131	20.3842	8.87778
1.95747	63.3648	55.7364	9.55227	--	--	--	--	--	--	--	--	13.1409	20.9602	--	96.2704	169.202	0	--	594.389	--	--	79.8955	--	0	11.733	35.3682	15.4875	38.2091
1.96127	72.9471	89.1918	8.48924	--	--	--	--	--	--	--	--	7.92563	21.1311	--	117.791	102.049	7.92563	--	577.374	--	--	127.99	--	7.92563	0	21.4501	9.51076	48.2231
1.96507	120.158	64.2627	6.84217	--	--	--	--	--	--	--	--	40.2634	26.0527	--	138.632	55.1053	7.10519	--	356.104	--	--	104.42	--	7.10519	0	1.89472	8.52623	24.3684
1.96887	228.367	77.683	6.15805	--	--	--	--	--	--	--	--	30.8954	17.053	--	79.5809	81.7363	0	--	335.473	--	--	82.0515	--	0	7.89456	14.2102	0	17.2633
1.97267	246.216	110.28	19.3881	--	--	--	--	--	--	--	--	35.5362	15.1961	--	23.0561	115.004	0	--	342.796	--	--	109.136	--	0	7.13996	34.86	0	16.144
1.97647	220.75	78.7763	17.6886	--	--	--	--	--	--	--	--	70.6974	22.7369	--	49.2193	70.7194	0	--	419.127	--	--	43.9826	--	0	0	45.6535	12.0044	28.3947
1.98027	161.736	72.3539	0	--	--	--	--	--	--	--	--	69.8034	31.0309	--	47.7641	109.342	0	--	438.933	--	--	62.3594	--	0	0	25.6152	11.0478	17.7725
1.98407	99.0782	72.7197	7.24529	--	--	--	--	--	--	--	--	80.5256	48.6577	--	36.3073	129.933	0	--	276.022	--	--	92.5714	--	0	0	17.4555	12.938	0
1.98787	86.5355	95.0171	6.75449	--	--	--	--	--	--	--	--	112.596	43.1668	--	96.7272	74.0351	0	--	172.263	--	--	64.9299	--	0	23.8067	14.4739	12.0616	0
1.99167	58.4541	114.24	0	--	--	--	--	--	--	--	--	71.8029	42.7599	--	99.7724	135.289	0	--	265.363	--	--	52.1789	--	0	34.1484	0	0	0
1.99547	169.375	64.9497	0	--	--	--	--	--	--	--	--	8.76369	86.919	--	61.9332	192.513	0	--	396.117	--	--	67.6564	--	0	22.4869	0	15.3939	0
1.99927	224.911	57.6749	0	--	--	--	--	--	--	--	--	69.9912	101.076	--	55.0102	163.369	0	--	346.965	--	--	127.251	--	0	17.402	0	24.3803	7.66327
2.00307	124.619	114.962	0	--	--	--	--	--	--	--	--	67.3052	67.7558	--	68.6105	99.8982	26.4535	--	312.084	--	--	134.547	--	26.4535	6.38662	18.8227	9.3343	12.9651
2.00687	138.598	107.929	0	--	--	--	--	--	--	--	--	37.1412	26.5257	--	111.141	65.4912	25.5432	--	359.755	--	--	75.4202	--	25.5432	0	28.8595	0	52.2115
2.01067	241.029	68.9086	12.6632	--	--	--	--	--	--	--	--	36.0235	7.09139	--	88.1018	60.9478	0	--	347.661	--	--	53.6371	--	0	0	20.4935	0	45.3995
2.01447	187.195	49.3918	12.3918	--	--	--	--	--	--	--	--	25.2165	53.3377	--	52.4524	86.7554	7.56494	--	392.102	--	--	57.4437	--	7.56494	7.06061	16.974	7.06061	28.7468
2.01827	132.068	70.2716	1.7864	--	--	--	--	--	--	--	--	49.5534	71.4565	--	58.3883	99.6992	11.6505	--	445.369	--	--	46.0874	--	11.6505	10.8738	15.1165	15.7864	46.2816
2.02207	205.558	136.235	5.32807	--	--	--	--	--	--	--	--	48.668	30.7272	--	80.9665	67.3813	5.00986	--	414.379	--	--	36.3478	--	5.00986	4.67587	17.33	19.3281	25.0316
2.02587	256.824	152.839	8.98256	--	--	--	--	--	--	--	--	49.7195	30.2136	--	106.352	42.0174	0	--	379.946	--	--	43.0014	--	0	0	27.3517	21.0174	10.4738
2.02967	200.959	51	9.0654	--	--	--	--	--	--	--	--	41.5498	105.392	--	149.608	56.8522	0	--	359.939	--	--	88.69	--	0	0	44.1962	13.5981	11.3317
2.03347	109.484	68.6065	0	--	--	--	--	--	--	--	--	16.8829	51	--	166.858	116.824	0	--	412.647	--	--	97.9647	--	0	0.72355	17.9647	5.06488	9.64738
2.03727	221.424	110.731	13.2686	--	--	--	--	--	--	--	--	65.4163	53.6537	--	56.7549	108.84	0	--	447.101	--	--	98.5875	--	0	5.41247	15.9338	15.9338	42.6537
2.04107	170.205	81.7294	41.7902	--	--	--	--	--	--	--	--	47.6375	61.7598	--	79.9214	42.9652	0	--	429.017	--	--	83.0741	--	0	13.4804	15.8517	0	49.0786
2.04487	169.558	106.609	0	--	--	--	--	--	--	--	--	30.8434	67.867	--	89.5519	71.6302	0	--	325.554	--	--	70.3132	--	0	11.4481	50.3717	1.65755	41.1057
2.04867	110.743	67.8477	0	--	--	--	--	--	--	--	--	23.7343	85.7553	--	97.6985	89.2269	3.30147	--	352.334	--	--	129.573	--	3.30147	0	3.30147	9.59402	30.2836
2.05247	186.618	88.3557	0	--	--	--	--	--	--	--	--	62.6755	71.3026	--	87.9298	76.0702	10.7457	--	512.271	--	--	154.878	--	10.7457	4.18408	14.4649	15.908	24.0655
2.05627	233.598	61.1484	0	--	--	--	--	--	--	--	--	46.6336	72.2536	--	90.7676	62.0772	0	--	504.414	--	--	47.8244	--	0	13.8168	12.2816	14.81	41.6828
2.06007	161.564	115.725	3.9346	--	--	--	--	--	--	--	--	23.3975	99.6642	--	76.8075	28.083	3.9346	--	339.189	--	--	97.5019	--	3.9346	6.48051	0	26.1308	0.76855
2.06387	164.23	92.823	16.0878	--	--	--	--	--	--	--	--	32.2986	133.335	--	39.3856	48.6834	13.123	--	414.687	--	--	59.877	--	13.123	21.6144	7.75394	0	0
2.06767	82.6753	169.974	13	--	--	--	--	--	--	--	--	13.227	46.3793	--	58.7299	103.399	4.99425	--	239.638	--	--	64.6006	--	4.99425	0	41.0374	0	0
2.07147	131.302	102.606	11.8816	--	--	--	--	--	--	--	--	28.3155	34.4466	--	55.6973	129.316	17.0791	--	282.42	--	--	40.4736	--	17.0791	0	53.3687	0	0
2.07527	208.058	68.2184	9.11351	--	--	--	--	--	--	--	--	75.773	124.158	--	82.6897	105.079	2.44971	--	441.433	--	--	52.4368	--	2.44971	11.8032	13.2227	0	3.34052
2.07907	121.877	77.5729	20.0188	--	--	--	--	--	--	--	--	66.4647	30.0895	--	110.569	62.6508	8.5873	--	415.42	--	--	57.1082	--	8.5873	41.3752	10.9293	2.85137	14.7807
2.08287	117.325	117.431	35.1321	--	--	--	--	--	--	--	--	53.7635	53.9392	--	71.9564	89.1057	0	--	396.824	--	--	104.843	--	0	0	0	10.1493	14.2193
2.08667	110.741	74.4447	0	--	--	--	--	--	--	--	--	27.345	42.8759	--	55.31	83.0512	0	--	465.526	--	--	76.5579	--	0	0	4.5849	4.5849	11.7251
2.09047	169.309	116.851	0	--	--	--	--	--	--	--	--	24.5701	140.449	--	60.6448	161.57	0	--	608.086	--	--	141.71	--	0	3.869	20.7851	23.5793	6.23339
2.09427	120.344	103.223	0	--	--	--	--	--	--	--	--	23	65.665	--	60.8604	153.581	0	--	437.242	--	--	121.595	--	0	14.1488	21.2837	25.9395	28.786
2.09807	145.737	90.8411	1.89453	--	--	--	--	--	--	--	--	26.1576	22.8937	--	50.895	120.738	0	--	385.262	--	--	81.2087	--	0	8.84113	20.5269	0	37.8937
2.10187	153.372	116.21	7.10503	--	--	--	--	--	--	--	--	32.9467	54.1045	--	55.4226	73.9985	0	--	462.161	--	--	137.157	--	0	33.1568	0	2.94774	66.1568
2.10567	217.856	106.91	0	--	--	--	--	--	--	--	--	11.0658	48.557	--	112.27	50.3774	0	--	531.515	--	--	104.329	--	0	3.77249	11.7366	11.485	31.7425
2.10947	77.0917	170.252	3.29778	--	--	--	--	--	--	--	--	4.94667	98.8394	--	137.603	118.839	0	--	419.718	--	--	75.7945	--	0	15.1144	50.435	1.58778	24.5267
2.11327	110.963	108.374	12.7158	--	--	--	--	--	--	--	--	22.7684	59.7999	--	79.4317	64.4054	0	--	426.927	--	--	156.421	--	0	3.17896	40.6998	1.23156	17.0526
2.11707	187.73	52.8756	5.2447	--	--	--	--	--	--	--	--	25.6653	86.5708	--	61.867	67.4768	0	--	279.669	--	--	91.3908	--	0	2.01719	68.6522	4.78969	19.957
2.12087	141.081	84.3691	20.7553	--	--	--	--	--	--	--	--	51.3605	64.7295	--	94.6137	166.549	0	--	243.811	--	--	155.995	--	0	12.8241	3.02579	2.82407	0
2.12467	99.4594	88.6825	0	--	--	--	--	--	--	--	--	29.1832	28.384	--	105.62	49.7991	10.4461	--	416.529	--	--	71.8479	--	10.4461	19.1787	11.9867	24.4461	8.63814
2.12847	144.91	148.595	2.56525	--	--	--	--	--	--	--	--	17.7492	46.7563	--	103.281	49.9866	42.331	--	615.52	--	--	102.963	--	42.331	0	3.15723	56.7256	44.3813
2.13227	138.916	97.4656	10.446	--	--	--	--	--	--	--	--	33	163.497	--	50.2378	56.1611	2.41061	--	243.165	--	--	76.004	--	2.41061	0	15.6071	15.2672	40.1768
2.13607	236.455	104.454	3.47396	--	--	--	--	--	--	--	--	30.105	96.579	--	161.016	65.386	0	--	362.265	--	--	150.56	--	0	4.24595	19.4039	3.85996	3.47396
2.13987	162.772	10.8246	14.5263	--	--	--	--	--	--	--	--	14.5263	93.5964	--	94.8247	75.1054	0	--	424.421	--	--	74.4209	--	0	19.1052	37.3683	19.421	23.9826
2.14367	81.3019	25.0432	0	--	--	--	--	--	--	--	--	5.18816	70.0392	--	100.396	108.424	0	--	340.568	--	--	30.8039	--	0	5.65492	18.1922	16.4235	42.4668
2.14747	123.128	35.2693	0	--	--	--	--	--	--	--	--	37.3733	84.4834	--	44.0924	104.491	0.94303	--	370.289	--	--	66.0885	--	0.94303	0	16.1709	22.8645	12.1709
2.15127	163.865	156.581	0	--	--	--	--	--	--	--	--	73.1748	144.847	--	67.8777	92.9302	4.06115	--	319.956	--	--	126.493	--	4.06115	0	5.50216	52.7381	9.76401
2.15507	135.026	26.4737	0	--	--	--	--	--	--	--	--	35.1842	56.1052	--	76.9211	64.5525	0	--	407.316	--	--	91.8945	--	0	0	9.78943	21.9738	49.7894
2.15887	138.474	66.7111	0	--	--	--	--	--	--	--	--	35.8158	26.4999	--	76.9473	42.0791	0	--	481.709	--	--	66.2639	--	0	3.50006	0	42.7105	32.6315
2.16267	114.734	196.743	0	--	--	--	--	--	--	--	--	34.6332	11	--	56.0656	65.6989	0	--	217.174	--	--	213.604	--	0	18.8166	3.11775	37.5502	4.76832
2.16647	143.175	102.548	0	--	--	--	--	--	--	--	--	30.1228	27.3638	--	39.943	54.2368	0	--	300.167	--	--	50.4255	--	0	14.7632	13.943	49.8902	24.3816
2.17027	247.437	61.3145	5.90817	--	--	--	--	--	--	--	--	18.6113	87.4981	--	36.026	60.7644	2.68553	--	274.729	--	--	45.7681	--	2.68553	3.40167	0.17904	84.795	24.1614
2.17407	192.685	61.4547	27.2112	--	--	--	--	--	--	--	--	32.1397	35.3843	--	89.7184	34.2268	12.3687	--	300.649	--	--	123.458	--	12.3687	15.667	6.08715	31.3341	49.2816
2.17787	165.631	120	2.45602	--	--	--	--	--	--	--	--	60.1228	106.684	--	126.526	84.0177	0	--	321.455	--	--	46.4383	--	0	0	24.7371	0	28.7887
2.18167	189.96	127.689	13.8447	--	--	--	--	--	--	--	--	53.0487	128.582	--	128.068	84.2903	0	--	438.339	--	--	72.5436	--	0	0.31066	1.3203	0	105.641
2.18547	258.138	171.517	12.9593	--	--	--	--	--	--	--	--	36.2258	154.702	--	122.755	165.749	0	--	502.975	--	--	75.6426	--	0	2.0815	8.84637	0	120.693
2.18927	326.319	215.348	12.0738	--	--	--	--	--	--	--	--	19.4017	180.824	--	117.443	247.213	0	--	567.614	--	--	78.7418	--	0	3.85245	16.3729	0	135.746
2.19307	190.536	83.925	1.04798	--	--	--	--	--	--	--	--	69.1094	142.843	--	51.2879	117.1	0	--	444.314	--	--	19.6765	--	0	0.34933	25.214	14.6027	30.2178
2.19687	153.28	160.405	3.64916	--	--	--	--	--	--	--	--	102.281	105.245	--	133.492	129.544	0	--	464.842	--	--	39.5441	--	0	39.2285	31.4737	15.0877	13.614
2.20067	312.474	70.4732	0.35086	--	--	--	--	--	--	--	--	39.3155	33.5786	--	38.9118	70.8769	0	--	319.298	--	--	110.421	--	0	3.77174	2.80688	21.386	62.2634
2.20447	159.057	85.524	0	--	--	--	--	--	--	--	--	21.1922	59.6987	--	103.48	129.489	0	--	339.515	--	--	30.7119	--	0	0	0	20.1834	54.2839
2.20827	197.382	245.066	18.158	--	--	--	--	--	--	--	--	103.527	24.8682	--	112.816	84.2498	0	--	382.947	--	--	21.0921	--	0	0	17.2501	12.7368	62.079
2.21207	84.5861	63.0409	14.5765	--	--	--	--	--	--	--	--	10.7606	50.8295	--	27.1273	165.777	0	--	437.62	--	--	114.104	--	0	12.6549	1.82546	44.5412	34.9784
2.21587	213.85	81.754	1.35099	--	--	--	--	--	--	--	--	31.6225	5.21094	--	75.8241	103.623	0	--	467.394	--	--	95.088	--	0	1.35099	0	28.123	7.60547
2.21967	235.325	56.1843	0	--	--	--	--	--	--	--	--	40.421	16.2631	--	151.57	105.939	0	--	628.114	--	--	240.175	--	0	0	15.3596	2.50882	13.1316
2.22347	68.6837	59.2968	0	--	--	--	--	--	--	--	--	50.895	52.1829	--	88.8351	34.1364	0	--	341.852	--	--	134.561	--	0	0	1.70765	0	19.3973
2.22727	100.35	138.222	0	--	--	--	--	--	--	--	--	5.24633	126.13	--	60.3205	58.3679	9.8902	--	326.881	--	--	103.917	--	9.8902	50.3501	19.7804	12.5875	27.1929
2.23107	209.841	63.7479	0	--	--	--	--	--	--	--	--	33.1218	54.3286	--	68.7422	30.6686	1.15298	--	393.453	--	--	118.113	--	1.15298	21.983	2.30595	1.46743	82.6062
2.23487	105.687	77.2626	0	--	--	--	--	--	--	--	--	41.4736	70.9468	--	189.892	106.63	0	--	517.313	--	--	44.8438	--	0	1.89509	0	0	78.2634
2.23867	178.788	101.473	0	--	--	--	--	--	--	--	--	109.104	81.1577	--	103.792	115.105	0	--	376.214	--	--	144.261	--	0	0	0	29.5257	8.10679
2.24247	284.317	38.08	23.1611	--	--	--	--	--	--	--	--	27.0281	103.379	--	63.494	42.8443	0	--	408.776	--	--	62.574	--	0	0	16.9254	35.6724	50.7762
2.24627	191.832	15.7548	2.85155	--	--	--	--	--	--	--	--	63.1872	57.0321	--	100.955	47.3549	0	--	359.8	--	--	17.1676	--	0	11.5742	35.9162	3.9483	80.1484
2.25007	210.914	148.747	0	--	--	--	--	--	--	--	--	21.1293	72.2759	--	66.9943	58.7514	0	--	257.259	--	--	37.8218	--	0	1.47558	4.31322	0	46.6537
2.25387	201.711	72.0904	6.20158	--	--	--	--	--	--	--	--	52.2095	80.3156	--	202.864	79.4907	0	--	579	--	--	62.2626	--	0	0	0	15.061	17.1937
2.25767	252.27	51.1407	0.79847	--	--	--	--	--	--	--	--	61.4297	33.1596	--	133.293	212.232	0	--	389.886	--	--	94.2358	--	0	0	0	17.8859	30.8327
2.26147	142.56	100.281	20.2888	--	--	--	--	--	--	--	--	33.7721	65.8133	--	136.996	177.837	12.3497	--	326.479	--	--	83.886	--	12.3497	16.7603	0	31.2318	10.0648
2.26527	164.909	91.1311	2.72311	--	--	--	--	--	--	--	--	17.6576	104.501	--	100.209	85.4844	1.65755	--	308.776	--	--	115.501	--	1.65755	2.24953	19.3953	3.90708	0.82877
2.26907	230.561	81.1008	0	--	--	--	--	--	--	--	--	39.6977	13.3314	--	168.726	75.7554	0	--	446.553	--	--	55.9284	--	0	0	2.69074	10.5323	0
2.27287	418.828	128.247	0	--	--	--	--	--	--	--	--	35.9823	65.7909	--	257.949	98.8075	0	--	351.085	--	--	108.405	--	0	0	12.281	25.1582	17.5442
2.27667	249.259	163.948	0	--	--	--	--	--	--	--	--	42.0177	75.8772	--	319.001	187.967	12.281	--	354.299	--	--	96.8241	--	12.281	14.9126	17.5088	21.7367	95.4402
2.28047	218.507	144.42	11.3532	--	--	--	--	--	--	--	--	74.4396	37.5739	--	225.568	114.415	1.7735	--	301.108	--	--	110.593	--	1.7735	12.6334	2.28022	2.66025	54.474
2.28427	198.798	103.469	1.65334	--	--	--	--	--	--	--	--	76.3815	165.541	--	238.93	122.948	0	--	461.454	--	--	83.3241	--	0	1.52616	0	0	19.0698
2.28807	234.236	110.166	0	--	--	--	--	--	--	--	--	88.166	135.467	--	255.166	44.3137	14.773	--	401.707	--	--	91.166	--	14.773	0	34.7601	0	26.297
2.29187	189.634	69.4497	0	--	--	--	--	--	--	--	--	26.6088	48.1097	--	158.874	127.521	2.23766	--	336.029	--	--	42.6344	--	2.23766	0	18.2907	26.9196	41.0256
2.29567	268.843	188.054	0	--	--	--	--	--	--	--	--	128.159	95.9215	--	295.975	117.684	0	--	247.236	--	--	55.8423	--	0	0	1.97359	38.8158	5.65761
2.29947	392.673	142.153	0	--	--	--	--	--	--	--	--	30.8688	54.8514	--	248.1	76.8209	11.2402	--	505.629	--	--	78.8865	--	11.2402	25.9389	0	17.5196	44.9608
2.30327	332.242	128.544	0	--	--	--	--	--	--	--	--	45.8313	45.272	--	182.569	162.582	1.76824	--	411.491	--	--	149.391	--	1.76824	17.9043	0	21.7758	22.6246
2.30707	130.743	123.699	0	--	--	--	--	--	--	--	--	20.891	158.554	--	112.922	158.074	0	--	211.066	--	--	57.6294	--	0	2.23588	0	23	13.6987
2.31087	272.788	94.6318	0	--	--	--	--	--	--	--	--	3.96499	128.86	--	161.456	134.369	0	--	561.103	--	--	70.2279	--	0	20.6315	0	3.2282	30.1929
2.31467	277.789	190.579	0	--	--	--	--	--	--	--	--	68.1932	59.9647	--	193.351	102.632	0	--	423.561	--	--	116.263	--	0	16.2631	11.1755	0	7.21043
2.31847	270.576	120.556	12.8383	--	--	--	--	--	--	--	--	43.9087	51.7118	--	331.374	256.339	7.70296	--	397.847	--	--	91.3323	--	7.70296	20.1353	1.8735	18.8295	50.0737
2.32227	308.486	76.0662	2.17123	--	--	--	--	--	--	--	--	23.4607	40.0265	--	159.003	259.053	1.30274	--	468.275	--	--	41.5269	--	1.30274	44.947	16.2498	17.7237	31.4872
2.32607	248.577	122.094	18.7346	--	--	--	--	--	--	--	--	46.5472	60.9925	--	109.82	200.499	0	--	612.846	--	--	74.024	--	0	45.5937	2.82009	11.8905	27.8516
2.32987	236.149	239.911	3.28088	--	--	--	--	--	--	--	--	7.60568	105.842	--	98.4913	246.306	0	--	519.431	--	--	47.8161	--	0	6.7109	0	12.7017	67.14
2.33367	160.274	193.484	0	--	--	--	--	--	--	--	--	22.9732	110.447	--	49.3519	248.342	0	--	373.073	--	--	76.0344	--	0	6.80688	0	17.2543	22.9484
2.33747	251.206	80.3358	0	--	--	--	--	--	--	--	--	4.12556	60.8623	--	158.761	234.292	0	--	439.956	--	--	95.5552	--	0	8	0	12.9168	40.2632
2.34127	219.211	49.3028	0	--	--	--	--	--	--	--	--	69.4111	99.4027	--	159.685	232.846	0	--	567.735	--	--	81.0705	--	0	1.22818	11.8507	39.9338	6.90853
2.34507	289.22	58.7987	1.68553	--	--	--	--	--	--	--	--	56.717	61.6479	--	96.1636	228.786	0	--	389.95	--	--	94.0126	--	0	10.1132	5.57234	7.07553	26.1258
2.34887	226.523	141.003	0.31572	--	--	--	--	--	--	--	--	34.3151	75.7377	--	83.3157	287.792	0	--	345.421	--	--	81.8415	--	0	1.89434	0.63145	40.4226	70.5805
2.35267	247.721	153.023	0	--	--	--	--	--	--	--	--	19.4649	69.9533	--	155.187	309.047	0	--	378.605	--	--	86.8141	--	0	0	2.2326	30.1392	76.5116
2.35647	290.139	149.488	0	--	--	--	--	--	--	--	--	5.76754	58.0233	--	240.906	320.977	0	--	419.697	--	--	96.093	--	0	0	4.8837	8.93039	74.7442
2.36027	201.583	118.343	0	--	--	--	--	--	--	--	--	43.6133	73.3529	--	174.654	417.297	0	--	397.457	--	--	82.5547	--	0	15.7008	2.51093	0	51.9026
2.36407	219.085	84.8038	40.654	--	--	--	--	--	--	--	--	73.8385	57.2191	--	84.7384	432.473	0	--	428.82	--	--	60.7077	--	0	20.0307	0	0	37.1615
2.36787	288.737	102.632	29.473	--	--	--	--	--	--	--	--	46.9469	33.2631	--	84.5791	481.107	15.0529	--	447.105	--	--	92.2112	--	15.0529	23.1054	0.57896	0	17.7365
2.37167	270.316	93.0535	0	--	--	--	--	--	--	--	--	19.316	112.471	--	113.841	517.527	10.9478	--	485.156	--	--	98.0006	--	10.9478	12.211	28.7887	33.578	12.8418
2.37547	201.819	78.3404	0	--	--	--	--	--	--	--	--	31.4448	139.874	--	124.389	422.339	9.22239	--	516.201	--	--	69.8956	--	9.22239	0	20.7564	35.5204	18.8472
2.37927	202.797	65.1873	9.76823	--	--	--	--	--	--	--	--	54.7682	113.552	--	135.365	461.384	6.80638	--	357.88	--	--	71.9174	--	6.80638	9.76823	13.7904	8.08257	28.3428
2.38307	227.851	42.2751	17.5721	--	--	--	--	--	--	--	--	82.0219	95.5546	--	139.135	505.113	0	--	389.013	--	--	73.7074	--	0	7.2751	31.4367	32.035	48.0131
2.38687	223.43	57.2357	7.73736	--	--	--	--	--	--	--	--	48.5375	90.2716	--	159.087	462.194	0	--	541.042	--	--	53.0359	--	0	0	32.4388	24.0718	37.0449
2.39067	227.542	72.2969	0	--	--	--	--	--	--	--	--	35.8441	74.5622	--	130.88	481.334	0	--	516.525	--	--	91.5267	--	0	7.38031	12.5362	34.063	25.974
2.39447	180.645	59.1186	0	--	--	--	--	--	--	--	--	38.7239	123.499	--	102.921	522.013	0	--	625.327	--	--	158.289	--	0	5.64483	6.78938	47.5528	12.5923
2.39827	219.508	95.2604	0	--	--	--	--	--	--	--	--	45.6699	124.345	--	94.8561	427.335	0	--	733.382	--	--	141.529	--	0	13.5781	11.4343	98.5358	0
2.40207	219.286	186.898	0	--	--	--	--	--	--	--	--	56.6199	88.69	--	138.081	426.995	0	--	470.242	--	--	140.167	--	0	10.4798	12.1267	79.6522	13.5202
2.40587	241.49	170.931	0	--	--	--	--	--	--	--	--	46.7019	104.596	--	115.44	460.93	0	--	337.121	--	--	127.755	--	0	10.105	9.63166	12.7197	47.5784
2.40967	208.369	90.4655	7.82471	--	--	--	--	--	--	--	--	56.6494	87.4957	--	146.042	492.655	0	--	342.728	--	--	54.0517	--	0	7.93966	31.033	0	33.5833
2.41347	149.47	61.7719	6.20153	--	--	--	--	--	--	--	--	66.2148	60.5437	--	186.605	415.238	0	--	330.952	--	--	53.2072	--	0	50.69	22.1483	4.45627	8
2.41727	166.469	93.4199	7.24098	--	--	--	--	--	--	--	--	28.3521	34.1631	--	155.746	397.98	0	--	482.009	--	--	68.075	--	0	40.3131	7.79798	13.57	33.6219
2.42107	310.97	110.573	5.79104	--	--	--	--	--	--	--	--	13.8634	64.7991	--	180.936	541.517	0	--	456.684	--	--	80.845	--	0	25.5086	15.1091	8.01837	27.9368
2.42487	341.42	95.8157	10.5002	--	--	--	--	--	--	--	--	38.816	85.2102	--	239.948	568.315	6.6317	--	523.871	--	--	118.237	--	6.6317	38.8157	32.5792	2.21057	12.5264
2.42867	219.23	48.7357	26.7027	--	--	--	--	--	--	--	--	53.8513	40.2897	--	198.427	468.226	13.1004	--	625.037	--	--	112.643	--	13.1004	25.2973	20.6912	29.3088	47.8107
2.43247	189.544	50.088	14.9078	--	--	--	--	--	--	--	--	53.1623	19.2895	--	135.228	306.188	6.32451	--	477.223	--	--	111.899	--	6.32451	9.13151	18.0922	22.5875	72.4518
2.43627	224.285	98.737	7.67549	--	--	--	--	--	--	--	--	48.9035	59.281	--	168.571	302.882	0	--	564.115	--	--	133.772	--	0	0.45175	18.1973	9.86849	54.456
2.44007	202.793	82.2509	6.35855	--	--	--	--	--	--	--	--	32.7171	65.984	--	185.625	349.622	0	--	577.454	--	--	160.104	--	0	0	10.3665	28.9164	67.2909
2.44387	183.509	55.5439	0	--	--	--	--	--	--	--	--	44.4736	44.3684	--	170.368	302.719	0	--	472.789	--	--	103.123	--	0	15.7719	6.386	35.8246	58.4563
2.44767	126.857	38.6727	6.49775	--	--	--	--	--	--	--	--	64.4585	42.4585	--	270.798	291.454	0	--	408.983	--	--	79.3621	--	0	20.3363	15.7029	27.5023	27.1267
2.45147	114.776	82.8017	5.52642	--	--	--	--	--	--	--	--	103.92	55.4866	--	334.882	232.948	0	--	557.852	--	--	137.434	--	0	13.5395	13.3555	33.8682	21.3816
2.45527	137.894	92.5379	0	--	--	--	--	--	--	--	--	66.2472	59.4471	--	258.274	224.713	0	--	548.716	--	--	114.683	--	0	8.60506	26.4352	37.5261	11.3681
2.45907	98.6818	80.0214	8.5937	--	--	--	--	--	--	--	--	2.31447	56.7597	--	210.074	239.533	0	--	406.799	--	--	100.707	--	0	14.205	50.6113	22.3321	27.0956
2.46287	172.313	89.3687	59.876	--	--	--	--	--	--	--	--	18.7276	42.8777	--	161.773	183.966	0	--	408.018	--	--	98.9918	--	0	32.0962	24.1762	34.8679	33.6232
2.46667	166.496	91.6553	45.7892	--	--	--	--	--	--	--	--	16.3533	35.9914	--	147.236	123.436	0	--	365.165	--	--	130.678	--	0	20.8205	20.7778	35.9516	18.2707
2.47047	109.227	101.531	0	--	--	--	--	--	--	--	--	53.0681	46.1841	--	212.332	120.003	0	--	439.829	--	--	144.159	--	0	1.87727	25.2023	16.7545	27.7364
2.47427	175.761	129.065	19.6352	--	--	--	--	--	--	--	--	84.6102	62.267	--	357.32	111.159	0	--	381.471	--	--	79.9137	--	0	11.1443	6.10114	6.10114	25.2023
2.47807	238.079	119.711	17.4496	--	--	--	--	--	--	--	--	44.0521	44.4101	--	297.596	123.686	0	--	408.46	--	--	111.935	--	0	16.7729	0	15.3233	6.13093
2.48187	232.843	42.634	0	--	--	--	--	--	--	--	--	89.9965	31.1572	--	181.683	147.369	0	--	471.635	--	--	105.845	--	0	6.15824	33.6825	22.6845	6.31547
2.48567	203.091	31.443	0	--	--	--	--	--	--	--	--	94.3063	33.043	--	248.068	112.942	0	--	335.446	--	--	111.886	--	0	0	34.1291	10.1873	51.8278
2.48947	214.311	77.7455	0	--	--	--	--	--	--	--	--	66.0525	26.0877	--	346.934	90.4342	0	--	487.424	--	--	138.206	--	0	7.30698	3.34651	25.921	52.5089
2.49327	214.777	67.9051	0	--	--	--	--	--	--	--	--	67.6022	85.4087	--	355.639	61.8613	0	--	587.537	--	--	79.73	--	0	6.69344	0	21.9927	20.5219
2.49707	173.016	64.7871	0	--	--	--	--	--	--	--	--	24.6145	90.1897	--	310.323	73.8971	0	--	500.48	--	--	118.519	--	0	0	56.1252	0	10.0868
2.50087	177.982	88.1403	0	--	--	--	--	--	--	--	--	14.9033	59.9735	--	380.008	114.21	0	--	442.036	--	--	154.123	--	0	0	60.3867	0	54.3412
2.50467	290.53	90.9695	0	--	--	--	--	--	--	--	--	12.6037	72.4848	--	419.116	76.7196	13.3963	--	499.292	--	--	116.088	--	13.3963	10.8201	7.75612	15.9725	50.8995
2.50847	271.957	69.9861	9.23717	--	--	--	--	--	--	--	--	34.896	51.473	--	538.795	71.9223	12.6574	--	575.775	--	--	107.619	--	12.6574	10.2233	10.7767	15.0915	8.72399
2.51227	201.605	83.3281	8.76341	--	--	--	--	--	--	--	--	77.7497	15.5794	--	752.38	69.0536	0	--	471.002	--	--	96.6057	--	0	18.4732	10.224	0	57.0252
2.51607	251.032	137.625	0	--	--	--	--	--	--	--	--	121.755	11.1309	--	1012.36	71.4815	0	--	427.894	--	--	79.7284	--	0	27.8222	17.4914	4.77037	91.8198
2.51987	303.718	183.669	0	--	--	--	--	--	--	--	--	189.494	32.825	--	1383.38	144.533	0	--	488.106	--	--	75.301	--	0	11.8837	51.5821	14.0679	85.6214
2.52367	305.609	176.794	0	--	--	--	--	--	--	--	--	199.048	51.798	--	1392.16	172.038	0	--	478.567	--	--	76.8329	--	0	0	58.4317	15.6584	63.9578
2.52747	232.468	62.078	0	--	--	--	--	--	--	--	--	75.2013	72.4092	--	671.325	98.065	4.30522	--	337.487	--	--	93.5325	--	4.30522	0	3.24026	0	14.5065
2.53127	304.498	66.7492	1.75011	--	--	--	--	--	--	--	--	66.7502	102	--	821.247	120.251	15.9999	--	424.002	--	--	111.251	--	15.9999	3.50022	3.75017	11.5007	16.25
2.53507	231.598	43.1769	10.2354	--	--	--	--	--	--	--	--	73.7556	104.643	--	677.361	155.937	9.76462	--	548.372	--	--	142	--	9.76462	10.5157	20.4618	36.5427	40.8921
2.53887	355.108	88.3154	18.2805	--	--	--	--	--	--	--	--	70.7369	144.804	--	701.256	171.717	0	--	624.666	--	--	145.93	--	0	0	42.8067	20.0363	88.6817
2.54267	394.999	81.9125	13	--	--	--	--	--	--	--	--	74.2281	45.3156	--	923.663	99.3512	0	--	595.509	--	--	145.473	--	0	0	34.965	42.9994	13.2631
2.54647	318.291	110.203	12.2665	--	--	--	--	--	--	--	--	103.184	42.3131	--	687.58	124.511	0	--	572.728	--	--	95.9974	--	0	0	30.9754	3.91204	14.912
2.55027	328.424	140.626	7.58753	--	--	--	--	--	--	--	--	174.245	62.6926	--	656.961	106.836	3.61871	--	488.665	--	--	63.4475	--	3.61871	0	4.34245	32.8873	30.1362
2.55407	257.03	97.6724	2.88213	--	--	--	--	--	--	--	--	144.354	62.0919	--	459.86	57.2009	11.3973	--	415.629	--	--	63.917	--	11.3973	0	19.4411	68.9474	42.1616
2.55787	240.153	59.0802	9.15849	--	--	--	--	--	--	--	--	115.343	130.523	--	432.014	73.0764	0	--	419.568	--	--	75.6264	--	0	8.52453	29.683	14.0528	44.0274
2.56167	312.079	47.5794	0	--	--	--	--	--	--	--	--	133.685	168.052	--	578.498	109.395	7.10566	--	573.131	--	--	142.684	--	7.10566	31.4997	49.8948	14.5528	25.3946
2.56547	291.821	73.8866	0	--	--	--	--	--	--	--	--	187.361	187.415	--	459.084	87.7941	27.6418	--	529.075	--	--	94.9821	--	27.6418	19.1224	71.0924	19.8687	33.7432
2.56927	263.593	73.259	0	--	--	--	--	--	--	--	--	135.385	390.12	--	454.554	43.3729	15.351	--	517.365	--	--	77.8331	--	15.351	19.9563	92.1062	7.67081	73.8206
2.57307	215.634	54.2403	0	--	--	--	--	--	--	--	--	190.956	164.283	--	321.463	29.205	0	--	417.35	--	--	106.074	--	0	4.86038	19.9044	42.7208	23.5283
2.57687	316.246	80.965	0	--	--	--	--	--	--	--	--	130.281	54.0176	--	317.982	18.9299	0	--	475.035	--	--	114.175	--	0	21.2281	83.2631	59.2631	29.1053
2.58067	260.353	129.527	0	--	--	--	--	--	--	--	--	100.614	62.1058	--	315.596	80.2633	0	--	524.052	--	--	153.825	--	0	19.9475	72.1755	15.5784	73.5446
2.58447	198.83	105.55	0	--	--	--	--	--	--	--	--	125.498	37.2227	--	359.55	68.7293	0	--	570.913	--	--	164.087	--	0	23.2183	77.3537	40.2795	25.2751
2.58827	305.948	108.473	0	--	--	--	--	--	--	--	--	135.342	53.8816	--	322.211	78.447	0	--	517.632	--	--	142.659	--	0	49.5002	107.5	15.3421	26.9603
2.59207	206.752	188.79	0	--	--	--	--	--	--	--	--	115.059	63.1386	--	236.736	122.299	0	--	398.147	--	--	26.0126	--	0	20.8908	76.4412	22.8949	50.5253
2.59587	171.675	182.905	0	--	--	--	--	--	--	--	--	36.1136	96.062	--	172.579	69.9207	3.5086	--	479.49	--	--	51.3858	--	3.5086	22.9036	59.3778	25.7635	0
2.59967	193.542	99.3881	2.83827	--	--	--	--	--	--	--	--	87.9245	67.6846	--	233.116	86.1968	12.5068	--	569.755	--	--	55.2103	--	12.5068	14.8518	37.8679	7.42316	3.0566
2.60347	158.094	139.018	10.2057	--	--	--	--	--	--	--	--	147.431	111.44	--	365.57	80.1771	0	--	601.59	--	--	41.8026	--	0	3.00922	121.467	32.0655	14.2149
2.60727	120.845	148.966	0	--	--	--	--	--	--	--	--	79.398	37.4213	--	353.04	104.453	0	--	530.264	--	--	144.851	--	0	10.9915	148.304	27.5787	18.6532
2.61107	214.972	111.847	0	--	--	--	--	--	--	--	--	137.777	25.4325	--	315.14	48.921	0	--	538.586	--	--	141.493	--	0	0	67.1627	37	37.5628
2.61487	265.209	132.789	0	--	--	--	--	--	--	--	--	155.842	39.7925	--	338.16	59.4201	2.94774	--	621.415	--	--	156.737	--	2.94774	0	31.7909	37	49.999
2.61867	207.677	110.922	0	--	--	--	--	--	--	--	--	119.898	119.569	--	403.383	33.9342	11.0658	--	485.845	--	--	133.766	--	11.0658	0	76.6287	29.2454	18.3233
2.62247	204.931	84.4961	3.09167	--	--	--	--	--	--	--	--	39.9239	80.0839	--	422.015	53.8628	3.09167	--	672.053	--	--	78.6033	--	3.09167	0	84.9772	3.29778	9.52667
2.62627	193.915	76.3602	11.9076	--	--	--	--	--	--	--	--	83.237	77.9881	--	370.557	97.8957	11.9076	--	542.403	--	--	120.486	--	11.9076	0	103.465	12.7014	2.88625
2.63007	300.775	102.13	0	--	--	--	--	--	--	--	--	79.9968	121.023	--	383.058	165.55	2.0521	--	519.668	--	--	88.824	--	2.0521	0	78.8177	0	11.1271
2.63387	324.515	105.459	4.43782	--	--	--	--	--	--	--	--	61.91	79.6779	--	461.876	241.673	7.98281	--	506.399	--	--	103.837	--	7.98281	0	52.8155	1.81547	0.20172
2.63767	191.196	46.4288	21.3973	--	--	--	--	--	--	--	--	129.675	28.6252	--	489.366	79.1514	6.02699	--	491.552	--	--	52.5097	--	6.02699	0	47.946	14.8261	6.82609
2.64147	185.237	77.9213	15.2498	--	--	--	--	--	--	--	--	157.314	55.5397	--	421.696	47.8426	24.0787	--	748.734	--	--	139.342	--	24.0787	2.56591	0	30.4996	36.1187
2.64527	168.672	114.826	0	--	--	--	--	--	--	--	--	25.4552	62.1604	--	307.295	95.408	0	--	470.722	--	--	85.3443	--	0	10.4347	2.36793	10.853	57.6454
2.64907	158.006	148.526	0	--	--	--	--	--	--	--	--	123.104	24.2194	--	483.959	94.3757	5.8958	--	273.26	--	--	53.5951	--	5.8958	0	12.9826	46.7459	35.3528
2.65287	222.685	71.4561	0	--	--	--	--	--	--	--	--	93.2104	63.6842	--	578.088	82.8243	37.7194	--	351.035	--	--	87.684	--	37.7194	0	13.7192	13.193	0
2.65667	283.863	52.7022	0	--	--	--	--	--	--	--	--	80.1449	57.6509	--	527.706	32.7134	56.5492	--	363.525	--	--	53.5212	--	56.5492	0	6.72539	11.3098	0
2.66047	219.519	5.71515	0	--	--	--	--	--	--	--	--	138.128	69.4165	--	482.159	113.815	0	--	425.079	--	--	130.232	--	0	3.2063	36.6975	22.0669	2.64048
2.66427	308.969	45.2366	0	--	--	--	--	--	--	--	--	173.741	49.6623	--	630.684	67.1711	0	--	379.684	--	--	77.035	--	0	16.057	76.061	100.215	16.8289
2.66807	276.242	109.41	0	--	--	--	--	--	--	--	--	117.808	34.9434	--	822.959	57.4412	0	--	398.038	--	--	108.07	--	0	9.74663	185.457	22.7421	29.3756
2.67187	393.026	31.9474	0	--	--	--	--	--	--	--	--	108.053	70.974	--	1030.18	68.7369	0	--	642.499	--	--	128.71	--	0	9.57912	55.7367	3.31585	25.2894
2.67567	255.981	54.5366	1.83397	--	--	--	--	--	--	--	--	128.017	138.494	--	871.598	69.0657	0	--	437.882	--	--	113.463	--	0	42.6468	35.3359	14.6989	1.83397
2.67947	382.931	95.2018	12.6973	--	--	--	--	--	--	--	--	140.057	62.6623	--	818.553	59.7763	0	--	427.956	--	--	74.7763	--	0	3.69733	72.1359	21.5786	8.20178
2.68327	176.589	92.6522	23.0098	--	--	--	--	--	--	--	--	152.806	57.5726	--	723	82.3338	1.03492	--	439.392	--	--	95.8212	--	1.03492	14.7263	89.4874	113.233	1.43296
2.68707	324.454	124.085	11.942	--	--	--	--	--	--	--	--	146.165	88.5623	--	1039.98	111.995	6.79015	--	402.648	--	--	117.071	--	6.79015	7.6429	81.0759	75.6029	9.40174
2.69087	472.329	155.519	0.87359	--	--	--	--	--	--	--	--	139.524	119.554	--	1356.98	141.659	12.5457	--	365.9	--	--	138.323	--	12.5457	0.5591	72.6639	37.9702	17.371
2.69467	355.05	124.841	0	--	--	--	--	--	--	--	--	34.9192	78.7097	--	1299.1	154.132	1.0261	--	423.791	--	--	207.238	--	1.0261	0	37.9204	2.76258	54.8428
2.69847	276.143	61.479	0	--	--	--	--	--	--	--	--	149.793	106.177	--	1297.5	88.0601	0	--	501.442	--	--	135.973	--	0	0	46.9208	39.4303	4.81492
2.70227	327.751	180.668	0	--	--	--	--	--	--	--	--	188.5	124.584	--	989.996	101.25	0	--	376.915	--	--	185.834	--	0	52.2506	55.3334	28.3332	0
2.70607	188.165	65.4986	27.5003	--	--	--	--	--	--	--	--	98.4156	224.084	--	1353.42	64.4996	11.9168	--	574.002	--	--	125.916	--	11.9168	64.3334	37.6665	2.24972	0
2.70987	219.718	101.456	2.62165	--	--	--	--	--	--	--	--	77.2234	33.138	--	976.5	63.7378	1.13605	--	499.914	--	--	39.6902	--	1.13605	5.68024	83.4558	54.7567	57.4945
2.71367	377.264	43.9646	11.8597	--	--	--	--	--	--	--	--	178.176	132.597	--	843.035	100.491	9.12285	--	547.562	--	--	158.808	--	9.12285	0	44.2103	44.4911	44.7543
2.71747	262.114	137.912	1.19215	--	--	--	--	--	--	--	--	123.511	156.716	--	584.219	16.8036	20.8996	--	681.978	--	--	191.891	--	20.8996	39.0567	3.66817	3.94328	35.7336
2.72127	254.447	59.9338	16.3422	--	--	--	--	--	--	--	--	150.592	112.605	--	570.803	65.1976	71.9344	--	775.803	--	--	75.9731	--	71.9344	3.96035	42.6713	14.5264	15.9341
2.72507	218.684	156.316	1.65792	--	--	--	--	--	--	--	--	160.355	26.2896	--	440.356	174.5	7.09223	--	685.04	--	--	79.4342	--	7.09223	0	42.4605	72.2894	76.6446
2.72887	133.647	144.402	0	--	--	--	--	--	--	--	--	153.769	101.161	--	211.866	75.6253	0	--	353.203	--	--	97.2706	--	0	0	119.737	7.494	41.4195
2.73267	209.93	80.5615	8.13156	--	--	--	--	--	--	--	--	316.535	137.105	--	376.93	169.71	26.2017	--	490.666	--	--	141.465	--	26.2017	7.22806	118.965	13.5526	30.6755
2.73647	195.612	62.3058	18.8951	--	--	--	--	--	--	--	--	92.021	67.1364	--	159.519	50.5652	2.91304	--	609.75	--	--	14.6657	--	2.91304	0.8036	18.1499	23.0959	32.6987
2.74027	239.754	136.525	18.2018	--	--	--	--	--	--	--	--	67.6973	63.4955	--	65.5668	69.267	0	--	359.359	--	--	120.481	--	0	0	4.30267	27.5964	3.3294
2.74407	261.184	103.641	1.81592	--	--	--	--	--	--	--	--	68	85.5788	--	174.885	68.5044	15.285	--	547.586	--	--	199.635	--	15.285	11.6885	30.0743	2.82477	14.3858
2.74787	165.426	115.113	3.58071	--	--	--	--	--	--	--	--	94.8553	77.2579	--	129.814	65.3145	1.78198	--	516.499	--	--	189.992	--	1.78198	1.36269	16.8868	0	1.67716
2.75167	295.365	133.105	0.42113	--	--	--	--	--	--	--	--	200.893	59.0004	--	193.683	166.103	0	--	695.206	--	--	148.632	--	0	12.526	20.3683	12.526	40.2623
2.75547	328.926	121.637	27.6169	--	--	--	--	--	--	--	--	155.094	71.2539	--	161.02	67.5325	16.9265	--	497.847	--	--	177.853	--	16.9265	1.52786	4.07353	1.52786	28.0735
2.75927	250.87	105.755	3.39971	--	--	--	--	--	--	--	--	102.593	35.6061	--	79.4315	58.4517	2.08369	--	678.447	--	--	179.329	--	2.08369	0	12.684	15.1356	17.0967
2.76307	301.542	116.465	25.8194	--	--	--	--	--	--	--	--	75.6322	69.284	--	113.626	174.742	0	--	620.309	--	--	213.723	--	0	12.4645	15.7806	29.4645	1.7548
2.76687	189.323	108.249	3.29167	--	--	--	--	--	--	--	--	108.46	82.8649	--	181.055	118.081	23.0489	--	547.945	--	--	105.415	--	23.0489	1.58908	21.319	3.51868	82.444
2.77067	258.164	122.947	0	--	--	--	--	--	--	--	--	122.745	172.594	--	47.2496	116.974	2.96556	--	461.151	--	--	110.491	--	2.96556	7.97346	61.8673	11.5172	43.3873
2.77447	373.09	55.3124	4.41061	--	--	--	--	--	--	--	--	148.699	157.536	--	77.5167	92.4185	0	--	583.318	--	--	155.342	--	0	12.5285	22.8939	60.6346	4.36151
2.77827	334.104	144.74	0.59198	--	--	--	--	--	--	--	--	190.791	108.157	--	65.4863	31.6958	26.4481	--	309.189	--	--	220.067	--	26.4481	20.9344	11.7104	21.1566	28.2113
2.78207	206.228	119.212	0	--	--	--	--	--	--	--	--	58.4785	95.8292	--	63.8815	70.7221	3.55355	--	485.098	--	--	131.911	--	3.55355	14.0661	33.9203	13.2369	23.1845
2.78587	202.288	72.7458	0	--	--	--	--	--	--	--	--	31.2225	73.934	--	134.22	55.934	0	--	394.626	--	--	96.1785	--	0	8.61126	4.5233	45.4767	2.68953
2.78967	265.405	72.2633	22.8075	--	--	--	--	--	--	--	--	122.107	83.281	--	112.42	21.4204	0	--	343.789	--	--	244.758	--	0	30.8075	0	6.13942	0
2.79347	388.405	44.1804	3.29365	--	--	--	--	--	--	--	--	176.919	26.4875	--	55.6007	27.4798	0	--	573.05	--	--	123.649	--	0	4.30708	22.7064	26.1996	41.9194
2.79727	323.828	113.317	0	--	--	--	--	--	--	--	--	154.197	92.1897	--	44.5087	111.045	0	--	446.401	--	--	94.2718	--	0	6.10974	9.41643	36.9826	6.10466
2.80107	310.254	103.925	30.5487	--	--	--	--	--	--	--	--	67.0821	27.0647	--	80.6584	187.589	0	--	351.429	--	--	174.172	--	0	34.9302	16.601	4.83285	19.202
2.80487	361.268	147.923	4.5868	--	--	--	--	--	--	--	--	79.3306	91.5985	--	120.758	78.823	0	--	631.229	--	--	97.3672	--	0	5.111	30.1653	11.2963	2.88313
2.80867	175.341	136.763	0	--	--	--	--	--	--	--	--	150.737	193.316	--	28.7361	60.1316	0	--	547.341	--	--	67.4999	--	0	12.158	31.1316	50.3424	0
2.81247	433.922	55.3186	0	--	--	--	--	--	--	--	--	110.851	83.3579	--	134.184	212.175	0	--	542.699	--	--	231.874	--	0	33.0219	25.8122	18.8209	9.51093
2.81627	270.781	63.7356	0	--	--	--	--	--	--	--	--	129.783	85.5995	--	146.088	112.451	0	--	492.297	--	--	149.138	--	0	4.89667	25.864	44.9673	1.4962
2.82007	192.206	92.057	0	--	--	--	--	--	--	--	--	86.478	58.7587	--	91.4298	61.0307	0	--	390.684	--	--	170.018	--	0	0	25.136	39.6316	66.5307
2.82387	228.013	47.8256	0	--	--	--	--	--	--	--	--	167.607	132.283	--	75.2577	59.441	0	--	475.79	--	--	129.546	--	0	0	80.0565	28.5372	10.7602
2.82767	313.223	63.2089	0	--	--	--	--	--	--	--	--	59.0787	136.404	--	92.911	52.2637	0	--	737.843	--	--	125.438	--	0	3.43836	55.476	51.9281	18.911
2.83147	210.456	115.785	12.8383	--	--	--	--	--	--	--	--	202.474	63.1057	--	54.9175	28.747	0	--	864.444	--	--	155.1	--	0	10.8471	28.6029	69.6941	52.8118
2.83527	221.789	193.275	2.17123	--	--	--	--	--	--	--	--	166.711	49.2895	--	100.17	37.8288	11.9735	--	601.043	--	--	83.0274	--	11.9735	1.73698	19.8685	72.8553	8.39541
2.83907	275.75	121.184	0	--	--	--	--	--	--	--	--	171.395	67.8157	--	39.7239	47.6974	2.02635	--	706.236	--	--	128.158	--	2.02635	20.5263	40.3815	143.131	53.0262
2.84287	317.209	77.1971	0	--	--	--	--	--	--	--	--	81.1852	136.566	--	94.4179	55.8121	0	--	460.368	--	--	98.8305	--	0	3.56372	84.0211	36.6399	70.5151
2.84667	382.56	117.946	15.3155	--	--	--	--	--	--	--	--	102.438	98.6501	--	43.0364	36.5794	12.7629	--	485.323	--	--	139.648	--	12.7629	0	28.8873	73.0076	49.8777
2.85047	387.349	145.589	23.274	--	--	--	--	--	--	--	--	102.973	132.568	--	50.8356	78.2054	14.6233	--	526.63	--	--	155.911	--	14.6233	11.3013	48.8904	66.8014	51.274
2.85427	380.709	168.61	29.4719	--	--	--	--	--	--	--	--	95.8893	182.595	--	72.9711	131.331	14.1806	--	560.276	--	--	165.208	--	14.1806	24.5827	85.1926	47.7649	57.4719
2.85807	320.569	178.592	13.0538	--	--	--	--	--	--	--	--	83.5269	146.753	--	48.8441	89.6485	5.71102	--	560.382	--	--	93.2151	--	5.71102	12.2379	78.0934	29.3427	24.4758
2.86187	321.677	100.594	0	--	--	--	--	--	--	--	--	67.5677	93.8516	--	82.0042	114.974	0	--	581.655	--	--	74.6025	--	0	0	25.8604	17.2839	22.9912
2.86567	231.282	90.6663	0	--	--	--	--	--	--	--	--	82.7455	77.5351	--	108.658	147.719	0	--	578.316	--	--	135.026	--	0	0	37.026	13.4123	31.9474
2.86947	229.687	102.607	4.70142	--	--	--	--	--	--	--	--	111.517	134.706	--	65.327	108.204	0	--	495.768	--	--	124.564	--	0	0	25.9763	21.8152	15.2464
2.87327	279.978	111.821	11.5109	--	--	--	--	--	--	--	--	73.0181	89.6431	--	93.663	59.913	0	--	536.601	--	--	100.17	--	0	0	63.1957	15.1268	2.90399
2.87707	236.501	73.751	13.4167	--	--	--	--	--	--	--	--	71.0828	94.6655	--	83.1675	121.665	0	--	543.751	--	--	124.333	--	0	0	52.5843	19.4164	4.66658
2.88087	227.004	71.0079	5.44996	--	--	--	--	--	--	--	--	56.8306	175.523	--	87.9117	159.092	12.777	--	533.458	--	--	178.75	--	12.777	0	33.9078	12.1576	3.35382
2.88467	323.949	111.474	0	--	--	--	--	--	--	--	--	76.8955	150.368	--	101.526	142.263	20.2631	--	544.158	--	--	131.315	--	20.2631	26.632	20.6311	45.7376	22.5793
2.88847	281.371	108.106	25.473	--	--	--	--	--	--	--	--	58.8962	119.052	--	82.895	125.369	8.00031	--	555.526	--	--	95.5258	--	8.00031	69.1572	34.1569	33.2645	30.895
2.89227	181.212	66.2946	28.4355	--	--	--	--	--	--	--	--	29.0705	73.0007	--	120.811	63.2714	0	--	670.457	--	--	130.329	--	0	36.4243	45.1649	0	29.0352
2.89607	129.675	85.5178	7.23239	--	--	--	--	--	--	--	--	31.5526	123.185	--	136.338	67.3687	0	--	639.28	--	--	93.7145	--	0	10.3422	40.1711	0	56.1317
2.89987	219.405	127.296	13.1566	--	--	--	--	--	--	--	--	61.0335	124.077	--	62.7932	66.5385	0	--	575.301	--	--	65.2965	--	0	16.8559	35.9916	13.7286	63.1315
2.90367	279.911	107.63	9.88518	--	--	--	--	--	--	--	--	61.6214	77.5702	--	45.5105	78.353	7.98293	--	530.119	--	--	87.2552	--	7.98293	6.87665	31.1404	17.7277	54.4298
2.90747	247.376	89.2707	0	--	--	--	--	--	--	--	--	57.0567	68.3494	--	98.2224	130.546	6.05247	--	564.637	--	--	99.703	--	6.05247	7.37985	37.6768	32.3011	51.7293
2.91127	205.318	70.6328	0	--	--	--	--	--	--	--	--	51.7246	50.8164	--	80.6999	126.804	3.96028	--	674.484	--	--	127.025	--	3.96028	5.64519	61.2357	20.4095	66.4069
2.91507	215.515	87.2516	0	--	--	--	--	--	--	--	--	60.3694	72.9883	--	65.4087	105.039	3.03928	--	571.414	--	--	99.4713	--	3.03928	0	35.8269	9.6189	36.5637
2.91887	207.075	87.2144	9.57624	--	--	--	--	--	--	--	--	41.0749	72.3411	--	67.8605	86.7907	0	--	436.088	--	--	87.7856	--	0	25.9122	6.68992	45.1654	1.74677
2.92267	165.405	41.0546	7.45683	--	--	--	--	--	--	--	--	26.9113	55.1227	--	42.5978	41.8796	1.12273	--	285.202	--	--	85.6682	--	1.12273	48.8068	13.0523	29.3887	7.29772
2.92647	220.518	49.0665	0	--	--	--	--	--	--	--	--	64.9485	128.107	--	23.9693	37.7998	0.88206	--	288.645	--	--	50.554	--	0.88206	23.6105	32.0922	14.5332	13.559
2.93027	252.391	59.189	0	--	--	--	--	--	--	--	--	62.4921	81.9553	--	76.8139	33.834	0	--	304.046	--	--	58.8369	--	0	20.938	26.733	11.518	6.20202
2.93407	184.202	72.3928	0	--	--	--	--	--	--	--	--	36.3163	11.1394	--	91.3666	93.305	13.9243	--	271.722	--	--	80.8988	--	13.9243	24.3036	47.5322	7.24062	18.38
2.93787	148.546	76.0259	7.20977	--	--	--	--	--	--	--	--	23.2356	37.1925	--	37.0517	91.8851	11.1351	--	326.713	--	--	72.908	--	11.1351	10.5632	33.4052	5.79023	24.1264
2.94167	180.63	62.8948	5.81611	--	--	--	--	--	--	--	--	29.71	28.8957	--	56.1033	47.5261	0	--	347.606	--	--	67.3156	--	0	3.13175	0	0	10.3687
2.94547	192.546	109.87	18.7077	--	--	--	--	--	--	--	--	27.3448	24.7556	--	138.319	70.1574	11.0045	--	348.804	--	--	112.918	--	11.0045	0	0	0	11.6027
2.94927	131.916	85.9513	15.3595	--	--	--	--	--	--	--	--	50.9915	71.088	--	79.9599	40.5918	9.03501	--	300.079	--	--	131.553	--	9.03501	7.12724	27.9607	0	20.2895
2.95307	142.177	60.3143	0	--	--	--	--	--	--	--	--	62.0053	70.9446	--	42.7608	27.5733	0	--	258.934	--	--	110.325	--	0	5.8732	23.041	0	40.5429
2.95687	166.895	79.2707	1.0917	--	--	--	--	--	--	--	--	48.5459	88.4848	--	126.581	48.0917	1.0917	--	276.646	--	--	86.5327	--	1.0917	0	0	17.4673	45.7205
2.96067	100.421	94.4034	32.456	--	--	--	--	--	--	--	--	74.5613	77.316	--	103.912	22.351	0.91229	--	337.491	--	--	121.491	--	0.91229	0	0	33.6316	20.5966
2.96447	54.7511	78.1357	26.5942	--	--	--	--	--	--	--	--	73.7994	33.5852	--	60.2052	64.436	0	--	393.62	--	--	121.848	--	0	0	21.1177	16.0482	50.9428
2.96827	52.5395	38.5126	0	--	--	--	--	--	--	--	--	55.5395	24.1445	--	66.3815	108.21	0	--	321.299	--	--	70.2757	--	0	0	17.9597	0	47.9984
2.97207	84.289	12.4344	9.71038	--	--	--	--	--	--	--	--	25.7899	60.4599	--	70.3946	68.7899	0	--	244.145	--	--	32.803	--	0	2.15786	0	5.39465	24.3288
2.97587	146.986	25.7811	8.33208	--	--	--	--	--	--	--	--	44.5798	70.2931	--	47.6076	29.0352	0	--	276.523	--	--	46.3006	--	0	9.90817	38.6717	6.77736	15.7384
2.97967	135.727	84.9221	0	--	--	--	--	--	--	--	--	97.9829	62.3776	--	68.4135	27.1669	0	--	434.284	--	--	74.4649	--	0	6.97346	45.78	18.9829	0
2.98347	71.8306	75.4468	5.86007	--	--	--	--	--	--	--	--	69.4468	43.6342	--	63.3158	43.4583	0	--	394.302	--	--	71.3363	--	0	0	19.2709	39.991	43.1514
2.98727	122.295	42.7148	5.16251	--	--	--	--	--	--	--	--	33	7.97842	--	23.408	51.592	0	--	248.672	--	--	41.9353	--	0	27.0648	63.2306	41.1625	56.058
2.99107	154.565	23.7101	15.3906	--	--	--	--	--	--	--	--	35.6536	10.6142	--	25.1843	37.0787	0	--	206.811	--	--	27.5528	--	0	23.9337	49.2754	38.1228	46.7371
2.99487	126.585	64.7615	13.6775	--	--	--	--	--	--	--	--	17.9223	9.43278	--	44.9076	30.3971	0	--	314.675	--	--	103.102	--	0	0	8.45377	19.3939	27.3551
2.99867	173.787	56.3716	0	--	--	--	--	--	--	--	--	30.5248	17.3676	--	36.317	53.8413	0	--	355.057	--	--	109.845	--	0	0	7.57937	33.1037	1.57887
3.00247	208.188	14.1485	0	--	--	--	--	--	--	--	--	89.9651	15.7074	--	21.2882	32.8428	0	--	371.511	--	--	40.5153	--	0	4.71616	0	59.9039	1.42795
3.00627	135.197	62.489	0	--	--	--	--	--	--	--	--	86.6424	32.8795	--	40.5693	15.135	0	--	358.624	--	--	40.3102	--	0	4.30292	0	88.7919	0
3.01007	85.4831	71.5118	8.35136	--	--	--	--	--	--	--	--	35.0777	30.1165	--	34.7314	34.2196	0	--	328.284	--	--	64.7855	--	0	25.576	6.26352	64.282	25.576
3.01387	172.388	39.6071	19.6375	--	--	--	--	--	--	--	--	36.8251	47.8074	--	59.5716	69.1394	0	--	258.482	--	--	47.616	--	0	23.5374	18.2357	15.4804	36.5285
3.01767	232.9	46.5277	17.9499	--	--	--	--	--	--	--	--	57.9182	84.4248	--	98.9182	101.132	1.14776	--	173.71	--	--	33.5752	--	1.14776	0.68865	18.4908	14.3113	31.4274
3.02147	213.381	78.4669	8.19067	--	--	--	--	--	--	--	--	59.6926	69.786	--	100.693	109.117	3.36576	--	223.393	--	--	48.214	--	3.36576	2.01945	7.84437	12.9805	43.8482
3.02527	195.594	96.7601	5.1919	--	--	--	--	--	--	--	--	57.0701	87.2953	--	98.5941	122.598	3.69003	--	310.827	--	--	55.8561	--	3.69003	2.21402	3.92991	8.85607	52.476
3.02907	175.65	83.035	12.6012	--	--	--	--	--	--	--	--	54.2801	151.216	--	90.2938	132.097	0	--	396.557	--	--	47.5175	--	0	0	18.3638	17.0777	60.8326
3.03287	168.159	97.0797	6.95702	--	--	--	--	--	--	--	--	72.0737	118.883	--	88.0737	82.54	0	--	334.552	--	--	86.1041	--	0	3.34968	26.454	54.405	91.8343
3.03667	242.683	136.376	20.1323	--	--	--	--	--	--	--	--	63.6483	134.125	--	100.76	59.875	19.077	--	598.968	--	--	207.499	--	19.077	9.69331	20.7282	37.2791	111.192
3.04047	295.366	139.432	0	--	--	--	--	--	--	--	--	91.5436	66.9477	--	162.055	125.526	55.923	--	566.249	--	--	252.544	--	55.923	0	18.0174	75.5887	143.491
3.04427	342.549	81.4539	7.09226	--	--	--	--	--	--	--	--	91.1479	81.3031	--	64.2166	106.19	0	--	657.972	--	--	216.18	--	0	0	20.4934	41.6676	121.23
3.04807	283.252	81.4987	22.7507	--	--	--	--	--	--	--	--	68	141.501	--	28.9964	88.2434	7.999	--	477.743	--	--	93.2492	--	7.999	4.99937	28.2488	39.9979	71.4986
3.05187	291.029	125.444	5.25787	--	--	--	--	--	--	--	--	98.6117	149.349	--	109.778	209.411	30.2579	--	648.942	--	--	115.982	--	30.2579	15.0225	47.0405	80.7961	102.018
3.05567	421.561	143.35	0	--	--	--	--	--	--	--	--	154.648	210.7	--	96.1581	109.123	20.5788	--	689.228	--	--	141.755	--	20.5788	0	32.7724	53.6844	87.7894
3.05947	366.853	105.03	0	--	--	--	--	--	--	--	--	41.3937	92.9832	--	120.72	140.638	33.6196	--	665.233	--	--	211.996	--	33.6196	10.3266	61.2145	50.0838	69.2965
3.06327	366.334	162.505	2.45674	--	--	--	--	--	--	--	--	37.5793	109.844	--	142.805	182.3	101.416	--	590.075	--	--	285.644	--	101.416	39.3846	20.613	8.07215	29.1226
3.06707	386.912	86.0526	12.4211	--	--	--	--	--	--	--	--	40.088	134.457	--	109.877	207.755	0	--	677.807	--	--	189.298	--	0	10.7194	0	37.9302	27.1052
3.07087	408.253	96.0652	6.74663	--	--	--	--	--	--	--	--	33.2436	105.463	--	120.288	140.864	0	--	687.681	--	--	204.165	--	0	0	5.76387	12.2264	39.7946
3.07467	388.708	116.578	12.4337	--	--	--	--	--	--	--	--	108.802	140.448	--	136.826	231.198	0	--	650.785	--	--	261.428	--	0	2.05308	29.236	61.2744	46.6697
3.07847	348.475	109.536	10.0471	--	--	--	--	--	--	--	--	89.0362	144.971	--	85.2609	243.982	2.21377	--	574.906	--	--	129.641	--	2.21377	12.6812	9.12681	15.7645	23.1522
3.08227	429.499	141.002	51.3343	--	--	--	--	--	--	--	--	39.4977	69.4991	--	188.328	248.337	10.8336	--	710.999	--	--	153.501	--	10.8336	17.8331	3.83285	17.8311	56.0003
3.08607	479.5	89.5044	10.8329	--	--	--	--	--	--	--	--	116.33	116.502	--	382.829	111.502	0	--	711.162	--	--	142.506	--	0	22.4992	25.0004	89.1633	48.8339
3.08987	465.839	201.857	3.15242	--	--	--	--	--	--	--	--	47.4573	174.619	--	243.296	174.143	5.97301	--	616.367	--	--	282.247	--	5.97301	0	29.1929	6.13893	65.1569
3.09367	471.358	158.639	19.3245	--	--	--	--	--	--	--	--	106.358	213.397	--	112.629	211.52	30.1589	--	742.258	--	--	171.42	--	30.1589	6.49015	2.1093	36.6755	71.6192
3.09747	554.078	76.4334	17.6065	--	--	--	--	--	--	--	--	161.445	155.937	--	189.949	250.8	2.26235	--	645.837	--	--	81.0076	--	2.26235	39.192	18.8175	32.0913	43.6673
3.10127	648.059	130.628	0	--	--	--	--	--	--	--	--	133.686	271.574	--	215.265	158.313	17.1572	--	730.684	--	--	196.472	--	17.1572	37.6837	44.2642	19.2101	14.1057
3.10507	488.683	189.689	5.99875	--	--	--	--	--	--	--	--	92.2088	362.322	--	153.264	204.899	28.6327	--	742.316	--	--	236.367	--	28.6327	47.8956	33.0497	26.8956	6.36793
3.10887	498.404	62.2011	32.0255	--	--	--	--	--	--	--	--	122.636	232.3	--	153.313	146.079	0	--	760.703	--	--	247.077	--	0	23.7989	91.0198	8.9306	23.0878
3.11267	401.198	79.0645	0	--	--	--	--	--	--	--	--	50.8465	416.536	--	250.326	354.133	3.37633	--	895.791	--	--	151.767	--	3.37633	12.4604	2.30205	33.9902	45.9208
3.11647	494.628	109.903	1.98638	--	--	--	--	--	--	--	--	53.056	554.133	--	45.8623	212.72	19.2496	--	704.101	--	--	162.417	--	19.2496	24.1679	13.7776	58.5976	52.3752
3.12027	579.621	135.992	11.0613	--	--	--	--	--	--	--	--	66.1226	343.027	--	101.413	134.86	3.40348	--	879.351	--	--	190.693	--	3.40348	65.903	8.04392	69.1226	53.4382
3.12407	426.694	179.79	1.18741	--	--	--	--	--	--	--	--	47.2654	445.634	--	125.384	193.147	0	--	903.549	--	--	130.001	--	0	11.922	11.922	47.5937	21.4917
3.12787	505.065	123.396	8.86849	--	--	--	--	--	--	--	--	64.9868	358.014	--	59.0794	292.144	0	--	773.053	--	--	46.4757	--	0	0.2895	6.94792	43.6178	45.6178
3.13167	476.947	225.118	11.9736	--	--	--	--	--	--	--	--	55.9605	402.368	--	94.421	224.092	2.46057	--	773.408	--	--	204.092	--	2.46057	1.71052	41.0525	0.86844	7.64483
3.13547	507.772	135.459	5.32996	--	--	--	--	--	--	--	--	38.2881	245.288	--	86.2463	205.034	14.5511	--	661.658	--	--	239.518	--	14.5511	5.76212	8.21102	11.7621	39.2714
3.13927	441.105	59.2107	31.8068	--	--	--	--	--	--	--	--	40	229.034	--	68.5267	228.86	0	--	853.51	--	--	188.228	--	0	39.1579	48.9997	51.7546	24.9297
3.14307	420.865	89.9747	0	--	--	--	--	--	--	--	--	43.2268	121.689	--	116.866	248.84	0	--	976.824	--	--	128.823	--	0	33.0588	3.89909	81.0841	3.76464
3.14687	539.899	119.6	7.2971	--	--	--	--	--	--	--	--	62.7518	145.529	--	21.1612	370.038	4.51268	--	691.569	--	--	236.558	--	4.51268	25.6558	26.2156	38.8714	31.3605
3.15067	679.75	94.9737	76.4605	--	--	--	--	--	--	--	--	55.329	195.763	--	96.6184	240.355	42.671	--	742.895	--	--	118.75	--	42.671	15.8553	3.59217	1.19739	58.3946
3.15447	511.644	81.9076	77.8686	--	--	--	--	--	--	--	--	99.4736	91.4471	--	85.8551	180.381	1.38152	--	747.013	--	--	203.25	--	1.38152	39.9475	37.8948	11.8027	13
3.15827	720.693	143.31	44.2507	--	--	--	--	--	--	--	--	109.143	152.984	--	126.83	316.421	15	--	894.817	--	--	190.857	--	15	9.07253	25.9919	2.10776	12.5418
3.16207	688.438	79.0174	15.5089	--	--	--	--	--	--	--	--	82.5779	131.684	--	244.527	162.789	16.7543	--	859.23	--	--	240.228	--	16.7543	94.088	15.8246	25.1929	8.78943
3.16587	809.576	99.6507	1.57196	--	--	--	--	--	--	--	--	294.162	129.266	--	139.887	165.149	32.8167	--	538.217	--	--	244.529	--	32.8167	40.3801	14.262	44.4194	16.738
3.16967	911.089	100.166	16.8335	--	--	--	--	--	--	--	--	154.001	244.334	--	81.249	109.832	12.4995	--	845.668	--	--	158.999	--	12.4995	13.5832	17	16.4982	12.8336
3.17347	600.331	143.667	3.66671	--	--	--	--	--	--	--	--	86.2502	209.417	--	134.667	174.917	41.3332	--	774.164	--	--	190.417	--	41.3332	18.3335	20.5829	111.501	4.16614
3.17727	794.534	130.278	1.24438	--	--	--	--	--	--	--	--	67.8296	153.724	--	92.8901	196.448	52.4328	--	989.529	--	--	175.157	--	52.4328	1.57621	58.1749	9.15692	45.8521
3.18107	718.482	267.366	17.1724	--	--	--	--	--	--	--	--	76.089	221.59	--	158.526	321.143	13.4905	--	920.978	--	--	196.127	--	13.4905	20.2964	43.466	35.5228	0.77084
3.18487	800.541	284.665	44.6731	--	--	--	--	--	--	--	--	64.5564	279.696	--	165.179	297.634	19.7004	--	958.681	--	--	159.755	--	19.7004	36.7081	112.661	67.4591	10.5292
3.18867	882.599	301.964	72.1738	--	--	--	--	--	--	--	--	53.0239	337.803	--	171.832	274.126	25.9102	--	996.384	--	--	123.383	--	25.9102	53.1199	181.857	99.3954	20.2875
3.19247	718.851	213.052	13.7857	--	--	--	--	--	--	--	--	74.808	214.183	--	77.7681	305.301	4.83396	--	919.262	--	--	125.21	--	4.83396	10.026	117.65	36.8599	15.4323
3.19627	719.369	114.263	0	--	--	--	--	--	--	--	--	155.456	198.943	--	90.6273	310.539	0	--	726.302	--	--	165.548	--	0	0	62.4516	35.1228	16.4605
3.20007	605.511	91.2839	14.6987	--	--	--	--	--	--	--	--	102.59	275.493	--	89.8341	269.987	0	--	733.729	--	--	91.5242	--	0	0	111.161	30.6507	23.5327
3.20387	801.529	158.527	40.0265	--	--	--	--	--	--	--	--	100.869	115.788	--	62.7103	256.921	10.6054	--	912.054	--	--	237.791	--	10.6054	35.0793	56.2888	66.5267	4.60506
3.20767	615.422	133.211	40.9211	--	--	--	--	--	--	--	--	91.7632	207.342	--	96.9735	286.184	2.39478	--	583.712	--	--	155.895	--	2.39478	7.9212	31.2106	52.158	12.2368
3.21147	940.494	106.131	44.8733	--	--	--	--	--	--	--	--	89	427.871	--	110.061	337.672	0	--	799.896	--	--	240.274	--	0	0	32.2489	41.3145	31.2444
3.21527	816.223	166.912	8.67532	--	--	--	--	--	--	--	--	122.268	205.047	--	159.684	283.087	0	--	795.973	--	--	245.715	--	0	25.965	6.2236	79.7589	25.2631
3.21907	731.455	87.482	10.502	--	--	--	--	--	--	--	--	142.118	304.569	--	121.721	229.223	0	--	815.353	--	--	241.808	--	0	38.4628	44.4315	38.1057	19.7686
3.22287	737.526	103.736	66.2621	--	--	--	--	--	--	--	--	139.351	313.141	--	136.631	226.456	39.5431	--	1039.47	--	--	323.507	--	39.5431	34.351	38.86	26	29.491
3.22667	944.282	76.0397	28.3804	--	--	--	--	--	--	--	--	80.9525	305.197	--	100.415	352.54	9.62921	--	1176.97	--	--	175.875	--	9.62921	20.1442	47.0523	13.9477	25.5721
3.23047	829.465	128.801	3.15824	--	--	--	--	--	--	--	--	66.1974	249.62	--	121.302	315.581	32.1044	--	987.716	--	--	130.987	--	32.1044	50.7096	70.8679	95.2741	16.7765
3.23427	700.706	101.458	2.40802	--	--	--	--	--	--	--	--	99.7123	225.565	--	39.9033	183.415	23.9465	--	789.111	--	--	175.752	--	23.9465	29.3011	54.3278	35.7327	44.6989
3.23807	790.077	103.786	0.60266	--	--	--	--	--	--	--	--	64.0488	142.29	--	3.61597	331.604	13.6071	--	908.827	--	--	160.629	--	13.6071	28.3929	9.84346	89.5184	24.0311
3.24187	980.038	144.516	0	--	--	--	--	--	--	--	--	111.27	187.454	--	102.172	359.237	2.42138	--	862.591	--	--	287.302	--	2.42138	32.3946	27.9376	52.923	27.3768
3.24567	1062.33	174.665	23.8437	--	--	--	--	--	--	--	--	191.173	227.844	--	180.456	279.495	0	--	902.994	--	--	277.286	--	0	86.2509	163.756	18.3355	41.9218
3.24947	1123.01	252.239	6.18483	--	--	--	--	--	--	--	--	246.104	435.635	--	144.782	301.28	0	--	702.282	--	--	205.668	--	0	33.3175	52.5213	13.7938	23.5663
3.25327	787.51	155.101	0	--	--	--	--	--	--	--	--	154.39	274.461	--	91.5149	238.174	0	--	736.496	--	--	224.928	--	0	66.011	57.8666	22.7321	14.0309
3.25707	913.574	189.814	0	--	--	--	--	--	--	--	--	70.2995	302.784	--	179.802	212.677	0	--	791.617	--	--	258.503	--	0	16.557	15.2516	128.545	2.72458
3.26087	1132.84	252.788	4.73668	--	--	--	--	--	--	--	--	76.3151	242.108	--	198.106	279.682	0	--	847.367	--	--	175.792	--	0	35.5251	15.2101	54.9507	16.5784
3.26467	1095.83	258.712	1.28411	--	--	--	--	--	--	--	--	133.875	216.856	--	232.941	177.745	0	--	1138.24	--	--	222.738	--	0	32.4243	88.1664	5.9925	9.21027
3.26847	1021.4	238.943	27.4787	--	--	--	--	--	--	--	--	98.5384	241.123	--	103.251	200.742	13.3468	--	877.975	--	--	240.43	--	13.3468	24.2894	66.1745	22.768	1.28937
3.27227	872.755	237.925	51.4862	--	--	--	--	--	--	--	--	72.4391	290.393	--	99.5424	333.758	27.2057	--	816.617	--	--	148.934	--	27.2057	21.4299	47.9345	41.5609	29.8321
3.27607	1014.21	373.437	34.1149	--	--	--	--	--	--	--	--	244.081	346.552	--	204.356	297.218	6.55172	--	901.598	--	--	278.759	--	6.55172	13.9655	25.6782	12.954	38.7816
3.27987	928.937	243.928	6.14004	--	--	--	--	--	--	--	--	201.657	436.291	--	156.052	339.676	0	--	883.964	--	--	215.823	--	0	49.4742	30.1493	36.7899	12.4558
3.28367	940.747	190.782	3.1092	--	--	--	--	--	--	--	--	189.991	321.195	--	87.5848	261.392	0	--	925.079	--	--	176.672	--	0	60	24.4497	80.9784	18.9914
3.28747	890.569	185.895	0.89491	--	--	--	--	--	--	--	--	118.702	377.481	--	153.18	199.068	0	--	1027.72	--	--	199.617	--	0	28.1729	15.0136	107.302	29.2102
3.29127	722.946	243.224	0	--	--	--	--	--	--	--	--	143.579	453.132	--	144.171	290.698	49.6845	--	1046.01	--	--	170.513	--	49.6845	4.24991	89.8558	63.0918	40.3158
3.29507	883.279	277.004	13.9127	--	--	--	--	--	--	--	--	126.083	456.179	--	107.175	346.279	61.6812	--	893.279	--	--	161.546	--	61.6812	13.1397	41.6637	23.4934	9.76418
3.29887	722.224	263.473	17.2281	--	--	--	--	--	--	--	--	139.386	289.348	--	167.703	413.44	19.3151	--	615.873	--	--	148.877	--	19.3151	16.2281	14.8245	16	45.5446
3.30267	691.585	238.018	38.5195	--	--	--	--	--	--	--	--	142.157	426.99	--	172.629	268.835	1.62013	--	736.064	--	--	184.196	--	1.62013	70.5673	18.3799	40.5937	13.6554
3.30647	891.582	309.521	26.5791	--	--	--	--	--	--	--	--	141	639.577	--	210.214	335.13	28.3989	--	898.92	--	--	265.846	--	28.3989	30.2023	45.3287	44.9299	0
3.31027	829.262	409.755	4.88142	--	--	--	--	--	--	--	--	123.346	465.945	--	142.407	405.307	8.6006	--	871.131	--	--	173.402	--	8.6006	14.5351	50.6974	10.2277	0
3.31407	718.11	455.925	48.1434	--	--	--	--	--	--	--	--	117.236	423.454	--	167.672	270.041	0	--	749.072	--	--	253.627	--	0	98.2957	21.7253	19.8687	21.3971
3.31787	622.501	488.184	25.6059	--	--	--	--	--	--	--	--	139.894	440.158	--	121.948	254	0	--	850.55	--	--	226.422	--	0	69.0536	24.4472	53.4732	18.8423
3.32167	751.205	406.341	22.358	--	--	--	--	--	--	--	--	108.249	318.389	--	162.266	112.555	0	--	850.97	--	--	202.441	--	0	48.2009	21.9214	84.0349	38.7947
3.32547	674.565	472.844	25.7587	--	--	--	--	--	--	--	--	124.074	470.964	--	133.199	169.708	13.6576	--	776.541	--	--	208.588	--	13.6576	59.8988	16.965	57.6149	46.7587
3.32927	700.723	489.402	41.8641	--	--	--	--	--	--	--	--	139.043	359.761	--	190.522	218.864	5.91304	--	811.391	--	--	305.429	--	5.91304	52.6685	55.2826	122.543	22.8261
3.33307	815.543	622.296	34.1756	--	--	--	--	--	--	--	--	79.1412	575.575	--	195.895	217.211	20.105	--	1032.68	--	--	237.177	--	20.105	79.9294	34.8075	58.738	31.5963
3.33687	788.669	544.794	40.5611	--	--	--	--	--	--	--	--	198.557	469.375	--	214.139	247.438	6.38662	--	975.285	--	--	287.225	--	6.38662	62.843	27.0174	98.6468	22.6671
3.34067	836.845	572.596	71.0382	--	--	--	--	--	--	--	--	189.173	448.81	--	164.168	251.24	12.7681	--	922.232	--	--	268.185	--	12.7681	24.7086	17.4851	78.1895	38.2787
3.34447	724.753	439.003	20.0013	--	--	--	--	--	--	--	--	208.499	515.499	--	165.25	165.002	23.7499	--	795.753	--	--	247	--	23.7499	26.2498	88.2484	22.0009	33.0003
3.34827	632.959	619.967	6.7202	--	--	--	--	--	--	--	--	287.455	498.652	--	163.786	264.684	6.58608	--	811.748	--	--	186.012	--	6.58608	31.4934	56.2516	47.5745	33.4801
3.35207	673.888	796.239	10.9845	--	--	--	--	--	--	--	--	273.618	581.593	--	191.098	333.798	0	--	795.61	--	--	185.845	--	0	34.3152	46.5916	90.1056	29.3773
3.35587	750.183	926.649	13.6459	--	--	--	--	--	--	--	--	224.825	708.455	--	231.463	368.397	0	--	748.148	--	--	212.459	--	0	37.4202	59.4552	129.14	21.8366
3.35967	794.869	921.107	15	--	--	--	--	--	--	--	--	229.833	781.314	--	247.109	372.306	0	--	961.687	--	--	185.407	--	0	30.1968	48.3935	87.8665	14.5765
3.36347	751.07	685.545	15	--	--	--	--	--	--	--	--	275.058	780.305	--	208.552	269.289	0	--	1064.57	--	--	192.445	--	0	17.6067	67.3263	14.3049	5.66767
3.36727	621.288	623.554	14.0351	--	--	--	--	--	--	--	--	202.674	649.384	--	206.773	257.019	0	--	967.413	--	--	231.491	--	0	19.7896	81.9119	22.8161	0
3.37107	601.922	753.929	19.7245	--	--	--	--	--	--	--	--	167.599	631.435	--	176.235	269.589	0	--	1006.9	--	--	221.803	--	0	30.3229	54.0394	22.3461	6.24419
3.37487	881.799	725.971	15.0474	--	--	--	--	--	--	--	--	200.88	599.007	--	127.427	155.011	16.7336	--	917.022	--	--	166.759	--	16.7336	25.916	46.7847	53.5475	44.0767
3.37867	861.681	918.895	8.18777	--	--	--	--	--	--	--	--	206.079	595.738	--	189.175	259.415	23.5764	--	819.297	--	--	134.795	--	23.5764	21.2358	20.9607	69.1616	58.0087
3.38247	716.2	1025.28	32.525	--	--	--	--	--	--	--	--	212.476	829.522	--	239.42	340.111	5.78987	--	841.207	--	--	203.734	--	5.78987	26.5264	46.4175	18.2108	70.1026
3.38627	700.465	848.579	27.367	--	--	--	--	--	--	--	--	176.79	844.945	--	196.523	251.842	15.1587	--	875.209	--	--	210.577	--	15.1587	19.8418	58.2083	30.1062	71.5243
3.39007	625.697	807.385	5.65932	--	--	--	--	--	--	--	--	304.09	759.214	--	132.227	310.554	57.9385	--	1025.02	--	--	175.227	--	57.9385	6.86907	71.5364	35.2665	57.8818
3.39387	761.301	910.346	20.4466	--	--	--	--	--	--	--	--	341.579	735.362	--	189.942	342.236	54.6213	--	1021.04	--	--	202.909	--	54.6213	17.3625	79.6893	15.8382	75.3301
3.39767	733.872	890.093	23.9255	--	--	--	--	--	--	--	--	150.901	756.869	--	221.684	253.881	9.58921	--	719.368	--	--	211.431	--	9.58921	43.0745	8.52374	30.5597	63.3363
3.40147	592.529	868.073	13.2808	--	--	--	--	--	--	--	--	92.7534	749.237	--	154.755	247.911	5.57877	--	745.435	--	--	196.271	--	5.57877	39.7722	6.50856	73.5257	53.4478
3.40527	704.048	1295.33	4.81623	--	--	--	--	--	--	--	--	123.746	885.827	--	136.368	348.459	6.42163	--	918.303	--	--	226.157	--	6.42163	19.1676	7.49191	70.8974	86.881
3.40907	846.552	1369.21	0	--	--	--	--	--	--	--	--	87.1346	1072.66	--	175.162	367.414	6.01762	--	804.062	--	--	214.467	--	6.01762	15.9434	13.4239	40.6113	86.9157
3.41287	672.897	1166.03	0	--	--	--	--	--	--	--	--	89.5245	1069.9	--	169.857	244.78	7.01343	--	847.095	--	--	220.538	--	7.01343	33.2101	32.2235	29.3294	40.9597
3.41667	561.065	1088.27	6.87781	--	--	--	--	--	--	--	--	142.961	1067.84	--	135.922	256.665	6.41929	--	981.444	--	--	228.445	--	6.41929	31.6199	19.4932	16.6244	41.3666
3.42047	513.018	1134.33	9.07015	--	--	--	--	--	--	--	--	132.21	1132.95	--	148.175	302.21	7.614	--	878.755	--	--	187.719	--	7.614	18.8246	31.93	30.965	41.6317
3.42427	681.833	1179.11	9.75394	--	--	--	--	--	--	--	--	140.647	1031.96	--	152.386	194.37	0	--	827.761	--	--	189.105	--	0	22.8245	66.8072	51.8245	45.0015
3.42807	861.921	1320.23	14.9127	--	--	--	--	--	--	--	--	153.747	956.188	--	170.9	153.646	7.72052	--	795.537	--	--	205.808	--	7.72052	28.6332	40.7467	50.821	33.0742
3.43187	853.131	1444.17	26.7148	--	--	--	--	--	--	--	--	124.29	1019.24	--	147.408	169.364	18.3553	--	946.004	--	--	232.197	--	18.3553	50.1665	20.7763	43.386	42.8992
3.43567	894.934	1281.12	36.2054	--	--	--	--	--	--	--	--	133.144	963.445	--	140.781	198.253	11.0045	--	889.687	--	--	210.118	--	11.0045	54.8081	28.5502	21.4588	24.3013
3.43947	818.125	1220.18	21.6578	--	--	--	--	--	--	--	--	179.765	860.02	--	152.551	217.291	0	--	787.026	--	--	159.631	--	0	34.1052	15.473	9.39526	30.8426
3.44327	565.397	1138.94	41.4732	--	--	--	--	--	--	--	--	160.843	907.233	--	182.919	299.762	9.39453	--	887.761	--	--	147.632	--	9.39453	28.9738	0	11.6055	31.3687
3.44707	542.241	1132.51	45.2845	--	--	--	--	--	--	--	--	77.8649	867.523	--	207.971	258.894	19.2184	--	902.833	--	--	140.555	--	19.2184	16.4282	6.23563	19.1523	23.2356
3.45087	646.117	1226.75	16.114	--	--	--	--	--	--	--	--	87.0361	641.737	--	238.636	223.815	13.456	--	807.564	--	--	174.997	--	13.456	30.0361	14	29.267	22.583
3.45467	547.194	1185.94	14.1179	--	--	--	--	--	--	--	--	123.939	667.363	--	292.117	389.601	5.03074	--	902.349	--	--	222.528	--	5.03074	32.9793	16.6462	26.1129	10.2359
3.45847	502.683	833.978	10.8071	--	--	--	--	--	--	--	--	162.946	578.839	--	175.421	422.546	5.70147	--	889.493	--	--	230.07	--	5.70147	21.9287	17.3685	51.4558	22.0344
3.46227	585.403	1008.02	4.50647	--	--	--	--	--	--	--	--	220.088	640.532	--	159.576	325.103	19.5504	--	894.486	--	--	178.977	--	19.5504	52.6202	20.9871	51.3928	47.8605
3.46607	623.041	930.075	0	--	--	--	--	--	--	--	--	173.926	575.45	--	201.233	231.725	15.8429	--	1013.13	--	--	154.023	--	15.8429	56.8684	25.6582	42.0393	45.4087
3.46987	619.608	682.588	0	--	--	--	--	--	--	--	--	107.357	670.249	--	299.266	277.822	5.21094	--	971.2	--	--	257.425	--	5.21094	40.6302	16.9603	29.9329	31.1712
3.47367	546.248	559.825	0	--	--	--	--	--	--	--	--	186.664	810.663	--	275.152	379.62	6.81217	--	755.419	--	--	255.637	--	6.81217	40.4806	22.511	43.1532	62.9654
3.47747	380.834	583.264	8.16602	--	--	--	--	--	--	--	--	266.779	846.737	--	211.06	327.259	0	--	797.307	--	--	176.851	--	0	65.7021	41.8766	56.1955	72.204
3.48127	531.774	693.305	31.8392	--	--	--	--	--	--	--	--	248.211	946.491	--	248.843	248	0	--	835.29	--	--	127.779	--	0	71.9833	41.1566	18.2797	25.4405
3.48507	580.804	637.136	53.6798	--	--	--	--	--	--	--	--	186.404	858.07	--	287.526	274.802	4.25434	--	966.703	--	--	72.807	--	4.25434	58.2196	46.2937	29.9561	8.04392
3.48887	597.477	478.8	34.4761	--	--	--	--	--	--	--	--	191	748.809	--	220.33	329.717	11.2762	--	1173.35	--	--	133.899	--	11.2762	27.7842	85.0382	34.1714	18.7175
3.49267	921.611	307.313	12.708	--	--	--	--	--	--	--	--	151.605	860.717	--	96.5552	338.903	13.4236	--	1052.01	--	--	212.048	--	13.4236	52.8608	76.466	16.7156	37.2224
3.49647	815.529	266.79	33.7894	--	--	--	--	--	--	--	--	76.5268	1270.42	--	178.999	251.738	8.1054	--	1098.95	--	--	224.263	--	8.1054	88.789	36.0527	0	38.5261
3.50027	624.443	388.007	59.9583	--	--	--	--	--	--	--	--	122.869	1451.61	--	202.868	162.838	10.8983	--	1031.46	--	--	182.407	--	10.8983	101.748	35.7725	8.80247	59.7067
3.50407	645.919	485.248	57.3325	--	--	--	--	--	--	--	--	174.665	1550.09	--	138.584	180.25	21.4166	--	1062.08	--	--	147.001	--	21.4166	78.2499	29.333	19.3333	68.1667
3.50787	773.917	370	7.58354	--	--	--	--	--	--	--	--	149.165	1616.09	--	171.75	180.084	20.4165	--	990.667	--	--	187	--	20.4165	125.081	16.7499	9.91693	39.0844
3.51167	629.971	344.749	7.46627	--	--	--	--	--	--	--	--	191.453	1388.21	--	201.109	106.521	17.2154	--	844.295	--	--	163.305	--	17.2154	187.215	21.5852	19.0805	24.8876
3.51547	486.229	354.661	19.463	--	--	--	--	--	--	--	--	163.693	1312.98	--	287.611	109.996	1.63424	--	786.287	--	--	139.202	--	1.63424	158.833	37.459	37.5876	51.4047
3.51927	620.188	441.158	23.0116	--	--	--	--	--	--	--	--	187.202	1608.84	--	390.963	260.367	0.7471	--	1058.64	--	--	185.777	--	0.7471	126.896	77.3806	17.1833	30.5568
3.52307	714.611	513.057	21.9135	--	--	--	--	--	--	--	--	195.526	1756	--	443.422	343.464	0	--	1265.05	--	--	210.069	--	0	97.6424	98.2691	0	13
3.52687	619.07	476.528	4.14512	--	--	--	--	--	--	--	--	140.448	1181.21	--	240.191	132.568	0	--	1108.53	--	--	139.826	--	0	97.4353	25.3943	2.91693	35.7214
3.53067	592.3	309.57	22.8744	--	--	--	--	--	--	--	--	161.484	987.203	--	153.307	241.415	3.20877	--	935.001	--	--	194.458	--	3.20877	146.136	4.27836	16.0968	153.819
3.53447	354.325	315.128	1.04398	--	--	--	--	--	--	--	--	90.3958	745.34	--	220.623	148.438	17.8681	--	945.889	--	--	187.008	--	17.8681	35.2543	38.589	0.89484	96.998
3.53827	375.14	169.587	6.55456	--	--	--	--	--	--	--	--	138.209	623.186	--	230.964	111.445	1.48479	--	645.894	--	--	138.018	--	1.48479	42.4329	98.4061	5.10913	4.89981
3.54207	367.324	370.754	3.42126	--	--	--	--	--	--	--	--	106.447	444.549	--	134.225	102.425	11.4469	--	640.381	--	--	179.659	--	11.4469	104.817	88.4891	4.91931	31.8425
3.54587	459.382	532.409	0	--	--	--	--	--	--	--	--	124.843	461.773	--	120.909	62.9497	21.737	--	1097.15	--	--	152.987	--	21.737	78.1836	61.1456	29.0785	27.7502
3.54967	510.638	553.701	2.44996	--	--	--	--	--	--	--	--	164.409	230.577	--	196.894	215.409	27.9648	--	1178.13	--	--	130.859	--	27.9648	32.4323	136.368	0.57646	45.5853
3.55347	527.79	330.632	14.6141	--	--	--	--	--	--	--	--	66.912	229.088	--	116.719	121.701	11.5788	--	1250.46	--	--	64.1923	--	11.5788	48.1927	171.93	16.4909	47.2809
3.55727	353.323	225.555	3.63331	--	--	--	--	--	--	--	--	138.174	204.729	--	79.555	211.004	52.1308	--	1084.17	--	--	250.965	--	52.1308	118.1	72.4768	80.0039	4.61151
3.56107	380.798	311.311	24.7763	--	--	--	--	--	--	--	--	86.329	234.425	--	163.68	163.495	23.3421	--	776.522	--	--	275.662	--	23.3421	50.5921	193.342	1.63157	28.5132
3.56487	590.138	331.302	15.7764	--	--	--	--	--	--	--	--	77.6832	195.329	--	162.426	335.331	62.3865	--	1129.25	--	--	121.544	--	62.3865	48.2719	49.118	10.3685	5.8461
3.56867	401.445	349.568	6.91704	--	--	--	--	--	--	--	--	152.048	175.926	--	147.17	109.585	28.3492	--	1197.02	--	--	132.31	--	28.3492	45.2621	90.1659	0	40.5633
3.57247	445.842	255.079	1.71044	--	--	--	--	--	--	--	--	40.6048	212.71	--	254.554	69.8687	104.211	--	1290.35	--	--	161.369	--	104.211	19.0787	97.2898	5.78918	37.3678
3.57627	454.996	281.869	21.3833	--	--	--	--	--	--	--	--	99.1534	297.859	--	127.933	48.9679	5.23955	--	762.856	--	--	64.2554	--	5.23955	55.1692	54.8338	39.9393	108.128
3.58007	682.87	257.98	67.3343	--	--	--	--	--	--	--	--	79.9724	330.16	--	232.723	122.663	39.4913	--	1020.23	--	--	198.359	--	39.4913	106.97	61.0225	13.6359	45.2842
3.58387	878.584	111.065	2.78052	--	--	--	--	--	--	--	--	165.057	205.573	--	283.955	38.5087	31.4215	--	1074.32	--	--	233.733	--	31.4215	49.0698	26.8677	23.2144	98.8256
3.58767	827.67	185.733	13.3532	--	--	--	--	--	--	--	--	132.299	280.693	--	337.371	50.8675	6.84065	--	1159.85	--	--	181.054	--	6.84065	75.2265	80.8406	53.6795	53.5757
3.59147	605.489	178.965	5.31528	--	--	--	--	--	--	--	--	100.613	249.404	--	149.455	129.559	55.719	--	1178.39	--	--	197.458	--	55.719	64.1051	121.001	14.9126	200.653
3.59527	693.963	203.269	28.8777	--	--	--	--	--	--	--	--	166.981	227.12	--	224.824	237.029	66.2885	--	957.13	--	--	134.438	--	66.2885	63.5647	74.5453	3.30079	42.956
3.59907	560.414	270.367	24.6834	--	--	--	--	--	--	--	--	248.617	156.462	--	289.647	111.08	49.6173	--	1190.97	--	--	268.196	--	49.6173	6.07974	113.977	25.9339	59.7244
3.60287	360.41	216.027	1.42076	--	--	--	--	--	--	--	--	206.292	199.568	--	340.621	130.448	14.9873	--	1176.98	--	--	230.565	--	14.9873	27.816	207.7	17.408	76.2113
3.60667	321.063	185.601	12.1179	--	--	--	--	--	--	--	--	129.285	129.633	--	248.78	104.354	3.06484	--	1261.58	--	--	268.935	--	3.06484	21.5933	131.825	13.5894	45.6424
3.61047	557.008	236.711	15.7374	--	--	--	--	--	--	--	--	84.8752	303.106	--	296.05	104.833	23.4907	--	1032.17	--	--	241.552	--	23.4907	41.6844	139.597	15.9469	30.0531
3.61427	519.871	236.152	36.319	--	--	--	--	--	--	--	--	39.3118	311.164	--	204.19	90.4971	6.72414	--	1252.7	--	--	236.398	--	6.72414	42.9138	144.736	8.51293	45.0919
3.61807	477.7	125.698	27.602	--	--	--	--	--	--	--	--	227.683	137.277	--	163.934	108.027	26.7943	--	1263.04	--	--	434.76	--	26.7943	20.5363	82.7386	68.8617	39.6442
3.62187	520.929	105.026	0.21934	--	--	--	--	--	--	--	--	149.368	237.548	--	274.154	94.4127	17.329	--	1225.29	--	--	182.535	--	17.329	91.8586	48.2251	20.8644	52.671
3.62567	493.599	91.9466	7.12925	--	--	--	--	--	--	--	--	122.434	250.076	--	317.528	119.238	19.4543	--	1120.44	--	--	206.895	--	19.4543	40.0356	108.889	37.9644	51.3096
3.62947	462.426	114.317	43.8442	--	--	--	--	--	--	--	--	77.1052	327.048	--	334.104	156.949	15	--	1141.01	--	--	303.895	--	15	28.8401	69.6272	49.8964	58.3173
3.63327	367.04	102.306	3.03986	--	--	--	--	--	--	--	--	81.1447	455.696	--	347.826	110.751	13.4277	--	891.118	--	--	303.734	--	13.4277	70.7338	148.155	21.3942	26.2662
3.63707	402.786	117.864	29.5044	--	--	--	--	--	--	--	--	107.294	740.6	--	176.988	96.8212	0.40354	--	1091.1	--	--	300.92	--	0.40354	72.5611	47.3026	78.3203	20.3026
3.64087	471.537	97.0417	33.8991	--	--	--	--	--	--	--	--	110.08	648.282	--	258.837	214.552	3.59644	--	1215.12	--	--	218.487	--	3.59644	29.6706	54.2374	96.5786	24.1098
3.64467	308.909	226.741	32.5982	--	--	--	--	--	--	--	--	196.123	723.567	--	196.808	170.721	1.8081	--	1397.62	--	--	207.813	--	1.8081	2.2099	91.2969	72.7901	39.6252
3.64847	317.219	126.237	28.3245	--	--	--	--	--	--	--	--	228.588	654.781	--	215.026	201.903	16.2631	--	1047.55	--	--	225.184	--	16.2631	22.7719	86.7369	54.4474	83.728
3.65227	250.757	278.745	21.1353	--	--	--	--	--	--	--	--	109.437	608.059	--	229.292	114.045	0	--	1226.07	--	--	142.296	--	0	31.1529	95.6021	63.004	22.5981
3.65607	427.553	113.908	11.9868	--	--	--	--	--	--	--	--	158.118	406.277	--	177.263	251.368	2.57899	--	1145.29	--	--	70.4346	--	2.57899	38.1315	25.6316	15.8158	1.65792
3.65987	714.894	176.842	1.8158	--	--	--	--	--	--	--	--	47.2629	816	--	102.658	141.131	25.4212	--	1641	--	--	268.815	--	25.4212	5.24977	30.197	12.7106	18.7368
3.66367	752.183	123.799	0	--	--	--	--	--	--	--	--	105.424	748.101	--	129.179	358.091	0	--	1620.83	--	--	339.485	--	0	51.7729	108.066	3.48476	24.0742
3.66747	561.789	99.2808	5.17518	--	--	--	--	--	--	--	--	69.2983	762.772	--	219.387	151.088	3.59631	--	1423.46	--	--	364.79	--	3.59631	1.66658	77.5966	40.3683	4.56143
3.67127	744.164	85.6707	57.6028	--	--	--	--	--	--	--	--	65.3184	781.828	--	120.527	160.907	38.9042	--	1430.57	--	--	263.673	--	38.9042	22.755	66.493	62.8169	0
3.67507	893.838	240.75	41.0836	--	--	--	--	--	--	--	--	94.1674	571.333	--	226.502	245.834	17.4999	--	1245.83	--	--	200.751	--	17.4999	58.2505	96.3342	38.0836	3.83285
3.67887	478.413	249.335	18.3335	--	--	--	--	--	--	--	--	39.8321	558.669	--	65.2502	152.667	23.4999	--	1325.67	--	--	146.58	--	23.4999	17.5833	26.6662	15.5835	48.4997
3.68267	785.636	138.787	0.66398	--	--	--	--	--	--	--	--	150.73	411.756	--	49.7995	119.246	31.6928	--	1248.7	--	--	423.537	--	31.6928	24.4795	65.0081	0	74.7827
3.68647	985.311	220.251	8.63326	--	--	--	--	--	--	--	--	183.492	804.908	--	95.4014	158.207	64.0127	--	1161.03	--	--	369.965	--	64.0127	30.2351	41.1002	0	60.1724
3.69027	1184.97	301.71	16.602	--	--	--	--	--	--	--	--	216.253	1198.03	--	141	197.166	96.3305	--	1073.38	--	--	316.397	--	96.3305	35.9904	17.1939	0	45.5629
3.69407	797.23	214.207	8.96995	--	--	--	--	--	--	--	--	116.923	1086.4	--	140.791	157.208	29.7596	--	1190.99	--	--	244.611	--	29.7596	55.0601	42.5529	6.56731	56.1346
3.69787	805.062	76.3549	10.2807	--	--	--	--	--	--	--	--	121.066	1087.19	--	150.482	270.847	25.4825	--	1329.08	--	--	219.518	--	25.4825	25.3727	54.7413	33.4255	37.6754
3.70167	743.342	129.737	1.97804	--	--	--	--	--	--	--	--	89.2718	806.477	--	54.5786	343.11	37.022	--	1462.9	--	--	271.132	--	37.022	22.9211	56.8202	30.7982	11.6754
3.70547	978.147	122.502	0	--	--	--	--	--	--	--	--	105.498	938.168	--	79.5464	210.095	10.4189	--	1316.33	--	--	130.295	--	10.4189	44.4151	82.3147	36.3494	24.1487
3.70927	1068.45	201.842	0	--	--	--	--	--	--	--	--	155.868	1234.89	--	81.8421	177.184	14.6052	--	1083.84	--	--	180.842	--	14.6052	40.8421	38.2371	25.7632	30.4474
3.71307	1231.13	206.38	34.1132	--	--	--	--	--	--	--	--	135.948	1477.19	--	193.711	177.812	6.44115	--	1177.27	--	--	256.043	--	6.44115	18.6945	52.991	78.2309	68.3621
3.71687	954.609	108.066	7.92095	--	--	--	--	--	--	--	--	116.829	1872.15	--	183.487	252.649	30.7764	--	1450.8	--	--	380.974	--	30.7764	12.3772	71.9825	25.2761	61.5833
3.72067	776.519	80.3202	0	--	--	--	--	--	--	--	--	124.548	1670.82	--	118.202	191.295	25.6405	--	1485.9	--	--	385.904	--	25.6405	36.3418	80.6798	27.8507	32.0354
3.72447	991.93	126.663	46.8551	--	--	--	--	--	--	--	--	148.004	1487.05	--	111.463	222.279	39.9648	--	1216.83	--	--	238.819	--	39.9648	43.6157	134.51	56.2354	91.4355
3.72827	1086.93	107.334	11.1932	--	--	--	--	--	--	--	--	165.105	1011.91	--	59.7371	244.491	11.7194	--	1156.42	--	--	188.86	--	11.7194	39.1579	112.298	11.9651	65.8423
3.73207	1019.67	257.481	40.1737	--	--	--	--	--	--	--	--	196.122	780.462	--	105.653	210.04	17.6591	--	1300.82	--	--	246.064	--	17.6591	33.9826	60.6124	9.64168	69.659
3.73587	722.494	436.457	24.3165	--	--	--	--	--	--	--	--	121.134	629.609	--	135.25	199.395	23.4078	--	1234.87	--	--	213.646	--	23.4078	15.3426	104.578	56.1435	36.8826
3.73967	1025.61	224.858	3.61507	--	--	--	--	--	--	--	--	132.167	564.837	--	116.623	242.155	20.0042	--	1694.29	--	--	316.28	--	20.0042	18.9916	106.013	27.841	34.3933
3.74347	1063.92	166.193	67.8496	--	--	--	--	--	--	--	--	201.464	421.099	--	152.508	151.625	93.2355	--	1072.05	--	--	248.414	--	93.2355	17.0088	110.184	13.2106	50.3681
3.74727	916.698	256.4	35.5105	--	--	--	--	--	--	--	--	173.098	548.24	--	241.225	187.463	107.211	--	1439.56	--	--	385.24	--	107.211	58.3056	125.57	44.7269	49.2107
3.75107	734.374	360.863	4.71983	--	--	--	--	--	--	--	--	249.427	296.517	--	195.827	154.518	82.9511	--	1688.89	--	--	440.306	--	82.9511	36.4136	113.104	39.4886	63.8958
3.75487	649.957	400.258	5.55687	--	--	--	--	--	--	--	--	156.1	338.488	--	132.957	183.28	65.0924	--	1119.24	--	--	366.204	--	65.0924	16.0924	93.1232	20.1232	50.5355
3.75867	705.186	183.683	27.5509	--	--	--	--	--	--	--	--	167.102	324.737	--	98.0779	163.964	65.1617	--	1227.21	--	--	308.06	--	65.1617	33.5508	132.473	36.5508	90.2634
3.76247	560.364	181.054	28.263	--	--	--	--	--	--	--	--	76.9444	305.894	--	148.054	157.579	89.6849	--	1237.79	--	--	298	--	89.6849	8.20963	87.9457	20.6836	66.4726
3.76627	574.63	277.313	26.2106	--	--	--	--	--	--	--	--	78.4201	251.897	--	192.209	124.054	103.105	--	1526.73	--	--	226.16	--	103.105	89.2075	73.7894	51.3146	94.8935
3.77007	659.172	256.554	48.7953	--	--	--	--	--	--	--	--	83.6419	236.428	--	185.851	145.656	49.1908	--	1469.66	--	--	374.428	--	49.1908	55.6187	117.232	51.5675	70.414
3.77387	557.879	174.341	11.8192	--	--	--	--	--	--	--	--	54.7362	404.798	--	117.621	160.281	55.1978	--	1545.84	--	--	298.309	--	55.1978	51.7766	113.298	35.6532	92.4042
3.77767	628.956	168.288	24.2303	--	--	--	--	--	--	--	--	206.451	353.297	--	156.277	75.2399	86.7936	--	1516.82	--	--	410.382	--	86.7936	51.0919	86.3329	15.5859	50.1945
3.78147	615.841	295.353	6.7979	--	--	--	--	--	--	--	--	133.112	254.955	--	107.201	167.326	47.938	--	1544.5	--	--	226.935	--	47.938	34.3858	88.5878	53.9392	112.51
3.78527	486.893	229.288	26.5442	--	--	--	--	--	--	--	--	213.203	160.052	--	181.905	196.877	45.1493	--	1465.66	--	--	281.888	--	45.1493	33.1228	38.6923	28.5258	29.3845
3.78907	466.436	144.261	7.57349	--	--	--	--	--	--	--	--	161.057	197.294	--	165.251	202.218	41.782	--	1305.54	--	--	238.829	--	41.782	28.5592	5.34599	11.0047	0
3.79287	381.499	200.974	20.1843	--	--	--	--	--	--	--	--	68.6838	203.908	--	128.934	261.448	11.2761	--	1361.71	--	--	174.302	--	11.2761	37.0922	27.1712	33.0659	11.6448
3.79667	390.782	330.21	11.3144	--	--	--	--	--	--	--	--	106.197	286.022	--	144.415	147.375	65.607	--	1371.22	--	--	341.319	--	65.607	68.5983	21.8603	16.0393	43.5983
3.80047	378.615	266.287	1.59684	--	--	--	--	--	--	--	--	159.278	354.997	--	85.3902	82.7561	19.1621	--	1450.13	--	--	382.422	--	19.1621	49.2123	29.5782	22.122	21.8967
3.80427	485.474	251.895	0	--	--	--	--	--	--	--	--	220.175	286.176	--	195.684	128.263	19.2982	--	1943.56	--	--	337.316	--	19.2982	91.1754	23.7369	30.6316	46.9649
3.80807	356.067	241.398	48.4188	--	--	--	--	--	--	--	--	115.874	423.396	--	137.931	177.816	42.6767	--	1701.57	--	--	335.76	--	42.6767	62.1925	7.16604	18.166	105.419
3.81187	551.061	235.465	44.5803	--	--	--	--	--	--	--	--	63.8827	422.113	--	85.9753	260.911	83.3045	--	1791.15	--	--	504.01	--	83.3045	45.9301	0.69753	32.4197	46.3211
3.81567	545.525	264.039	9.19696	--	--	--	--	--	--	--	--	68.9343	385.603	--	95.812	185.185	22.167	--	1533.57	--	--	480.639	--	22.167	49.5851	25.2179	22.7164	44.6329
3.81947	505.737	279.105	26.7101	--	--	--	--	--	--	--	--	175.024	362.211	--	120.079	253.446	44.2624	--	1350.29	--	--	228.293	--	44.2624	73.1312	53.6049	22.5789	92.973
3.82327	468.184	231.395	25.0789	--	--	--	--	--	--	--	--	158.158	427.974	--	189.342	246.605	84.7106	--	1606.37	--	--	329.474	--	84.7106	58.6315	39.3947	20.1842	66.3157
3.82707	440.524	206.123	5.28423	--	--	--	--	--	--	--	--	128.564	487.231	--	127.701	225.123	57.289	--	1554.19	--	--	234.838	--	57.289	17.8087	75.5492	56.9904	30.446
3.83087	670.972	124.849	18.9688	--	--	--	--	--	--	--	--	192.288	445.129	--	203.673	218.965	11.0974	--	1390.12	--	--	408.038	--	11.0974	11.5525	37.4048	88.7276	46.5213
3.83467	529.172	109.066	6.11257	--	--	--	--	--	--	--	--	198.135	474.841	--	192.937	148.494	0	--	1236.41	--	--	251.351	--	0	29.6209	5.13456	31.5382	27.5576
3.83847	621.191	102.948	0	--	--	--	--	--	--	--	--	123.597	490	--	255.192	110.158	11.3156	--	1343.84	--	--	304.735	--	11.3156	8.59684	25.6488	25.3331	41.6313
3.84227	697.385	118.105	0	--	--	--	--	--	--	--	--	84.4041	324.795	--	140.443	195.523	51.2093	--	1522.26	--	--	412.384	--	51.2093	48.2791	83.0334	29.2456	88.2267
3.84607	587.073	133.765	9.76462	--	--	--	--	--	--	--	--	76.7466	364.139	--	112.276	165.661	35.9595	--	1446.32	--	--	325.087	--	35.9595	62.4978	47.1724	71.8141	93.4887
3.84987	654.792	202.871	8.67511	--	--	--	--	--	--	--	--	84.9825	442.574	--	179.879	224.181	24.3385	--	1524.44	--	--	361.525	--	24.3385	66.3249	38.6498	98.9747	82.0175
3.85367	797.174	290.696	2.90883	--	--	--	--	--	--	--	--	96.9586	506.003	--	262.381	328.417	20.7901	--	1681.01	--	--	458.221	--	20.7901	72.0912	50.1823	116.273	70.0414
3.85747	718.007	247.167	0	--	--	--	--	--	--	--	--	90.1705	393.915	--	211.727	315.372	29.3623	--	1538.94	--	--	341.697	--	29.3623	69.0787	42.1837	91.9395	38.3411
3.86127	431.845	188.929	24.0696	--	--	--	--	--	--	--	--	79.4561	314.77	--	162.192	240.141	36.0703	--	1171.51	--	--	200.49	--	36.0703	43.3514	14.246	54.0703	14.4561
3.86507	320.942	164.29	37.2624	--	--	--	--	--	--	--	--	128.951	360.079	--	174.765	255.964	18.3061	--	1319.93	--	--	295.046	--	18.3061	39.1392	8.31416	60.2704	15.0437
3.86887	450.7	124.448	19.6446	--	--	--	--	--	--	--	--	197.474	387.041	--	161.395	227.933	2.05258	--	1407.43	--	--	360.079	--	2.05258	57.4606	17.4869	68.0789	33.448
3.87267	480.025	164.903	26.6021	--	--	--	--	--	--	--	--	165.168	411.525	--	166.097	139.525	10.6633	--	1409.62	--	--	343.428	--	10.6633	43.0051	23.3316	53.3673	38.0357
3.87647	467.374	134.338	20.7002	--	--	--	--	--	--	--	--	114.307	339.365	--	165.782	125.747	19.5875	--	1514.22	--	--	297.155	--	19.5875	25.035	48.7823	80.5646	35.9223
3.88027	545.482	210.265	0	--	--	--	--	--	--	--	--	129.649	378.607	--	185.07	142.693	8.79811	--	1622.46	--	--	320.413	--	8.79811	51.9829	42.4995	94.5346	29.3592
3.88407	556.567	351.921	4.3229	--	--	--	--	--	--	--	--	121.748	363.613	--	159.464	156.213	33.6226	--	1770.95	--	--	417.544	--	33.6226	48.3774	43.7406	81.2916	16.9687
3.88787	595.252	303.321	34.3394	--	--	--	--	--	--	--	--	121.602	480.186	--	95.7518	165.047	39.4014	--	1695.37	--	--	425.401	--	39.4014	14.8686	63.135	66.5328	56.8175
3.89167	523.616	278.463	44.8646	--	--	--	--	--	--	--	--	156.327	546.079	--	114.45	222.445	9.80786	--	1585.8	--	--	384.86	--	9.80786	9.43232	39.4323	33.3319	65.0087
3.89547	514.308	324.315	22.6845	--	--	--	--	--	--	--	--	171	408.153	--	166.317	261.635	19.2101	--	1194.49	--	--	359.949	--	19.2101	0	39.9466	35.1054	34.948
3.89927	597.209	319.999	9.9995	--	--	--	--	--	--	--	--	158.21	419.576	--	149.053	190.577	13.1572	--	1327.97	--	--	349.053	--	13.1572	18.4747	41.9995	45.3165	26
3.90307	671.47	246.708	0	--	--	--	--	--	--	--	--	92.1229	342.437	--	193.746	167.961	3.30127	--	1549.6	--	--	382.995	--	3.30127	23.9085	72.5584	55.2271	41.5631
3.90687	705.249	234.864	8.44661	--	--	--	--	--	--	--	--	54.178	396.327	--	251.1	153.599	3.71521	--	1496.29	--	--	447.133	--	3.71521	29.5243	74.8285	68.8317	76.3625
3.91067	562.077	343.203	9.58921	--	--	--	--	--	--	--	--	47.5622	377.005	--	286.503	168.054	12.6162	--	1777.24	--	--	391.743	--	12.6162	47.5237	26.9345	92.7381	61.8896
3.91447	582.664	281.802	0	--	--	--	--	--	--	--	--	78.6207	193.73	--	230.205	177.413	27	--	1751.9	--	--	311.288	--	27	37.6053	48.9204	51.9049	19.2808
3.91827	571.957	260.865	20.454	--	--	--	--	--	--	--	--	114.416	133.524	--	177.276	125.562	32.5784	--	1658.08	--	--	308.741	--	32.5784	43.9027	55.8	18.1297	44.2864
3.92207	542.377	463.416	23.6327	--	--	--	--	--	--	--	--	122.307	157.852	--	193.728	138.293	20.9472	--	1653.28	--	--	264.223	--	20.9472	44.205	49.4239	61.2189	64.5761
3.92587	630.539	493.712	0	--	--	--	--	--	--	--	--	147.541	189.933	--	160.355	132.146	7.8286	--	1475.26	--	--	305.669	--	7.8286	31.6975	70.0656	102.197	31.9613
3.92967	554.803	499.857	6.87781	--	--	--	--	--	--	--	--	95.9125	180.065	--	153.532	90.0392	12.4148	--	1592.35	--	--	330.03	--	12.4148	23.4977	71.4148	104.869	31.7164
3.93347	591.439	576.123	8.614	--	--	--	--	--	--	--	--	104.526	145.246	--	125.632	123.141	27.0703	--	1667.53	--	--	323	--	27.0703	36.158	95.1931	86.0877	50.8947
3.93727	730.966	670.013	15.1395	--	--	--	--	--	--	--	--	189.207	220.365	--	141.788	119.459	40.9655	--	1603.12	--	--	309.757	--	40.9655	62.1928	118.597	92.2978	56.0345
3.94107	788.939	653.192	17.4673	--	--	--	--	--	--	--	--	157.454	252.664	--	189.341	58.9083	29.9083	--	1651.81	--	--	229.751	--	29.9083	95.5196	74.5721	97.821	53.0131
3.94487	815.176	422.746	0	--	--	--	--	--	--	--	--	66.4295	147.689	--	188.022	81.2323	16.9957	--	1556.55	--	--	211.456	--	16.9957	93.053	30.772	77.2852	30.4825
3.94867	742.751	417.697	13.0435	--	--	--	--	--	--	--	--	104.301	64.6507	--	160.594	84.961	6.29685	--	1579.43	--	--	279.375	--	6.29685	35.7556	30.5457	42.1574	20.0525
3.95247	796.371	632.452	29	--	--	--	--	--	--	--	--	122.028	142.189	--	193.448	83.054	15.3422	--	1534.17	--	--	346.369	--	15.3422	22.4474	45.0265	53.0806	40.3962
3.95627	775.186	633.765	16.0266	--	--	--	--	--	--	--	--	113.106	216.29	--	189.948	147.999	18.3421	--	1475.89	--	--	335.553	--	18.3421	46.71	68.7891	74.2372	80.6051
3.96007	740.945	650.646	40.977	--	--	--	--	--	--	--	--	106.523	194.572	--	150.537	218.06	11.092	--	1716.6	--	--	390.609	--	11.092	42.5948	70.6207	33.2845	69.5115
3.96387	811.42	711.947	61.4329	--	--	--	--	--	--	--	--	190.098	275.766	--	173.225	198.068	0	--	1523.94	--	--	460.306	--	0	43.9711	54.632	28.0361	39.127
3.96767	725.077	562.323	12.8563	--	--	--	--	--	--	--	--	207.128	340.42	--	224.262	139.585	7.93853	--	1399.27	--	--	421.826	--	7.93853	63.1587	71.0872	71.995	48.8771
3.97147	696.595	582.42	6.57862	--	--	--	--	--	--	--	--	150.457	294.843	--	218.457	181.507	10.1057	--	1478.05	--	--	393.387	--	10.1057	22.07	85.0872	83.1057	49.7027
3.97527	664.419	502.927	8.42086	--	--	--	--	--	--	--	--	109.578	242.473	--	208.281	202.21	5.70193	--	1628.27	--	--	363.053	--	5.70193	65.0363	80.017	49.3151	32.0177
3.97907	541.66	458.331	0.43666	--	--	--	--	--	--	--	--	70.717	203.55	--	204.35	173.703	16.9299	--	1612.16	--	--	308.221	--	16.9299	102.774	50.8868	81.4419	46.6765
3.98287	474.582	482.861	0.56582	--	--	--	--	--	--	--	--	66.1964	248.037	--	183.342	185.143	25.9076	--	1219.51	--	--	206.226	--	25.9076	60.949	42.1316	109.03	59.2102
3.98667	467.717	457.49	5.62015	--	--	--	--	--	--	--	--	92.4848	318.778	--	228.341	196.275	26.6768	--	1209.94	--	--	224.01	--	26.6768	16.6243	48.7818	42.5939	58.2182
3.99047	569.102	523.855	39.647	--	--	--	--	--	--	--	--	125.928	364.183	--	379.282	167.843	18.8511	--	1532.53	--	--	385.494	--	18.8511	9.87665	48.685	41.7021	38.9744
3.99427	515.985	553.577	42.761	--	--	--	--	--	--	--	--	142.666	407.502	--	452.11	142.516	11.7015	--	1597.22	--	--	423.25	--	11.7015	10.8328	60.3613	47.1762	22.2716
3.99807	423.085	735.213	0	--	--	--	--	--	--	--	--	183.056	570.96	--	346.61	150.526	8.13987	--	1580.95	--	--	292.643	--	8.13987	29.5302	57.1943	65.8518	16.428
4.00187	523.957	805.851	42.5524	--	--	--	--	--	--	--	--	195.363	554.514	--	320.213	302.934	6.31924	--	1676.94	--	--	178.043	--	6.31924	39.6388	40.7653	60.3619	9.76609
4.00567	561.854	847.667	86.0209	--	--	--	--	--	--	--	--	116.521	351.493	--	335.694	327.577	13.1319	--	1581.54	--	--	228.68	--	13.1319	15.25	84.5764	40.9167	16.9444
4.00947	728.557	964.467	47.6337	--	--	--	--	--	--	--	--	119.213	479.205	--	332.106	187.102	22.5799	--	1519.64	--	--	329.374	--	22.5799	38.105	73.0538	31.895	48.8411
4.01327	920.005	855.346	18.9042	--	--	--	--	--	--	--	--	128.048	525.431	--	290.048	182.76	17.7066	--	1446.71	--	--	270.832	--	17.7066	35.1317	50.455	68.8207	41.2992
4.01707	802.228	695.289	13.4129	--	--	--	--	--	--	--	--	164.141	515.871	--	256.305	155.828	22.565	--	1477.53	--	--	328.437	--	22.565	22.0106	46.8374	121.228	25.8268
4.02087	795.574	955.248	7.20227	--	--	--	--	--	--	--	--	130.869	577.977	--	288.245	225.032	11.9182	--	1339.57	--	--	420.709	--	11.9182	10.0329	63.2511	114.574	54.2182
4.02467	779.984	1216.94	1.67691	--	--	--	--	--	--	--	--	99.7691	655.362	--	320.816	279.931	10.431	--	1309.62	--	--	458.422	--	10.431	8.88493	70.2151	93.4917	68.6304
4.02847	723.422	1361.33	0	--	--	--	--	--	--	--	--	133.358	756.691	--	353.368	278.365	53.7358	--	1682.49	--	--	255.21	--	53.7358	54.3685	37.0522	10.9478	31.0503
4.03227	699.631	878.218	0	--	--	--	--	--	--	--	--	373.427	562.165	--	356.213	315.535	74.1063	--	1331.62	--	--	252.95	--	74.1063	42.949	50.0522	12.4711	76.266
4.03607	697.499	707.305	5.97251	--	--	--	--	--	--	--	--	222.729	378.198	--	294.098	140.206	44.8566	--	1494.53	--	--	206.134	--	44.8566	7.07271	56.442	69.2554	8.34383
4.03987	631.628	809.697	32.1681	--	--	--	--	--	--	--	--	237.371	362.768	--	234.554	343.58	29.8416	--	1523.31	--	--	366.976	--	29.8416	41.0098	33.9951	25.4408	36.5396
4.04367	453.633	644.504	3.82309	--	--	--	--	--	--	--	--	268.835	501.298	--	196.706	407.178	40.4588	--	1697.84	--	--	384.228	--	40.4588	16.0944	45.4588	68.3298	57.5502
4.04747	601.229	733.126	21.2704	--	--	--	--	--	--	--	--	267.662	320.079	--	234.275	320.713	47.028	--	1706.06	--	--	199.765	--	47.028	5.81819	43.8228	55.7576	166.07
4.05127	705.937	671.889	5.66495	--	--	--	--	--	--	--	--	217.61	435.714	--	507.881	389.71	75.5159	--	1773.27	--	--	317.595	--	75.5159	33.4841	30.7336	85.0922	69.3248
4.05507	561.744	724.871	39.6327	--	--	--	--	--	--	--	--	278.588	353.549	--	409.846	568.265	105.664	--	2099.63	--	--	184	--	105.664	6.45277	81.0165	0	204.432
4.05887	492.014	426.216	42.7785	--	--	--	--	--	--	--	--	163.166	217.843	--	255.876	576.872	85.4124	--	1432.44	--	--	180.528	--	85.4124	27.3701	17.2766	4.0512	56.3406
4.06267	695.255	345.583	6.72027	--	--	--	--	--	--	--	--	236.102	211.432	--	141.804	496.688	24.1088	--	1528.65	--	--	168.355	--	24.1088	0	11.1273	26.5595	86.4656
4.06647	634.244	460.072	13.3871	--	--	--	--	--	--	--	--	205.315	260.198	--	226.22	397.765	97.5066	--	1301.71	--	--	226.004	--	97.5066	11.374	4.21257	23.3359	131.676
4.07027	401.774	457.481	26.4556	--	--	--	--	--	--	--	--	206.653	520.395	--	351.825	526.086	62.6991	--	1461.56	--	--	275.702	--	62.6991	69.6275	29.1576	50.1031	274.642
4.07407	457.399	300.174	17.419	--	--	--	--	--	--	--	--	287.219	377.949	--	348.054	506.616	26.3808	--	1543.61	--	--	287.403	--	26.3808	12.2919	24.8381	24.057	431.283
4.07787	620.679	349.43	25.572	--	--	--	--	--	--	--	--	357.047	370.531	--	248.797	569.418	70.1177	--	1733.2	--	--	346.047	--	70.1177	82.0203	25.923	78.5254	343.316
4.08167	618.37	242.455	60.0528	--	--	--	--	--	--	--	--	397.784	457.78	--	218.425	543.934	20.9472	--	1697.41	--	--	407.486	--	20.9472	40.8879	2.70615	47.6428	514.023
4.08547	599.168	354	54.6582	--	--	--	--	--	--	--	--	150.378	306.949	--	310.023	478.365	26.7367	--	1193.24	--	--	275.66	--	26.7367	24.6858	21.7113	142.153	506.716
4.08927	747.806	337.355	70.4022	--	--	--	--	--	--	--	--	293.413	326.971	--	269.373	429.704	25.1311	--	1333.34	--	--	305.399	--	25.1311	52.6697	32.4758	70.0287	570.501
4.09307	721.399	265.932	142.056	--	--	--	--	--	--	--	--	257.911	298.069	--	320.394	446.598	27.3995	--	1554.18	--	--	244.822	--	27.3995	73.6921	31.2901	104.784	488.761
4.09687	734.813	521.814	114.746	--	--	--	--	--	--	--	--	218.297	378.958	--	420.661	455.636	38.5254	--	1838.97	--	--	181.229	--	38.5254	51.8898	45.7288	62.1356	555.983
4.10067	757.456	422.092	105.406	--	--	--	--	--	--	--	--	207.895	418.822	--	384.633	249.064	47.4813	--	1640.39	--	--	253.489	--	47.4813	58.2531	32.3172	18.9234	664.909
4.10447	731.036	279.954	53.2454	--	--	--	--	--	--	--	--	360.473	441.082	--	413.422	219.418	36.3864	--	1752.78	--	--	453.441	--	36.3864	54.4774	4.90902	64.4088	750.196
4.10827	725.44	367.336	53.1653	--	--	--	--	--	--	--	--	349.473	309.697	--	554.364	258.094	28.086	--	1488.04	--	--	405.617	--	28.086	24.9074	35.1074	175.818	776.94
4.11207	785.171	190.807	53.3859	--	--	--	--	--	--	--	--	189.196	278.774	--	312.408	316.581	5.2122	--	1449.49	--	--	246.422	--	5.2122	86.2864	8.05521	28.8677	1201.55
4.11587	768.576	294.603	142.102	--	--	--	--	--	--	--	--	155.477	233.884	--	336.786	383.661	40.5647	--	1828.11	--	--	247.049	--	40.5647	15.7769	67.0523	13	1479.11
4.11967	679.561	262.92	69.9624	--	--	--	--	--	--	--	--	223.995	285.967	--	519.278	421.254	20.4246	--	1603.35	--	--	180.429	--	20.4246	26.6415	60.8255	22.0803	1493.42
4.12347	648.692	369.808	123.897	--	--	--	--	--	--	--	--	205.81	214.157	--	307.751	120.964	57.5817	--	1404.64	--	--	234.861	--	57.5817	14.3552	64.1515	81.6823	1698.59
4.12727	1041.33	278.29	30.5083	--	--	--	--	--	--	--	--	180.206	453.622	--	517.189	213.206	27.4833	--	1299.47	--	--	236.777	--	27.4833	49.6472	53.4578	16.3193	1615.02
4.13107	825.264	308.168	102.484	--	--	--	--	--	--	--	--	191.438	314.497	--	584.832	204.039	4.05798	--	1380.38	--	--	320.452	--	4.05798	6.47082	132.142	13.9612	1367.91
4.13487	1127.66	329.716	132.413	--	--	--	--	--	--	--	--	312.052	349.684	--	553.303	171.116	33.1614	--	1604.63	--	--	323.019	--	33.1614	53.9549	43.5613	37.671	1035.77
4.13867	938	245.178	18.5862	--	--	--	--	--	--	--	--	159.581	346.753	--	570.362	101.293	3.31035	--	1369.28	--	--	376.287	--	3.31035	13.8736	39.7816	37.2931	1225.24
4.14247	516.792	369.526	51.4734	--	--	--	--	--	--	--	--	301.526	384.104	--	567.843	122.948	15.6843	--	993.214	--	--	352.632	--	15.6843	19.421	53.4747	55.0526	1035.58
4.14627	872.877	392.322	14.6752	--	--	--	--	--	--	--	--	288.686	200.644	--	633.197	142.242	26.8591	--	1520.12	--	--	401.567	--	26.8591	8.72214	172.75	44.6966	772.537
4.15007	708.062	522.869	30.4125	--	--	--	--	--	--	--	--	294.475	503.709	--	395.525	112.976	2.32049	--	1496.94	--	--	343.448	--	2.32049	36.4392	75.4659	26.6143	578.709
4.15387	462.955	306.95	44.2107	--	--	--	--	--	--	--	--	361.424	402.516	--	329.08	277.884	24.3116	--	1432.49	--	--	399.769	--	24.3116	73.2759	147.246	49.5757	473.682
4.15767	443.213	458.301	59.1184	--	--	--	--	--	--	--	--	280.58	317.598	--	434.409	165.219	37.4063	--	1426.53	--	--	452.225	--	37.4063	50.5067	180.037	113.343	353.795
4.16147	645.165	474.799	90.4031	--	--	--	--	--	--	--	--	233.956	327.51	--	620.673	194.315	45.175	--	1464.76	--	--	303.447	--	45.175	61.298	60.7899	1.25449	337.017
4.16527	467.156	573.928	41.8431	--	--	--	--	--	--	--	--	189.233	449.676	--	313.484	125.97	1.249	--	1245.96	--	--	307.008	--	1.249	36.7686	116.921	14.0569	276.773
4.16907	875.054	300.117	72.8427	--	--	--	--	--	--	--	--	378.409	423.735	--	277.447	231.239	13.6447	--	1743.38	--	--	214.289	--	13.6447	45.1972	132.053	23.8158	229.08
4.17287	718.132	378.763	22.829	--	--	--	--	--	--	--	--	266.079	553.618	--	344.316	81.1055	21.6579	--	1505.79	--	--	240.724	--	21.6579	66.2107	96.8288	19.9736	155.513
4.17667	784.253	284.782	30.3581	--	--	--	--	--	--	--	--	199.371	416.673	--	384.52	232.476	35.2489	--	1069.17	--	--	362.153	--	35.2489	145.995	34.441	11.5547	194.498
4.18047	470.932	463.684	26.1399	--	--	--	--	--	--	--	--	317.68	575.501	--	450.402	274.43	8.81704	--	1088.23	--	--	228.618	--	8.81704	42.1746	22.6183	123.199	147.353
4.18427	709.567	608.284	50.5357	--	--	--	--	--	--	--	--	382.44	729.416	--	352.375	473.145	18.1318	--	1398.73	--	--	269.869	--	18.1318	101.168	63.8694	91.2624	231.186
4.18807	948.202	752.885	74.9315	--	--	--	--	--	--	--	--	447.2	883.331	--	254.348	671.86	27.4466	--	1709.22	--	--	311.12	--	27.4466	160.162	105.121	59.3261	315.019
4.19187	530	532.236	44.1522	--	--	--	--	--	--	--	--	353.457	626.899	--	280.315	320.014	102.844	--	1761	--	--	308.043	--	102.844	83.7101	87.9384	44.8732	182.141
4.19567	385.433	376.722	61.8689	--	--	--	--	--	--	--	--	290.552	656.041	--	234.288	279.132	36.7617	--	1471.69	--	--	253.775	--	36.7617	23.7229	58.9601	7.35462	104.749
4.19947	370.873	370.681	11.7024	--	--	--	--	--	--	--	--	214.322	469.316	--	162.75	539.553	24.952	--	1185.03	--	--	256.205	--	24.952	64.5202	12.7331	65.2017	89.2226
4.20327	475.545	258.56	32.1582	--	--	--	--	--	--	--	--	235.457	488.667	--	318.212	530.333	20.228	--	1527.02	--	--	461.844	--	20.228	73.3509	0.70172	36.9469	120.158
4.20707	485.685	547.609	30.7904	--	--	--	--	--	--	--	--	162.546	318.104	--	262.873	345.418	72.3627	--	1509.84	--	--	413.873	--	72.3627	120.616	36.1224	16.5065	114.686
4.21087	463.318	410.981	21.6193	--	--	--	--	--	--	--	--	181.903	377.229	--	185.595	402.309	56.9375	--	1510.14	--	--	451.405	--	56.9375	44.8921	37.4394	39.4223	72.6364
4.21467	523.794	336.474	38.8641	--	--	--	--	--	--	--	--	154.732	608.966	--	251.737	509.939	42.7982	--	1550.27	--	--	458.259	--	42.7982	171.172	40.1009	34.3377	34.4736
4.21847	609.86	310.402	60.1484	--	--	--	--	--	--	--	--	193.546	477.8	--	221.638	430.192	44.2664	--	1241.16	--	--	406.371	--	44.2664	48.6642	21.4018	66.2969	127.624
4.22227	717.368	273.369	11.7897	--	--	--	--	--	--	--	--	240.71	499.184	--	264.026	501	103.737	--	1393.53	--	--	421.105	--	103.737	35.2104	15.3684	47.8948	89.6318
4.22607	456.972	329.353	10.5588	--	--	--	--	--	--	--	--	158.844	631.584	--	232.952	577.231	91.009	--	1292.93	--	--	284.862	--	91.009	18.0701	32.8688	69.6154	36.2013
4.22987	599.717	186.589	2.45188	--	--	--	--	--	--	--	--	159.908	439.112	--	382.845	590.811	66.3379	--	1484.38	--	--	370.464	--	66.3379	2.45188	18.3379	127.118	82.1748
4.23367	465.436	205.986	149.297	--	--	--	--	--	--	--	--	315.919	522.691	--	282.063	595.057	131.78	--	1567.02	--	--	316.861	--	131.78	93.3103	34.2848	95.1847	42.2594
4.23747	376.144	147.907	41.007	--	--	--	--	--	--	--	--	191.85	407.776	--	342.097	284.162	54.2871	--	1278.32	--	--	304.463	--	54.2871	32.5973	7.49307	83.3843	57.4676
4.24127	510.26	164.087	65.9112	--	--	--	--	--	--	--	--	308.137	338.299	--	260.704	490.03	73.1571	--	1469.47	--	--	516.628	--	73.1571	79.1742	27.4381	114.473	151.963
4.24507	451.797	131.826	15.7221	--	--	--	--	--	--	--	--	188.323	330	--	397.498	355.328	37.202	--	1587.44	--	--	363.721	--	37.202	115.087	70.9598	62.543	125.595
4.24887	363.989	179.788	0	--	--	--	--	--	--	--	--	219.024	323.579	--	303.767	358.972	17.9739	--	1368.24	--	--	262.633	--	17.9739	76.6591	27.8303	60.0391	32.9364
4.25267	327.935	104.91	52.1697	--	--	--	--	--	--	--	--	272.92	200.003	--	161.042	461.09	99.4715	--	1563.82	--	--	400.088	--	99.4715	45.9348	36.6705	75.8418	31.46
4.25647	334.988	192.494	29.8341	--	--	--	--	--	--	--	--	721.574	245.127	--	333.806	208.066	77.6411	--	1720.31	--	--	402.633	--	77.6411	24.2163	53.9884	29.448	116.722
4.26027	374.719	299.824	15.4123	--	--	--	--	--	--	--	--	800.07	357.394	--	451.851	203.658	20.7019	--	1181.24	--	--	332.535	--	20.7019	33.5701	23.4738	120.772	45.202
4.26407	450.757	124.497	48.1733	--	--	--	--	--	--	--	--	1150.42	238.744	--	393.501	176.29	29.6629	--	1755.05	--	--	413.957	--	29.6629	30.6422	62.6837	60.3747	95.1149
4.26787	406.082	97.8148	33.1852	--	--	--	--	--	--	--	--	893.717	194.062	--	308.112	226.125	18.3297	--	1903.48	--	--	315.163	--	18.3297	80.5987	15.463	31.6494	76.6902
4.27167	389.206	153.217	30.1753	--	--	--	--	--	--	--	--	1148.31	330.92	--	350.537	280.104	14.7938	--	1458.19	--	--	236.958	--	14.7938	154.331	0	97.4752	45.5667
4.27547	577.895	181.017	6.499	--	--	--	--	--	--	--	--	1482.22	235.801	--	282.222	278.935	30.8071	--	1723.58	--	--	358.57	--	30.8071	165.258	13.436	66.7883	39.2096
4.27927	427.452	178.684	3.15824	--	--	--	--	--	--	--	--	1629.11	213.633	--	308.163	119.667	31.8418	--	1562.66	--	--	292.147	--	31.8418	166.369	19.3687	21.6281	70.5824
4.28307	328.411	135.341	18.9342	--	--	--	--	--	--	--	--	1281.58	209.14	--	225.107	335.025	37.2881	--	1621.12	--	--	586.478	--	37.2881	255.033	50.6543	43.6543	64.0658
4.28687	308.935	39.2155	20.6449	--	--	--	--	--	--	--	--	1769	311.411	--	365.429	268.403	22.5141	--	1491.93	--	--	528.767	--	22.5141	162.814	12.6825	33.159	74.1308
4.29067	574.699	239.737	14.5047	--	--	--	--	--	--	--	--	2348.43	445.981	--	273.618	183.898	3.86924	--	1622.06	--	--	366.533	--	3.86924	173.392	10.9906	26.4299	102.336
4.29447	499.494	125.919	4.4023	--	--	--	--	--	--	--	--	2752.2	508.609	--	388.414	145.988	19.5402	--	1543.38	--	--	508.862	--	19.5402	299.115	35.8851	36.1609	62.1035
4.29827	427.555	63.7289	0.4387	--	--	--	--	--	--	--	--	3320.91	511.755	--	507.504	213.162	67.9357	--	1900.67	--	--	599.375	--	67.9357	270.109	63.8582	18.7031	48.2193
4.30207	587.687	107.419	11.6604	--	--	--	--	--	--	--	--	2636.33	409.72	--	463.702	265.094	27.9168	--	1934.82	--	--	411.995	--	27.9168	221.905	41.2376	34.7661	75.2077
4.30587	441.128	166.03	20.4347	--	--	--	--	--	--	--	--	2374.6	355.379	--	425.59	231.299	16.8819	--	1534.9	--	--	416.334	--	16.8819	307.719	7.37935	33.2362	121.819
4.30967	433.692	157.359	4.99638	--	--	--	--	--	--	--	--	2523.9	372.733	--	301.748	276.194	4.08795	--	1539.62	--	--	457.96	--	4.08795	368.234	0	22.4982	136.864
4.31347	641.738	174.156	63.293	--	--	--	--	--	--	--	--	2286.72	509.673	--	445.301	270.616	0	--	1524.37	--	--	351.536	--	0	308.532	0	27.7187	38.4293
4.31727	569.327	157.072	70.422	--	--	--	--	--	--	--	--	2324.18	506.319	--	224.759	251.65	0	--	1814.12	--	--	339.612	--	0	339.715	30.1028	27.6844	90.8178
4.32107	540.223	153.843	75.4548	--	--	--	--	--	--	--	--	1882.69	591.614	--	210.101	231.859	0	--	1887.09	--	--	402.109	--	0	576.361	55.1409	52.3643	81.1809
4.32487	486.198	123.528	30.4088	--	--	--	--	--	--	--	--	1450.38	470.55	--	356.654	304.528	0	--	1700.85	--	--	359.895	--	0	606.155	63.0704	83.7956	57.9508
4.32867	535.489	174.375	68.7328	--	--	--	--	--	--	--	--	1677.87	460.919	--	290.299	284.438	0	--	1588.68	--	--	416.132	--	0	648.497	96.8624	123.862	125.075
4.33247	546.843	192.237	75.0795	--	--	--	--	--	--	--	--	1237.77	558.232	--	138.191	180.953	9.92045	--	1926.61	--	--	311.56	--	9.92045	640.58	42.8986	105.002	62.2946
4.33627	694.327	173.686	42.2398	--	--	--	--	--	--	--	--	1006.14	480.458	--	236.829	291.881	19.1047	--	1775.26	--	--	240.714	--	19.1047	635.289	48.9448	48.6889	49.7355
4.34007	797.221	240.176	20.8441	--	--	--	--	--	--	--	--	748.96	308.967	--	161.999	234.714	5.04535	--	1718.31	--	--	557.69	--	5.04535	683.104	13.6945	49.1949	218.865
4.34387	803.618	331.293	82.2581	--	--	--	--	--	--	--	--	696.006	187.601	--	145.488	317.581	25.7997	--	1581.83	--	--	431.079	--	25.7997	712.418	25.7997	26.6826	140.484
4.34767	723.695	263.851	136.997	--	--	--	--	--	--	--	--	798.948	158.467	--	112.714	266.362	8.31309	--	1993.83	--	--	396.53	--	8.31309	673.937	55.1539	117.726	120.909
4.35147	700.673	301.257	142.311	--	--	--	--	--	--	--	--	840.374	288.176	--	144.506	254.732	0.66926	--	2066.71	--	--	412.346	--	0.66926	588.723	49.9532	113.191	111.603
4.35527	702.891	389.082	134.771	--	--	--	--	--	--	--	--	854.124	462.051	--	203.5	276.91	1.55638	--	1966.91	--	--	416.782	--	1.55638	494.245	33.9851	64.3989	89.8686
4.35907	733.367	348.88	118.556	--	--	--	--	--	--	--	--	990.913	430.535	--	253.905	221.301	1.0045	--	1986.68	--	--	375.696	--	1.0045	502.748	92.2009	40	96.919
4.36287	754.576	284.317	66.3564	--	--	--	--	--	--	--	--	1142.32	327.353	--	256.665	221.89	5.451	--	1723	--	--	434.578	--	5.451	439.574	95.0747	74.1926	120.451
4.36667	625.552	280.216	26	--	--	--	--	--	--	--	--	1129.79	421.325	--	201.32	269.686	21.4091	--	1501.96	--	--	429.457	--	21.4091	292.225	25.0433	101.565	97.7468
4.37047	661.397	237.978	26	--	--	--	--	--	--	--	--	1062.43	386.049	--	277.951	193.625	16.8695	--	1650.42	--	--	367.174	--	16.8695	288.223	47.8968	102.511	42.5217
4.37427	677.398	297.288	49.2626	--	--	--	--	--	--	--	--	1270.6	331.919	--	349.528	162.973	0	--	1803.58	--	--	355.791	--	0	265.133	85.263	105.737	17.4736
4.37807	623.756	368.612	85.1264	--	--	--	--	--	--	--	--	1677.78	448.279	--	205.282	189.756	30.2874	--	1862.8	--	--	364.417	--	30.2874	175.267	92.5546	96.2184	32.3535
4.38187	661.808	330.798	88.2414	--	--	--	--	--	--	--	--	1608.11	455.308	--	142.008	183.202	64.4563	--	1862.73	--	--	476.557	--	64.4563	163.578	84.9125	61.2205	80.3233
4.38567	473.296	373.285	75.7068	--	--	--	--	--	--	--	--	1382.26	374.92	--	225.551	208.203	33.534	--	1972.15	--	--	401.454	--	33.534	186.855	49.534	46.466	106.15
4.38947	537.75	296.218	55.8428	--	--	--	--	--	--	--	--	1245.46	348.647	--	251.738	180.002	4.82432	--	1811.78	--	--	343.402	--	4.82432	155.141	62.4889	46.6683	80.1228
4.39327	562.758	221.696	35.0528	--	--	--	--	--	--	--	--	1081.44	322.389	--	215.193	122.14	6.17568	--	1618.27	--	--	342.634	--	6.17568	99.8612	117.176	18.0344	101.367
4.39707	482.973	278.402	26.0701	--	--	--	--	--	--	--	--	1108.01	262.129	--	255.989	153.579	12.663	--	1612.09	--	--	260.604	--	12.663	101.919	68.2077	31.1968	91.1376
4.40087	529.656	231.707	25.776	--	--	--	--	--	--	--	--	837.567	248.03	--	233.36	170.106	29	--	1689.72	--	--	254.275	--	29	95.6486	23.8546	14.1454	57.4989
4.40467	653.024	297.813	18.1669	--	--	--	--	--	--	--	--	591.796	290.529	--	211.327	174.047	25.1094	--	1751.69	--	--	352.895	--	25.1094	55.041	39.7291	69.1654	68.6252
4.40847	710.118	264.778	7.73752	--	--	--	--	--	--	--	--	591.688	345.439	--	280.928	211.167	11.4028	--	1684.9	--	--	414.19	--	11.4028	153.574	42	122.172	48.5521
4.41227	620.098	205.072	39.4895	--	--	--	--	--	--	--	--	438.348	158.672	--	204.732	207.387	13.7533	--	1536.49	--	--	405.094	--	13.7533	169.434	60.9108	54.8084	43.8681
4.41607	573.753	178.419	65.4325	--	--	--	--	--	--	--	--	414.447	134.047	--	112.195	176.874	18.3069	--	1602.23	--	--	444.293	--	18.3069	84.8882	54.7625	36.2791	37.4464
4.41987	527.238	221.032	74.3366	--	--	--	--	--	--	--	--	422.882	236.143	--	155.058	171.784	0	--	1634.98	--	--	439.702	--	0	59.2762	34.2699	48.8064	36.4635
4.42367	678.568	192.881	90.1529	--	--	--	--	--	--	--	--	351.26	287.836	--	240.541	224.389	15.6709	--	1634.02	--	--	389.058	--	15.6709	71.5885	41.8231	97.389	53.0352
4.42747	687.327	134.956	105.424	--	--	--	--	--	--	--	--	334.507	269.095	--	186.999	227.464	24.7872	--	1470.7	--	--	368.378	--	24.7872	137.799	13.8423	128.259	39.7351
4.43127	442.959	218.005	112.418	--	--	--	--	--	--	--	--	331.026	299.441	--	171.789	210.22	20.634	--	1256.8	--	--	389.306	--	20.634	150.463	8.68302	88.5774	15.6294
4.43507	538.673	194.822	66.6842	--	--	--	--	--	--	--	--	375.459	409.88	--	191.573	223.726	22.069	--	1502.4	--	--	310.519	--	22.069	90.9619	6.70781	69.873	43.1815
4.43887	435.682	164.077	19.2517	--	--	--	--	--	--	--	--	207.996	303.174	--	243.248	178.412	0	--	1632.35	--	--	339.745	--	0	176.243	20.5828	59.1668	76.3367
4.44267	474.129	237.466	18.6657	--	--	--	--	--	--	--	--	238.801	200.164	--	228.254	262.843	8.71065	--	1303.86	--	--	348.736	--	8.71065	201.077	39.4438	53.0225	42.7331
4.44647	690.38	242.641	59.84	--	--	--	--	--	--	--	--	234.13	235.185	--	152.74	284.381	28.42	--	1300.91	--	--	286.13	--	28.42	110.984	49.9922	32.3967	36.0455
4.45027	562.094	241.158	120.823	--	--	--	--	--	--	--	--	259.853	348.096	--	136.601	221.599	35.3051	--	1622.88	--	--	367.687	--	35.3051	109.064	37.1262	30.6534	33.3691
4.45407	604.562	236.13	123.334	--	--	--	--	--	--	--	--	263.393	413.517	--	197.756	218.189	23.8807	--	1714.76	--	--	416.717	--	23.8807	129.289	25.2488	53.5523	62.5671
4.45787	595.958	179.289	54.1976	--	--	--	--	--	--	--	--	299.396	379.801	--	210.762	215.091	33.3557	--	1623.64	--	--	426.87	--	33.3557	105.092	20.9344	43.4735	58.2759
4.46167	503.883	163.762	82.3996	--	--	--	--	--	--	--	--	303.348	383.821	--	226.367	155.121	51.067	--	1520.02	--	--	509.389	--	51.067	117.732	19.2246	53.0842	32.3758
4.46547	641.602	257.73	88.6865	--	--	--	--	--	--	--	--	249.623	531.3	--	295.815	202.099	25.09	--	1762.54	--	--	439.146	--	25.09	168.79	22.1719	84.6309	42.91
4.46927	718.284	307.368	91.4938	--	--	--	--	--	--	--	--	254.314	423.222	--	194.858	220.661	3.58996	--	1551.58	--	--	386.966	--	3.58996	135.268	38.7448	85.5816	47.1381
4.47307	686.181	322.745	103.046	--	--	--	--	--	--	--	--	156.391	255.667	--	176.333	131.881	10.7776	--	1553.93	--	--	447.25	--	10.7776	91.1934	16.605	73.8108	32.9834
4.47687	805.78	304.721	50.4406	--	--	--	--	--	--	--	--	183.757	260.09	--	232.584	114.913	31.3909	--	1392.54	--	--	466.985	--	31.3909	148.691	11.4033	53.2265	41.4075
4.48067	825.918	238.061	27.358	--	--	--	--	--	--	--	--	226.524	303.441	--	172.472	210.188	22.8997	--	1347.21	--	--	388.633	--	22.8997	203.76	20.9213	50.2924	36
4.48447	703.797	323.673	43.7091	--	--	--	--	--	--	--	--	199.009	274.442	--	91.6258	281.89	0	--	1532.9	--	--	515.228	--	0	144.899	23.6085	68.6855	36.7893
4.48827	795.992	338.416	37.8899	--	--	--	--	--	--	--	--	130.786	351.935	--	163.863	272.599	0	--	1579.41	--	--	559.961	--	0	122.395	15.3242	42.8899	38.7859
4.49207	720.192	274.6	13	--	--	--	--	--	--	--	--	143.712	365.277	--	237.327	233.279	15.6155	--	1417.75	--	--	561.012	--	15.6155	148.979	35.4865	48.8406	27.5076
4.49587	859.861	279.051	13.3904	--	--	--	--	--	--	--	--	184.643	351.654	--	277.658	277.829	32.5826	--	1607.88	--	--	587.577	--	32.5826	145.433	29.2192	72.796	21.6636
4.49967	928.313	223.925	11.2792	--	--	--	--	--	--	--	--	204.841	382.585	--	303.151	231.69	29.1623	--	1966.64	--	--	573.155	--	29.1623	104.785	29.166	34.2226	56.9925
4.50347	652.192	292.422	11.246	--	--	--	--	--	--	--	--	222.688	280.016	--	255.975	142.314	25.7882	--	1925.36	--	--	568.628	--	25.7882	92.1059	31.386	51.5278	48.5063
4.50727	750.278	301.699	41.0556	--	--	--	--	--	--	--	--	268.25	229.56	--	196.38	104.083	0	--	1639.25	--	--	494.856	--	0	114.991	77.3427	112.125	5.37964
4.51107	859.467	272.07	53.9669	--	--	--	--	--	--	--	--	236.144	257.233	--	293.367	96.8148	0	--	1582.87	--	--	485.392	--	0	149.311	92.7783	176.115	13.6185
4.51487	807.957	331.696	21.4199	--	--	--	--	--	--	--	--	268.072	481.768	--	238.063	193.216	0	--	1751.03	--	--	580.6	--	0	188.461	18.5839	242.926	15.1963
4.51867	993.9	564.125	38.2433	--	--	--	--	--	--	--	--	346.877	793.002	--	282.778	429.63	0	--	1724.91	--	--	794.435	--	0	213.253	67.2833	358.033	20.9517
4.52247	1128.75	715.058	46.4897	--	--	--	--	--	--	--	--	398.435	1024.73	--	329.002	594.499	0	--	1757.03	--	--	903.262	--	0	218.172	98.6991	428.291	31.4048
4.52627	945.695	314.273	3.66567	--	--	--	--	--	--	--	--	256.993	710.328	--	376.801	273.649	0	--	2096.24	--	--	353.463	--	0	130.502	16.6559	194.337	72.3216
4.53007	1055.62	146.977	31.1833	--	--	--	--	--	--	--	--	138.923	574.798	--	346.8	150.893	0	--	1706.33	--	--	463.827	--	0	360.213	9.36667	108.525	82.255
4.53387	882.402	136.998	45.2067	--	--	--	--	--	--	--	--	126.768	624.035	--	242.893	172.455	0	--	1704.91	--	--	602.078	--	0	347.265	23.805	255.893	35.3133
4.53767	994.063	279.985	79.5182	--	--	--	--	--	--	--	--	206.764	690.347	--	244.262	255.716	9.43528	--	1856.96	--	--	478.949	--	9.43528	456.164	12.7376	273.892	61.0615
4.54147	1331.46	233.517	43.3765	--	--	--	--	--	--	--	--	203.289	867.794	--	175.235	421.822	70.8746	--	1568.59	--	--	512.635	--	70.8746	425.932	100.243	297.068	68.4297
4.54527	1105.29	214.277	20.3879	--	--	--	--	--	--	--	--	205.332	994.416	--	367.189	120.171	1.70352	--	1725.83	--	--	571.542	--	1.70352	479.95	35.4573	246.911	80.2403
4.54907	1089.11	162.773	1.75458	--	--	--	--	--	--	--	--	302.739	917.159	--	278.29	262.329	13.3551	--	1818.43	--	--	327.645	--	13.3551	541.013	8.99222	213.684	187.7
4.55287	767.295	237.177	23.4494	--	--	--	--	--	--	--	--	119.48	1015.02	--	299.742	262.371	0	--	1690.39	--	--	348.997	--	0	554.253	76.8512	197.742	31
4.55667	922.333	265.293	74.8276	--	--	--	--	--	--	--	--	116.908	954.448	--	252.741	241.218	0	--	1194.53	--	--	409.305	--	0	732.023	37.1839	157.948	41.4828
4.56047	994.53	290.843	3.05321	--	--	--	--	--	--	--	--	260.052	997.568	--	224.738	233.946	0.73698	--	1555.05	--	--	366.789	--	0.73698	760.366	59.0007	170.314	124.157
4.56427	1145.41	340.509	31.935	--	--	--	--	--	--	--	--	221.373	539.784	--	272.566	161.717	6.26624	--	1468.29	--	--	346.828	--	6.26624	680.149	88.1782	66.5974	97.3794
4.56807	981.801	265.832	55.6803	--	--	--	--	--	--	--	--	107.545	843.003	--	201.898	194.364	0	--	1569.04	--	--	484.828	--	0	884.474	56.0496	39.6521	84.898
4.57187	1326.35	247.909	43.3368	--	--	--	--	--	--	--	--	132.766	581.532	--	291.029	124.858	0.79608	--	2014.97	--	--	507.315	--	0.79608	614.703	140.55	139.03	176.877
4.57567	734.019	340.091	55.006	--	--	--	--	--	--	--	--	162.853	808.538	--	107.396	247.427	25.5122	--	1838.72	--	--	365.829	--	25.5122	443.738	63.8841	47.4997	78.8231
4.57947	670.157	339.39	86.025	--	--	--	--	--	--	--	--	346.233	448.585	--	281.688	259.076	10.6325	--	2304.39	--	--	580.523	--	10.6325	338.419	93.0804	125.076	103.076
4.58327	644.851	208.519	51.2331	--	--	--	--	--	--	--	--	243.711	615.035	--	381.682	188.184	33.449	--	2211.36	--	--	491.466	--	33.449	280.761	129.511	56.3088	33.1544
4.58707	858.223	299.233	95.5726	--	--	--	--	--	--	--	--	232.188	507.174	--	403.816	194.693	12.7145	--	2331.83	--	--	585.789	--	12.7145	307.199	0.63684	140.221	75.8463
4.59087	691.757	175.89	32.3294	--	--	--	--	--	--	--	--	200.282	604.549	--	265.623	180.034	0.57089	--	2138.29	--	--	708.946	--	0.57089	225.287	30.032	60.4291	69.0878
4.59467	764.739	174.652	48.3478	--	--	--	--	--	--	--	--	392.261	630.5	--	425.913	140.978	25.587	--	1798.28	--	--	661.696	--	25.587	151.935	74.6522	34.2391	72.6739
4.59847	534.377	336.734	108.069	--	--	--	--	--	--	--	--	444.292	700.407	--	374.136	317.734	7.66759	--	1953.82	--	--	648.51	--	7.66759	280.135	14.1933	3.47848	57.1919
4.60227	888.236	211.767	55.8426	--	--	--	--	--	--	--	--	179.024	836.172	--	216.834	189.216	44.2129	--	2385.32	--	--	682.282	--	44.2129	64.5772	24.7376	195.201	12.5772
4.60607	733.171	309.92	48.1727	--	--	--	--	--	--	--	--	70.5562	900.564	--	373.286	89.5402	0.90915	--	2067.58	--	--	975.482	--	0.90915	96.5784	10.0264	39.4362	45.4216
4.60987	745.776	229.026	135.144	--	--	--	--	--	--	--	--	260.511	793.132	--	170.593	130.329	68.0909	--	2197.5	--	--	710.274	--	68.0909	65.5798	11.8814	145.445	77.3953
4.61367	728.738	231.538	70.3704	--	--	--	--	--	--	--	--	149.59	809.493	--	217.413	154.502	0.17052	--	3059.2	--	--	588.49	--	0.17052	108.331	4.12805	29.223	106.383
4.61747	708.264	272.312	23.1645	--	--	--	--	--	--	--	--	195.178	1296.92	--	400.68	117.052	12.8874	--	3067.64	--	--	1146	--	12.8874	59.9482	89.2078	46.2857	59.974
4.62127	627.551	308.831	41.8426	--	--	--	--	--	--	--	--	328.714	1170.7	--	592.851	122.466	0	--	2337.16	--	--	461.597	--	0	282.012	112.257	78.9738	56.7814
4.62507	1028.9	403.628	24.0615	--	--	--	--	--	--	--	--	183.619	910.812	--	575.908	62.9531	0.22839	--	2132.25	--	--	755.715	--	0.22839	170.373	28.0834	75.877	32.0703
4.62887	780.394	544.867	37.8994	--	--	--	--	--	--	--	--	323.475	1093.92	--	554.729	278.672	52.1662	--	2867.85	--	--	690.309	--	52.1662	256.841	46.7945	48.3236	48.07
4.63267	870	287	15	--	--	--	--	--	--	--	--	204	848	--	493	204	90	--	2607	--	--	533	--	90	676	0	122	64
4.63647	732	379	0	--	--	--	--	--	--	--	--	197	937	--	449	161	0	--	2499	--	--	460	--	0	367	1	253	113
4.64027	977.969	406.997	44.9943	--	--	--	--	--	--	--	--	201	768.021	--	185.033	185.997	82.9896	--	2768.97	--	--	703.969	--	82.9896	454.989	2.99975	162.011	3.0138
4.64407	702.211	287.525	32.0568	--	--	--	--	--	--	--	--	250.781	538.01	--	212.878	193.965	0.36294	--	2758.05	--	--	519.809	--	0.36294	601.357	29.8819	201.825	122.475
4.64787	698.013	188.435	0.14054	--	--	--	--	--	--	--	--	242.04	355.799	--	221.96	314.469	0	--	2252.23	--	--	474.198	--	0	665.719	44.9341	130.316	62.2679
4.65167	864.266	270.635	63.7189	--	--	--	--	--	--	--	--	337.578	376.903	--	170.228	196.523	0	--	1934.39	--	--	420.237	--	0	1026.41	60.9297	468.507	15.2064
4.65547	511.17	127.942	123.131	--	--	--	--	--	--	--	--	172.053	473.326	--	304.475	237.964	24.7967	--	2590.11	--	--	461.964	--	24.7967	841.071	91.519	292.608	76.9918
4.65927	592.543	237.546	17.982	--	--	--	--	--	--	--	--	134.627	365.244	--	372.589	227.682	34.5277	--	2170.03	--	--	585.283	--	34.5277	1329.45	61.7316	346.537	33.5712
4.66307	377.251	211.788	19.5794	--	--	--	--	--	--	--	--	192.688	555.116	--	234.834	154.049	1.84026	--	2260.59	--	--	822.223	--	1.84026	1122.99	3.15473	418.214	65.1072
4.66687	584.784	369.414	72.8236	--	--	--	--	--	--	--	--	146.95	312.258	--	172.29	150.943	30.1849	--	2217.95	--	--	825.567	--	30.1849	1359.97	51.8803	284.281	134.916
4.67067	584.798	182.85	41.1079	--	--	--	--	--	--	--	--	258.106	336.607	--	237.841	236.816	30.1139	--	2141.44	--	--	682.603	--	30.1139	832.758	18.2219	215.646	110.709
4.67447	521.093	243.296	131.952	--	--	--	--	--	--	--	--	131.675	516.453	--	182.849	284.251	25.3055	--	1886.31	--	--	672.122	--	25.3055	958.675	25.3891	318.096	101.489
4.67827	766.646	434.765	133.307	--	--	--	--	--	--	--	--	205.59	487.644	--	417.384	420.27	37.2007	--	1525.56	--	--	397.014	--	37.2007	779.419	25.0615	252.734	30.611
4.68207	708.857	408.521	162.094	--	--	--	--	--	--	--	--	322.683	563.835	--	127.984	294.793	2.33655	--	1935.65	--	--	623.952	--	2.33655	854.282	31.5696	255.508	95.4499
4.68587	821.187	440.491	156.52	--	--	--	--	--	--	--	--	280.133	849.915	--	272.144	411.082	26.5956	--	1943.22	--	--	539.851	--	26.5956	595.291	41.1422	290.907	81.3
4.68967	946.034	477.237	148.551	--	--	--	--	--	--	--	--	227.007	1149.2	--	447.02	544.342	54.9298	--	1921.09	--	--	433.155	--	54.9298	313.277	50.8821	328.095	61.3775
4.69347	799.055	452.971	261.566	--	--	--	--	--	--	--	--	254.867	850.716	--	242.637	472.794	39.5272	--	2032.96	--	--	454.064	--	39.5272	252.231	17.2908	399.822	22.3696
4.69727	863.277	433.97	350.516	--	--	--	--	--	--	--	--	291.566	775.316	--	275.661	421.03	69.9608	--	2100.51	--	--	405.553	--	69.9608	218.625	53.4661	419.202	13.7679
4.70107	887.374	457.989	359.571	--	--	--	--	--	--	--	--	338.847	961.723	--	382.418	409.843	29.217	--	1833.83	--	--	505.749	--	29.217	164.933	25.646	383.933	26.4551
4.70487	1001.17	386.621	446.776	--	--	--	--	--	--	--	--	277.983	1104.67	--	400.017	423.5	13.4483	--	1843.53	--	--	802.31	--	13.4483	265.655	0	473.897	63.9483
4.70867	1016.33	459.416	391.006	--	--	--	--	--	--	--	--	196.05	961.132	--	284.9	306.833	6.57799	--	2256.95	--	--	615.689	--	6.57799	160.936	36.9105	539.093	40.4051
4.71247	1101.73	486.143	319.854	--	--	--	--	--	--	--	--	191.778	822.339	--	263.568	302.715	12.7509	--	2144.14	--	--	577.718	--	12.7509	141.728	68.422	525.867	53.8839
4.71627	927.487	392.488	248.197	--	--	--	--	--	--	--	--	212.695	1039.88	--	317.081	323.65	26.3498	--	1995.98	--	--	544.807	--	26.3498	152.291	50.946	735.827	23.2284
4.72007	820.666	321.002	229.999	--	--	--	--	--	--	--	--	236.332	918.682	--	337	294.668	10.0013	--	2143.66	--	--	547.997	--	10.0013	89.0034	54.3324	892.997	2.6665
4.72387	866.475	255.225	179.588	--	--	--	--	--	--	--	--	359.151	837.82	--	304.153	359.649	27.2104	--	2847.17	--	--	517.907	--	27.2104	46.7356	32.1349	949.52	49.1294
4.72767	888	288.946	251.672	--	--	--	--	--	--	--	--	315.666	826.209	--	153.874	351.313	26.429	--	2710.65	--	--	734.732	--	26.429	146.958	39.5188	850.757	49.4812
4.73147	838.326	303.104	171.199	--	--	--	--	--	--	--	--	166.639	804.039	--	166.803	286.599	41.5188	--	2369.72	--	--	715.94	--	41.5188	111.925	74.8434	921.152	53.8956
4.73527	746.399	322.036	67.7319	--	--	--	--	--	--	--	--	192.833	701.428	--	165.138	292.377	33.8768	--	2033.09	--	--	525.623	--	33.8768	71.2754	39.5217	1176.25	69.2536
4.73907	1023.2	230.732	64.1323	--	--	--	--	--	--	--	--	201.077	686.186	--	244.32	264.551	15.447	--	1582.07	--	--	385.391	--	15.447	60.8415	34.0798	1422.03	80.8951
4.74287	793.331	299.134	48.4212	--	--	--	--	--	--	--	--	175.831	707.62	--	241.328	206.977	39.1635	--	1545.48	--	--	385.263	--	39.1635	89.3681	62.339	1778.67	83.0351
4.74667	800.664	301.926	83.0453	--	--	--	--	--	--	--	--	157.932	632.551	--	298.25	268.369	37.6648	--	1873.32	--	--	488.676	--	37.6648	66.8354	72	1617.59	53.2501
4.75047	794.927	239.72	54.6447	--	--	--	--	--	--	--	--	194.595	567.925	--	340.747	299.938	10.1304	--	2104.74	--	--	467.583	--	10.1304	84.6911	55.0825	1908.17	132.348
4.75427	652.454	218.807	18.2103	--	--	--	--	--	--	--	--	146.595	471.91	--	260.454	228.437	0	--	2024.17	--	--	441.439	--	0	91.7189	95.9838	1617.11	164.824
4.75807	555.472	232.878	25.6845	--	--	--	--	--	--	--	--	129.422	610.058	--	193.982	273.493	9.73711	--	1945.56	--	--	435.614	--	9.73711	128.791	73.0162	1730.47	152.403
4.76187	586.106	271.084	33.2926	--	--	--	--	--	--	--	--	100.929	680.563	--	126.064	276.929	5.30547	--	1869.91	--	--	407.379	--	5.30547	200.18	105.46	1957.05	134.196
4.76567	645.431	243.807	71.3907	--	--	--	--	--	--	--	--	173.766	659.198	--	227.512	156.366	21.274	--	1814.88	--	--	376.305	--	21.274	146.061	96.0966	2211.49	234.594
4.76947	713.922	323.993	62.4713	--	--	--	--	--	--	--	--	168.226	580.894	--	319.258	182.241	19.5195	--	1949.79	--	--	326.842	--	19.5195	60.9165	72.3581	2265.55	288.581
4.77327	790.106	430.667	42.1579	--	--	--	--	--	--	--	--	159.053	562.693	--	233.306	221.237	4.31572	--	2179.2	--	--	381.843	--	4.31572	88.5882	93.1318	2381.65	213.92
4.77707	578.428	271.656	50.8861	--	--	--	--	--	--	--	--	107.324	704.071	--	233.43	280.115	0	--	1873.66	--	--	478.15	--	0	98.4297	112.044	2572.26	255.325
4.78087	455.839	193.14	34.6855	--	--	--	--	--	--	--	--	117.542	899.048	--	299.066	277.384	2.55023	--	2034.98	--	--	546.253	--	2.55023	133.904	153.616	2552.77	309.926
4.78467	364.062	309.754	34.7193	--	--	--	--	--	--	--	--	174.526	840.535	--	213.43	273.807	9.72368	--	2179.77	--	--	558.461	--	9.72368	132.654	130.482	2094.72	273.026
4.78847	517.584	338.24	59.7291	--	--	--	--	--	--	--	--	199.598	1012.67	--	268.873	263.738	4.76862	--	1956.64	--	--	412.433	--	4.76862	134.096	311.418	1855.73	247.1
4.79227	583.418	337.422	56.1044	--	--	--	--	--	--	--	--	203.368	1189.11	--	360.002	329.689	12.0008	--	2106.17	--	--	475.641	--	12.0008	101.05	493.53	1810.15	301.582
4.79607	533.948	277.527	51.7894	--	--	--	--	--	--	--	--	225.105	993.634	--	360.737	271.422	7.00013	--	1996.06	--	--	472.212	--	7.00013	110.737	529.368	1748.63	181.791
4.79987	422.133	216.249	57.1441	--	--	--	--	--	--	--	--	243.03	1354.07	--	380.039	229.864	72.3132	--	1939.95	--	--	569.399	--	72.3132	187.593	754.743	1753.15	210.588
4.80367	427.227	346.997	31.4041	--	--	--	--	--	--	--	--	235.965	1192.57	--	517.046	235.355	52.282	--	2041.16	--	--	539.717	--	52.282	226.645	875.456	1700.89	177.77
4.80747	472.244	274.017	19.9955	--	--	--	--	--	--	--	--	229.376	1086.48	--	489.714	279.457	5.63343	--	1862.56	--	--	391.321	--	5.63343	239.367	979.15	1386.25	131.987
4.81127	522.709	281.76	20.5088	--	--	--	--	--	--	--	--	259.517	1153.73	--	435.605	245.721	0	--	2173.71	--	--	375.139	--	0	244.377	1117	1098.93	127.299
4.81507	526.196	357.022	51.866	--	--	--	--	--	--	--	--	337.531	1113.68	--	301.955	266.291	0	--	1981.22	--	--	398.961	--	0	387.246	1210.85	1227.78	97.2961
4.81887	554.906	390.973	37.9882	--	--	--	--	--	--	--	--	362.869	973.229	--	355.284	362.603	0	--	1687.78	--	--	361.804	--	0	497.881	1221.59	1120.1	72.2505
4.82267	609.828	272.19	67.7085	--	--	--	--	--	--	--	--	293.542	813.372	--	425.159	249.73	6.80236	--	1694.46	--	--	435.325	--	6.80236	440.266	929.485	803.849	58.1976
4.82647	658.4	158.831	119.933	--	--	--	--	--	--	--	--	296.251	660.795	--	550.837	220.416	4.22739	--	2029.09	--	--	520.628	--	4.22739	304.262	688.658	688.996	42.3019
4.83027	588.969	265.871	113.352	--	--	--	--	--	--	--	--	314.632	582.264	--	460.009	332.452	7.98206	--	2257.17	--	--	588.19	--	7.98206	388.221	513.375	696.28	68.7702
4.83407	636.946	262.455	80.8223	--	--	--	--	--	--	--	--	327.732	597.458	--	261.952	308.907	29.509	--	2389.79	--	--	622.223	--	29.509	457.434	481.361	653.862	114.458
4.83787	656.056	228.29	121.65	--	--	--	--	--	--	--	--	323.149	428.273	--	270.624	445.46	28.4164	--	2373.77	--	--	660.799	--	28.4164	285.878	491.442	404.351	95.2493
4.84167	704.03	354.607	159.658	--	--	--	--	--	--	--	--	401.394	295.369	--	356.502	414.083	10.6366	--	2358.67	--	--	521.014	--	10.6366	193.144	294.116	394.847	167.49
4.84547	721.225	657.426	226.336	--	--	--	--	--	--	--	--	307.477	372.793	--	329.161	310.289	1.57221	--	2309.53	--	--	559.239	--	1.57221	318.568	254.082	431.872	351.817
4.84927	995.045	946.677	251.892	--	--	--	--	--	--	--	--	270.942	584.711	--	379.715	481.456	0	--	2386.72	--	--	631.597	--	0	346.065	269.636	362.535	433.342
4.85307	1482.54	1179.12	225.277	--	--	--	--	--	--	--	--	371.636	841.99	--	522.993	774.666	0	--	2596.09	--	--	597.884	--	0	263.558	212.857	297.329	435.56
4.85687	1427.93	1032.65	232.458	--	--	--	--	--	--	--	--	425.47	806.344	--	469.249	804.273	0	--	2670.16	--	--	519.396	--	0	163.878	149.096	242.072	459.362
4.86067	783.773	477.614	320.615	--	--	--	--	--	--	--	--	391.527	503.49	--	260.443	503.268	0	--	2530.75	--	--	485.719	--	0	73.1495	97.6141	190.283	502.386
4.86447	859.582	462.237	415.833	--	--	--	--	--	--	--	--	462.172	498.085	--	362.683	457.571	0	--	2851.34	--	--	699.649	--	0	105.394	127.425	155.938	614.35
4.86827	826.764	449.288	406.03	--	--	--	--	--	--	--	--	593.109	234.341	--	339.341	338.688	7.52566	--	3087.25	--	--	775.796	--	7.52566	246.6	137.005	200.946	790.529
4.87207	891.782	447.055	317.607	--	--	--	--	--	--	--	--	445.584	251.106	--	352.001	318.706	15.5006	--	2226.6	--	--	670.234	--	15.5006	289.007	31.5268	203.528	763.865
4.87587	975.391	351.275	340.79	--	--	--	--	--	--	--	--	327.42	300.072	--	256.5	373.638	24.4565	--	2490.65	--	--	745.493	--	24.4565	166.587	42.7971	190.478	775.529
4.87967	909.388	259.729	439.622	--	--	--	--	--	--	--	--	360.056	423.609	--	196.335	345.527	48.4361	--	3084.91	--	--	762.027	--	48.4361	259.181	104.928	199.886	698.346
4.88347	1115.75	327.5	311.629	--	--	--	--	--	--	--	--	412.862	371.629	--	370.543	400.707	14.3362	--	3322.16	--	--	684.638	--	14.3362	291.957	119.793	120.224	735.879
4.88727	1194	359.01	89.6645	--	--	--	--	--	--	--	--	348.994	299.665	--	407.002	302.327	15.3333	--	3036.01	--	--	509.668	--	15.3333	165.672	92.6641	80.3352	677.004
4.89107	1168.95	225.843	109.404	--	--	--	--	--	--	--	--	398.184	303.44	--	283.118	332.283	13.6772	--	2762.73	--	--	430.893	--	13.6772	120.847	111.767	41.3768	692.981
4.89487	1209.09	301.92	75.3688	--	--	--	--	--	--	--	--	286.07	260.605	--	154.358	255.006	6.03991	--	2577.46	--	--	371.441	--	6.03991	171.568	61.4087	35.156	936.172
4.89867	1137.42	338.677	79.8708	--	--	--	--	--	--	--	--	292.45	351.598	--	253.304	306.962	31.5864	--	2570.17	--	--	531.347	--	31.5864	125.8	47.0388	51.1422	1105.42
4.90247	912.396	321.517	110.81	--	--	--	--	--	--	--	--	414.931	436.103	--	165.138	262.069	77.9828	--	2390.26	--	--	627.672	--	77.9828	127.603	72.4483	48	1092.33
4.90627	881.305	176.833	99.8916	--	--	--	--	--	--	--	--	350.567	306.951	--	189.948	340.488	30.2885	--	2268.62	--	--	562.909	--	30.2885	184.387	128.885	87.6492	1201.74
4.91007	835.231	215.371	35.8463	--	--	--	--	--	--	--	--	302.97	331.459	--	247.31	268.923	10.2616	--	2685.49	--	--	731.802	--	10.2616	211.493	87.4453	93.2001	1294.89
4.91387	846.162	295.47	72.8897	--	--	--	--	--	--	--	--	336.836	304.553	--	294.977	227.991	15.9604	--	2174.09	--	--	820.748	--	15.9604	192.909	52.646	98.1586	1150.45
4.91767	836.433	258.768	96.0678	--	--	--	--	--	--	--	--	305.238	462.827	--	197.094	193.326	12.2379	--	2202.87	--	--	814.584	--	12.2379	92.1867	70.0735	97.6828	1379.98
4.92147	796.681	293.203	32.9275	--	--	--	--	--	--	--	--	328.391	415.652	--	264.928	244.261	6.37681	--	2606.12	--	--	959.188	--	6.37681	31.5362	72.1739	112.406	1153.23
4.92527	750.518	271.159	51.3683	--	--	--	--	--	--	--	--	346.515	456.891	--	226.893	241.098	24.4219	--	2463.46	--	--	961.894	--	24.4219	75.9487	109.675	103.946	906.576
4.92907	614.583	281.459	38.3661	--	--	--	--	--	--	--	--	286.143	426.608	--	252.479	160.572	39.3453	--	2287.54	--	--	943.882	--	39.3453	85.0259	11.9174	107.778	1005.58
4.93287	539.227	267.518	23.2739	--	--	--	--	--	--	--	--	402.65	460.953	--	333.273	287.287	46.0187	--	2442.49	--	--	955.133	--	46.0187	91.6139	46.3025	118.207	1223.04
4.93667	541.481	197.584	41.6414	--	--	--	--	--	--	--	--	344.462	471.303	--	300.746	452.902	45.2739	--	2745.41	--	--	863.664	--	45.2739	120.056	70.6315	89.3025	1143.11
4.94047	479.424	151.1	46.2586	--	--	--	--	--	--	--	--	307.372	497.572	--	328.531	209.181	46.922	--	2564.37	--	--	577.813	--	46.922	88.8598	32.7897	112.472	1315.06
4.94427	421.03	196.076	84.7554	--	--	--	--	--	--	--	--	229.978	423.538	--	294.709	183.56	18.731	--	2607.04	--	--	709.198	--	18.731	147.351	58.9592	66.5435	1243.12
4.94807	506.935	258.459	129.961	--	--	--	--	--	--	--	--	191.012	316.377	--	276.306	196.381	64.6687	--	2327.74	--	--	678.343	--	64.6687	211.607	100.026	61	1119.88
4.95187	583.697	200.158	154.421	--	--	--	--	--	--	--	--	238.882	312.816	--	310.895	260.237	50.9076	--	2230.99	--	--	798.685	--	50.9076	112.29	75.5656	51.9209	910.684
4.95567	537.315	197.471	44.9236	--	--	--	--	--	--	--	--	239.143	381.853	--	394.748	213.369	0	--	2376.03	--	--	886.815	--	0	226.213	74.4904	36.4459	803.099
4.95947	439.531	215.494	47.7967	--	--	--	--	--	--	--	--	200.696	284.59	--	395.047	196.566	9.63918	--	2316.91	--	--	684.35	--	9.63918	309.289	107.611	50.5061	746.193
4.96327	482.354	205.736	72.2771	--	--	--	--	--	--	--	--	144.849	287.948	--	336.067	188.335	27.5258	--	2333.22	--	--	678.698	--	27.5258	345.952	6.2639	45.9464	662.061
4.96707	693.458	195.752	17.8186	--	--	--	--	--	--	--	--	302.849	287.915	--	286.116	239.946	20.8607	--	2926.89	--	--	625.916	--	20.8607	494.813	14.7635	43.0367	508.746
4.97087	945.024	254.022	59.7061	--	--	--	--	--	--	--	--	370.034	200.97	--	323.416	292.534	21.1833	--	2923.3	--	--	719.625	--	21.1833	715.563	8.22889	103.335	671.819
4.97467	719.016	280.097	53.7331	--	--	--	--	--	--	--	--	421.836	121.656	--	299.759	254.762	8.48551	--	2673.75	--	--	830.768	--	8.48551	935.962	35.0225	146.174	731.987
4.97847	745.95	134.839	33.7635	--	--	--	--	--	--	--	--	309.476	157.447	--	319.866	196.369	44.6309	--	2530.47	--	--	883.424	--	44.6309	861.947	49.1054	85.2647	401.921
4.98227	639.575	253.777	36.256	--	--	--	--	--	--	--	--	178.949	213.465	--	402.799	155.195	61.2972	--	2474.85	--	--	716.037	--	61.2972	938.41	32.4507	21.7029	466.577
4.98607	667.712	149.812	77.9295	--	--	--	--	--	--	--	--	193.211	246.024	--	313.518	164.434	12.6117	--	2545.86	--	--	676.605	--	12.6117	1005.32	14.7646	57.1297	721.952
4.98987	647.898	170.072	47.4511	--	--	--	--	--	--	--	--	243.021	172.855	--	258	309.553	18.2979	--	3054.47	--	--	769.281	--	18.2979	1102.58	31.5659	38.6594	820.107
4.99367	612.49	301.824	27.5287	--	--	--	--	--	--	--	--	256.037	236.03	--	307.959	189.399	18.7606	--	2520.75	--	--	769.039	--	18.7606	1409.1	35.7291	85.1169	697.555
4.99747	614.806	372.226	52.9828	--	--	--	--	--	--	--	--	314.665	309.716	--	372.524	229.332	45.0522	--	2639.35	--	--	716.385	--	45.0522	1163.24	61.1591	49.2635	692.21
5.00127	547.017	275.453	57.756	--	--	--	--	--	--	--	--	202.159	169.679	--	244.19	210.119	12.2285	--	2834.16	--	--	641.893	--	12.2285	598.109	124.159	57.0014	685.296
5.00507	580.372	372.882	16.8692	--	--	--	--	--	--	--	--	170.179	309.213	--	289.375	285.413	3.35382	--	2996.62	--	--	697.721	--	3.35382	543.202	68.7027	19.9128	773.228
5.00887	592.368	369.724	48.3029	--	--	--	--	--	--	--	--	170.263	237.763	--	194.763	144.224	22.5002	--	3249.96	--	--	729.606	--	22.5002	629.894	37.5526	52.382	956.805
5.01267	508.17	367.625	86.3231	--	--	--	--	--	--	--	--	149.472	254.904	--	150.577	144.887	46.6987	--	2775.59	--	--	762.178	--	46.6987	504.322	54.1312	103.847	1233.24
5.01647	507.034	372.443	84.0112	--	--	--	--	--	--	--	--	297.704	275.21	--	162.412	230.529	38	--	2700.45	--	--	613.351	--	38	329.498	85.7981	100.56	1204.24
5.02027	617.48	403.492	120.827	--	--	--	--	--	--	--	--	315.003	253.919	--	171.284	265.57	38	--	2680.05	--	--	577.866	--	38	342.361	55.636	157.779	1230.85
5.02407	722.162	432.263	155.645	--	--	--	--	--	--	--	--	334.865	230.742	--	180.729	300.729	37.5485	--	2664.17	--	--	542.166	--	37.5485	355.591	26.521	211.569	1251.89
5.02787	506.528	334.698	82.1754	--	--	--	--	--	--	--	--	494.404	105.806	--	223.884	340.616	12.0132	--	2900.74	--	--	495.264	--	12.0132	387.577	55.9209	75.423	962.723
5.03167	616.23	385.972	319.961	--	--	--	--	--	--	--	--	301.542	314.379	--	365.079	239.161	13.2899	--	2948.54	--	--	517.082	--	13.2899	284.189	50.2635	181.249	943.726
5.03547	263.972	311.361	315.255	--	--	--	--	--	--	--	--	420.385	194.115	--	369.334	397.261	35.1705	--	2395.59	--	--	674.587	--	35.1705	521.478	70.0393	125.59	1069.51
5.03927	640.152	488.517	183.482	--	--	--	--	--	--	--	--	673.226	278.659	--	244.905	116.562	47.9736	--	2817.97	--	--	791.514	--	47.9736	407.369	72.3588	170.448	806.139
5.04307	882.432	433.834	125.63	--	--	--	--	--	--	--	--	473.927	352.467	--	346.921	181.793	44.7989	--	3040.32	--	--	511.525	--	44.7989	448.615	0.43723	221.018	707.199
5.04687	817.688	414.27	196.868	--	--	--	--	--	--	--	--	577.694	291.945	--	338.346	384.654	22.0597	--	3076.24	--	--	571.329	--	22.0597	405.132	49.9275	222.211	502.603
5.05067	745.73	244.695	165.694	--	--	--	--	--	--	--	--	274.036	278.934	--	418.283	304.249	35.9082	--	2901.47	--	--	647.313	--	35.9082	435.711	33.2799	38	410.114
5.05447	912	403	96	--	--	--	--	--	--	--	--	510	264	--	255	361	15	--	3235	--	--	491	--	15	370	97	38	436
5.05827	839	259	14	--	--	--	--	--	--	--	--	474	404	--	273	228	0	--	3528	--	--	650	--	0	746	18	29	392
5.06207	1075	615	114	--	--	--	--	--	--	--	--	446	560	--	356	481	31	--	3326	--	--	762	--	31	554	80	109	375
5.06587	1029.2	577.166	37.3367	--	--	--	--	--	--	--	--	304.621	273.259	--	234.534	224.128	13.0787	--	2606.16	--	--	851.606	--	13.0787	445.477	55.1093	197.611	415.821
5.06967	873.685	332.08	94.7453	--	--	--	--	--	--	--	--	337.851	492.029	--	264.864	321.565	13	--	3169.5	--	--	922.688	--	13	669.012	47.0351	71.5577	632.047
5.07347	1126.76	458.872	51.3848	--	--	--	--	--	--	--	--	497.592	340.347	--	303.659	253.603	12.0087	--	2551.47	--	--	680.143	--	12.0087	881.137	48.9825	56.1312	293
5.07727	886.152	240.941	14.325	--	--	--	--	--	--	--	--	287.871	486.691	--	258.404	348.157	0.10541	--	2940.5	--	--	846.507	--	0.10541	476.601	50.9824	11.3953	614.128
5.08107	836.422	261.798	54.6399	--	--	--	--	--	--	--	--	295.912	338.326	--	249.079	293.492	0	--	2592.12	--	--	876.745	--	0	768.382	0.44799	16.9473	611.053
5.08487	648.492	336.016	87.5671	--	--	--	--	--	--	--	--	250.603	507.731	--	327.95	404.518	44.4097	--	2720.26	--	--	847.394	--	44.4097	634.81	17.7639	91.0161	348.49
5.08867	435.807	159.372	120.565	--	--	--	--	--	--	--	--	431.576	457.698	--	162.227	182.978	54.8682	--	2956.86	--	--	961.472	--	54.8682	725.761	19.9736	153.183	359.802
5.09247	828.019	114.747	2.10132	--	--	--	--	--	--	--	--	182.446	677.11	--	142.313	266.472	43.2084	--	2288.86	--	--	841.153	--	43.2084	758.444	33.7569	54.754	84.8626
5.09627	529.463	127.754	117.892	--	--	--	--	--	--	--	--	335.19	586.686	--	244.173	161.897	37.1054	--	3005.97	--	--	651.355	--	37.1054	725.597	52.6662	73.6311	216.558
5.10007	551.388	197.448	2.62369	--	--	--	--	--	--	--	--	472.983	463.711	--	253.825	96.4212	24.2842	--	2724.58	--	--	743.857	--	24.2842	841.398	8.98388	94.5409	280.623
5.10387	564.715	253.77	24.451	--	--	--	--	--	--	--	--	278.436	296.689	--	301.924	259.311	31.8243	--	2930.24	--	--	575.821	--	31.8243	1075.8	46.1435	124.341	136.272
5.10767	633.463	101.448	14.2416	--	--	--	--	--	--	--	--	229.01	340.924	--	196.394	133.899	12.4392	--	3391.74	--	--	710.882	--	12.4392	1012.54	24.5051	2.74501	30.3058
5.11147	529.834	391.103	61.7144	--	--	--	--	--	--	--	--	258.187	241.702	--	156.023	174.819	81.1372	--	3681.47	--	--	659.469	--	81.1372	831.828	0.62969	94.455	114.665
5.11527	425.728	209.114	53.2623	--	--	--	--	--	--	--	--	148.964	275.03	--	154.026	316.223	38.2064	--	2686.01	--	--	716.426	--	38.2064	885.426	12.6591	38.5736	235.8
5.11907	562.593	201.092	41.3673	--	--	--	--	--	--	--	--	274.929	349.674	--	125.888	152.295	36.0306	--	2372.06	--	--	711.214	--	36.0306	904.449	42.0818	63.1736	69.356
5.12287	506.906	209.723	1.26051	--	--	--	--	--	--	--	--	305.17	276.398	--	172.494	303.05	23.3997	--	2723.56	--	--	667.384	--	23.3997	814.859	1.322	181.28	240.405
5.12667	340.226	61.7039	106.618	--	--	--	--	--	--	--	--	118.934	102.442	--	267.049	384.571	48.2007	--	3102.35	--	--	705.74	--	48.2007	650.134	41.678	65.7815	177.183
5.13047	205.688	195.963	54.994	--	--	--	--	--	--	--	--	177.656	210.872	--	207.274	386.035	51.895	--	2913.28	--	--	747.531	--	51.895	507.967	50.7201	39.8046	33.1424
5.13427	519.447	209.685	46.2451	--	--	--	--	--	--	--	--	215.705	247.81	--	205	372.49	71.2998	--	2649.31	--	--	624.516	--	71.2998	535.81	93.4595	23.5602	191.083
5.13807	496.412	211.922	18.1377	--	--	--	--	--	--	--	--	304.43	120.257	--	302.998	141.415	60.4708	--	2485.32	--	--	753.547	--	60.4708	519.706	64.2554	44.1369	23.1007
5.14187	375.901	151.49	39.091	--	--	--	--	--	--	--	--	243.648	179.352	--	204.229	326.977	77.2886	--	2624.99	--	--	753.237	--	77.2886	490.186	15.9366	82.4586	78.431
5.14567	479.533	129.791	96.6678	--	--	--	--	--	--	--	--	203.542	144.542	--	345.031	238.953	76.0791	--	3530.96	--	--	1100.69	--	76.0791	683.976	26.4861	91.6838	275.015
5.14947	383.591	117.525	65.5305	--	--	--	--	--	--	--	--	158.968	274.966	--	265.892	430.079	36.7929	--	3085.08	--	--	1188.63	--	36.7929	388.862	13.6122	49.924	295.432
5.15327	429.672	223.125	33.4055	--	--	--	--	--	--	--	--	366.382	286.736	--	240.01	235.355	101.926	--	2786.69	--	--	792.359	--	101.926	567.172	32.1216	117.794	187.007
5.15707	301.573	179.447	53.8965	--	--	--	--	--	--	--	--	189.403	241.303	--	403.7	225.048	35.5022	--	3553.71	--	--	972.021	--	35.5022	742.604	20.6237	49.5982	393.349
5.16087	426.35	84.6741	24.542	--	--	--	--	--	--	--	--	147.638	347.507	--	450.072	146.951	46.2772	--	3873.78	--	--	1054.34	--	46.2772	533.035	24.7591	60.2772	281.216
5.16467	352.106	116.164	101.991	--	--	--	--	--	--	--	--	354.421	381.551	--	337.797	221.039	81.261	--	3485.43	--	--	973.299	--	81.261	687.595	13.5797	17.2221	280.71
5.16847	432.33	124.633	51.0435	--	--	--	--	--	--	--	--	273.09	251.294	--	535.718	280.904	36.5712	--	3977.61	--	--	1242.84	--	36.5712	497.967	0.68216	51.006	313.216
5.17227	309.115	154.366	42.3162	--	--	--	--	--	--	--	--	308.734	250.631	--	244.813	203.48	22.6324	--	3644.13	--	--	1032.54	--	22.6324	281.437	47.3648	43.527	306.474
5.17607	457.641	169.206	62.7521	--	--	--	--	--	--	--	--	261.95	213.269	--	272.334	323.513	78.5967	--	3604.19	--	--	817.195	--	78.5967	329.426	9.43903	143.931	484.28
5.17987	360.438	142.652	105.493	--	--	--	--	--	--	--	--	478.726	181.766	--	258.026	247.07	29.1904	--	3987.76	--	--	840.835	--	29.1904	335.829	0.3988	45.3237	401.64
5.18367	491.767	210.301	75.0193	--	--	--	--	--	--	--	--	479.058	299.816	--	395.185	309.631	38.9418	--	4175.9	--	--	827.553	--	38.9418	338.505	2.50486	89.9322	315.01
5.18747	637.857	283.789	40.0462	--	--	--	--	--	--	--	--	465.335	426.87	--	541.718	381.348	52.6654	--	4350.77	--	--	811.173	--	52.6654	341.161	5.16105	143.941	229.126
5.19127	641.583	305.632	87.837	--	--	--	--	--	--	--	--	383.691	241.23	--	456.643	304.798	27.5815	--	3682.85	--	--	971.565	--	27.5815	387.838	45.6808	111.057	143.847
5.19507	660.145	243.696	59.8261	--	--	--	--	--	--	--	--	275.797	192.855	--	385.101	363.899	4.46377	--	2883.09	--	--	776.217	--	4.46377	195.116	20.4058	61.4348	65.2319
5.19887	509.389	166.728	123.065	--	--	--	--	--	--	--	--	349.422	221.04	--	339.887	283.142	45.5523	--	2817.97	--	--	957.668	--	45.5523	94.3201	10.1983	49	73.6345
5.20267	521.784	201.79	68.4564	--	--	--	--	--	--	--	--	381.643	268.912	--	359.074	254.635	30.9661	--	2920.59	--	--	900.394	--	30.9661	128.674	9.56092	29.2833	98.5184
5.20647	578.538	202.6	16.2309	--	--	--	--	--	--	--	--	270.786	301.154	--	272.756	180.648	31.5997	--	3163.8	--	--	652.018	--	31.5997	199.83	10.3846	7.13868	110.446
5.21027	684.96	185.948	96.7506	--	--	--	--	--	--	--	--	403.009	291.141	--	326.337	283.213	50.8065	--	3417.54	--	--	652.619	--	50.8065	257.744	46.4458	59.7605	138.99
5.21407	690.638	336.638	70.431	--	--	--	--	--	--	--	--	318.534	328.379	--	299.345	391.328	28.431	--	3436.57	--	--	650.345	--	28.431	422.276	25.3448	88.6724	72.3276
5.21787	661.948	286.199	41.3549	--	--	--	--	--	--	--	--	326.253	343.961	--	229.122	310.025	8.96123	--	3479.77	--	--	760.827	--	8.96123	717.093	24.4454	71.5546	90.3619
5.22167	723.097	305.532	48.3688	--	--	--	--	--	--	--	--	387.777	320.867	--	165.352	275.093	14.7243	--	3673.39	--	--	776.352	--	14.7243	1150.81	45.7509	128.097	77.734
5.22547	697.538	402.462	82.4038	--	--	--	--	--	--	--	--	281.744	395.189	--	154.027	408.283	33.6996	--	3236.84	--	--	952.114	--	33.6996	1587.29	74.7176	68.4613	118.803
5.22927	736.338	445.001	47.9969	--	--	--	--	--	--	--	--	204.332	380.997	--	237.338	318.99	25.6657	--	3037	--	--	971.662	--	25.6657	1951.01	73.9992	60.3357	134.332
5.23307	969.113	730.095	43.575	--	--	--	--	--	--	--	--	298.202	341.053	--	272.682	505.829	47.867	--	2769.65	--	--	927.354	--	47.867	2010.9	22.8677	80.3274	109.08
5.23687	1123.64	771.671	35.4586	--	--	--	--	--	--	--	--	351.662	336.324	--	329.273	646.946	61.6756	--	3054.4	--	--	1060.75	--	61.6756	2259.47	11.2573	66.4318	119.204
5.24067	1258.96	618.341	95.5432	--	--	--	--	--	--	--	--	453.334	301.897	--	557.033	621.858	119.284	--	2896.49	--	--	868.385	--	119.284	2042.35	36.8695	129.206	53.4959
5.24447	1329.83	720.964	67.0362	--	--	--	--	--	--	--	--	375.754	310.377	--	462.812	529.188	162.188	--	2463.63	--	--	858.971	--	162.188	1864.62	45.6812	64.7681	44.0145
5.24827	1523.54	958.902	94.529	--	--	--	--	--	--	--	--	507.693	398.346	--	424.503	596.242	140.051	--	2763.05	--	--	1118.4	--	140.051	1518.3	121.319	57.7389	39.9202
5.25207	1481.13	1001.7	61.8053	--	--	--	--	--	--	--	--	514.053	429.139	--	365.293	484.963	151.202	--	2544.12	--	--	912.783	--	151.202	1413.64	91.565	134.059	55.5468
5.25587	1213.92	1178.99	103.147	--	--	--	--	--	--	--	--	510.702	604.699	--	479.709	525.076	124.486	--	2171.86	--	--	631.419	--	124.486	1288.68	62.8414	124.1	53.9706
5.25967	1214.89	1088.63	115.557	--	--	--	--	--	--	--	--	556.909	620.284	--	405.262	555.756	131.75	--	2317.85	--	--	786.238	--	131.75	968.387	29.7558	66.7558	162.96
5.26347	1447.63	905.618	65.2129	--	--	--	--	--	--	--	--	552.384	581.904	--	455.991	674.594	135.288	--	2458.42	--	--	579.265	--	135.288	858.664	26.2669	121.177	248.424
5.26727	1248.29	776.664	32.368	--	--	--	--	--	--	--	--	603.721	507.401	--	427.085	546.468	154.316	--	2408.68	--	--	598.795	--	154.316	564.799	21.3681	99.3317	240.227
5.27107	1140.06	671.187	56.0225	--	--	--	--	--	--	--	--	805.977	434.331	--	509.016	644.463	197.73	--	2621.89	--	--	773.447	--	197.73	545.479	80.5691	87.328	291.045
5.27487	1086.12	528.103	47.2101	--	--	--	--	--	--	--	--	895.776	406.039	--	459.564	493.653	131.472	--	2673.18	--	--	729.472	--	131.472	438.957	69.9334	46.7754	553.886
5.27867	973.597	506.158	51.6159	--	--	--	--	--	--	--	--	826.597	381.384	--	660.61	429.525	81.5065	--	2739.98	--	--	910.601	--	81.5065	351.764	51.0612	102.735	528.505
5.28247	911.029	437.081	30.6265	--	--	--	--	--	--	--	--	803.086	274.959	--	482.538	496.129	101.41	--	2376.58	--	--	953.764	--	101.41	247.952	55.6403	87.8932	503.546
5.28627	911.088	330.289	39.895	--	--	--	--	--	--	--	--	657.955	180.657	--	450.405	376.727	131.29	--	2173.5	--	--	949.904	--	131.29	240.711	60.4825	130.483	617.045
5.29007	781.925	383.795	76.6769	--	--	--	--	--	--	--	--	630.018	319.939	--	324.969	464.939	86.1702	--	2649.85	--	--	1140.4	--	86.1702	291.764	54.0742	103.231	804.813
5.29387	854.088	325.158	74.3728	--	--	--	--	--	--	--	--	529.447	359.851	--	266.053	296.891	70.8991	--	2979.59	--	--	1265.53	--	70.8991	247.671	57.9035	78.2631	1081.24
5.29767	722.818	262.101	57.1354	--	--	--	--	--	--	--	--	516.952	210.328	--	399.777	170.795	38.8431	--	3268.21	--	--	1609.72	--	38.8431	234.995	66.1659	93.3318	847.915
5.30147	569.211	292.579	85.4733	--	--	--	--	--	--	--	--	528.106	266.683	--	470.263	225.052	23.2104	--	3523.79	--	--	1888.68	--	23.2104	191.685	33.2635	102.684	791.367
5.30527	471.521	325.527	50.6808	--	--	--	--	--	--	--	--	461.207	352.001	--	435.682	218.682	52.0015	--	3983.13	--	--	2190.49	--	52.0015	331.169	19.9478	123.054	717.727
5.30907	560.452	206.351	36.6067	--	--	--	--	--	--	--	--	336.05	273.482	--	400.31	190.31	125.737	--	4257.02	--	--	2610.79	--	125.737	471.244	24.6288	157.524	705.859
5.31287	498.63	282.778	28.1846	--	--	--	--	--	--	--	--	287.526	335.265	--	334.418	256.753	142.812	--	4187.04	--	--	3373.21	--	142.812	580.924	18.7282	129.979	530.978
5.31667	552.625	301.814	15.7511	--	--	--	--	--	--	--	--	323.846	389.511	--	288.385	419.892	78.9228	--	4071.3	--	--	3602.61	--	78.9228	632	23.7421	98.1312	329.687
5.32047	619.185	257.132	32.4381	--	--	--	--	--	--	--	--	258.924	378.263	--	268.921	440.309	17.729	--	4369.19	--	--	3477.42	--	17.729	510.556	36.4735	130.744	319.762
5.32427	576.757	247.939	26.2583	--	--	--	--	--	--	--	--	200.559	419.404	--	244.878	396.599	19.222	--	4499.07	--	--	3258.88	--	19.222	558.533	36.0395	115.176	319.158
5.32807	514.327	344.425	71.0415	--	--	--	--	--	--	--	--	275.779	300.666	--	284.476	326.537	50.1718	--	4558.28	--	--	3518.4	--	50.1718	876.049	30.5262	124.159	253.814
5.33187	441.62	216.534	94.4873	--	--	--	--	--	--	--	--	293.462	309.943	--	353.959	304.697	110.235	--	5250.29	--	--	2975.77	--	110.235	962.924	74.1429	108.133	222.855
5.33567	510.279	124.243	57.2154	--	--	--	--	--	--	--	--	336.801	308.199	--	490.672	395.04	166.475	--	4905.33	--	--	2405.65	--	166.475	965.867	61.98	81.0745	142.113
5.33947	630.558	173.77	18.3519	--	--	--	--	--	--	--	--	292.495	306.454	--	386.623	365.793	154.142	--	4076.53	--	--	2284.14	--	154.142	941.038	33.316	55.8959	115.56
5.34327	458.929	235.958	40.2339	--	--	--	--	--	--	--	--	282.181	277.426	--	446.947	439.486	87.7058	--	3433.42	--	--	1998.25	--	87.7058	1073.44	81.1282	56.6717	153.007
5.34707	463.163	321.132	90.0422	--	--	--	--	--	--	--	--	338.871	258.021	--	481.846	409.489	125.886	--	3171.17	--	--	1642.66	--	125.886	1027.43	95.9309	88.5557	116.402
5.35087	586.361	366.558	83.4364	--	--	--	--	--	--	--	--	343.964	364.175	--	495.734	423.948	145.436	--	3336.01	--	--	1438.07	--	145.436	853.8	70.4238	80.056	76.7119
5.35467	644.354	378.954	43.1509	--	--	--	--	--	--	--	--	320.943	523.546	--	595.341	561.627	105.151	--	3608.27	--	--	1311.9	--	105.151	727.189	46.5181	42.4267	64.7591
5.35847	728.313	393.315	36.999	--	--	--	--	--	--	--	--	393.364	516.128	--	642.457	602.932	86.368	--	3865.35	--	--	1206.84	--	86.368	692.717	33.1052	31.6835	60.5086
5.36227	763.827	386.404	88.3852	--	--	--	--	--	--	--	--	560.965	317.666	--	607.193	479.616	87.7199	--	4088.03	--	--	1196.98	--	87.7199	781.351	58.7533	62.9646	46.6501
5.36607	660.87	322.307	80.7661	--	--	--	--	--	--	--	--	491.655	307.294	--	588.027	415.651	82.8156	--	4116.71	--	--	1189.88	--	82.8156	786.891	87.1229	104.741	41.4873
5.36987	731.489	316.641	55.1594	--	--	--	--	--	--	--	--	456.816	342.67	--	632.578	424.455	109.246	--	4196.98	--	--	1254.47	--	109.246	833.146	47.7776	126.88	154.68
5.37367	839.109	332.339	97.9759	--	--	--	--	--	--	--	--	570.556	438.317	--	661.157	470.541	104.967	--	4687.23	--	--	1485.89	--	104.967	804.484	14	82.6586	204.84
5.37747	805.943	282.695	72.0817	--	--	--	--	--	--	--	--	413.063	347.967	--	411.422	573.951	91.8011	--	4489.28	--	--	1186.38	--	91.8011	625.024	15.2752	111.728	132.488
5.38127	1005.75	670.764	127.27	--	--	--	--	--	--	--	--	522.644	512.716	--	323.59	729.04	52.0466	--	4424.56	--	--	1348.07	--	52.0466	652.747	13.2642	76.2076	203.845
5.38507	984.096	995.582	49.1709	--	--	--	--	--	--	--	--	404.373	774.065	--	239.234	1001.6	88.5952	--	4501.33	--	--	1514.03	--	88.5952	504.821	14.945	88.1394	144.281
5.38887	1391.33	1466.13	35.2167	--	--	--	--	--	--	--	--	422.953	910.341	--	339.426	1681.26	97.6249	--	4266.52	--	--	1183.47	--	97.6249	484.738	60.9252	56.6513	78.528
5.39267	2585.02	2657.9	31.3341	--	--	--	--	--	--	--	--	446.25	1163.08	--	373.796	3220.06	234.147	--	4105.69	--	--	1223.88	--	234.147	575.741	85.464	77.3798	71.3029
5.39647	4109.9	4730.69	57.3152	--	--	--	--	--	--	--	--	567.13	1871.35	--	314.603	5548.04	173.152	--	4117.94	--	--	1384.17	--	173.152	464.171	61.6521	75.3859	84.0163
5.40027	5391.9	8529.18	34.0196	--	--	--	--	--	--	--	--	706.126	2845.26	--	411.471	8212.73	91.2229	--	4386.52	--	--	1609.18	--	91.2229	467.938	100.497	79.503	59.5798
5.40407	7280.25	12326.6	19.9739	--	--	--	--	--	--	--	--	887.12	3685.27	--	521.488	11829.3	84.6183	--	4280.62	--	--	1391.23	--	84.6183	295.829	77.4078	98.0527	55.8949
5.40787	8387.52	15553.8	82.6401	--	--	--	--	--	--	--	--	1214.18	5237.25	--	655.325	15220	52.7134	--	3576.32	--	--	958.545	--	52.7134	247.296	54.5127	101.713	69.2006
5.41167	11344.9	19386	91.1664	--	--	--	--	--	--	--	--	1282.41	6774.13	--	414.64	18953.8	47.985	--	3226.8	--	--	981.091	--	47.985	325.108	61.6162	86.7391	64.6012
5.41547	15057.3	23449.8	19.912	--	--	--	--	--	--	--	--	1203.31	7536.37	--	509.47	23705.9	102.738	--	3542.78	--	--	1064.29	--	102.738	394.124	61.3499	91.7877	120.579
5.41927	14650.8	23808.6	18.5637	--	--	--	--	--	--	--	--	1295.69	7131.06	--	421.587	23050.6	98.5993	--	2979.8	--	--	812.343	--	98.5993	411.339	37.7333	52.4363	109.993
5.42307	12133.6	20386.5	30.2328	--	--	--	--	--	--	--	--	1224.22	6212.75	--	364.187	20309.4	24.2978	--	2956.15	--	--	691.159	--	24.2978	361.661	21.1833	42.8244	84.6906
5.42687	11762.5	17516.7	35.0615	--	--	--	--	--	--	--	--	1404.56	6550.17	--	356.271	19414.8	35.9205	--	2590.72	--	--	827.09	--	35.9205	300.606	14.1049	40.2938	158.447
5.43067	10002.3	16003.8	39.9916	--	--	--	--	--	--	--	--	1200.89	6138.72	--	387.46	16575.2	65.8468	--	2425.76	--	--	640.231	--	65.8468	327.705	44.4903	43.0474	240.426
5.43447	8532.16	14419	54.5252	--	--	--	--	--	--	--	--	875.996	5186.37	--	361.74	13764.6	22.0803	--	2598.51	--	--	780.001	--	22.0803	524.528	36.2895	54.0794	337.978
5.43827	6575.38	10421.3	22.4588	--	--	--	--	--	--	--	--	854.469	3902.88	--	489.565	10509.7	60.8295	--	2812.44	--	--	900.675	--	60.8295	612.946	37.8647	69.5765	496.535
5.44207	4937.8	8253.52	36.1319	--	--	--	--	--	--	--	--	1013.83	2378.51	--	454.443	7263.73	51.5745	--	2593.24	--	--	983.745	--	51.5745	822.493	41.1404	62.732	534.498
5.44587	3481.54	5140.75	68.5862	--	--	--	--	--	--	--	--	745.154	1612.68	--	288.451	4868.94	36.6457	--	2116.16	--	--	635.844	--	36.6457	1236.13	55.6382	51.935	473.438
5.44967	3178.13	3914.56	145.226	--	--	--	--	--	--	--	--	452.944	1236.61	--	364.471	3673.73	7.15797	--	2057.68	--	--	640.707	--	7.15797	1922.52	61.1424	66.6149	541.279
5.45347	2360.81	3304.88	158.321	--	--	--	--	--	--	--	--	501.832	1388.87	--	439.719	2656.09	10.8923	--	2306.39	--	--	538.563	--	10.8923	2942.02	0	37.4747	534.178
5.45727	1852.41	1804.52	38.9921	--	--	--	--	--	--	--	--	402.574	1241.14	--	427.821	1785.02	39.9743	--	2908.13	--	--	645.59	--	39.9743	3808.94	30.4639	34.6333	445.892
5.46107	1437.82	1737.54	107.105	--	--	--	--	--	--	--	--	637.488	738.789	--	456.198	1417.01	90.0924	--	2928.55	--	--	673.54	--	90.0924	4584.57	92.9734	46.2106	521.381
5.46487	1294.99	1146.56	131.184	--	--	--	--	--	--	--	--	846.668	652.139	--	590.594	1099.75	137.454	--	3118.91	--	--	810.792	--	137.454	5334.15	62.0045	53.3756	506.59
5.46867	1319.79	1168.11	182.377	--	--	--	--	--	--	--	--	954.64	589.167	--	540.211	1086.7	151.404	--	3319.53	--	--	1021.08	--	151.404	6184.63	70.3334	71.9561	539.369
5.47247	1161.98	929.727	258.909	--	--	--	--	--	--	--	--	1370.89	638.346	--	534.392	1096.95	154.969	--	4055.06	--	--	861.106	--	154.969	7321.31	33.4888	120.429	323.05
5.47627	1274	770.188	437.979	--	--	--	--	--	--	--	--	1590.3	658.547	--	555.158	1066.06	309.921	--	3980.59	--	--	869.93	--	309.921	6105.27	74.6071	119.175	244.943
5.48007	1182.18	820.17	299.6	--	--	--	--	--	--	--	--	2115.5	486.091	--	487.276	1144.15	418.132	--	3666.94	--	--	955.219	--	418.132	4778.47	57.3507	55	328.812
5.48387	1533.7	1232.03	357.598	--	--	--	--	--	--	--	--	2130.29	584.576	--	585.361	1337.06	377.781	--	3080.38	--	--	945.758	--	377.781	4761.3	102.366	74.1784	281.072
5.48767	2265.25	2005.1	349.632	--	--	--	--	--	--	--	--	2372.05	708.997	--	591.057	1663.83	477.945	--	3738.88	--	--	835.678	--	477.945	4973.01	176.79	99.6329	368.161
5.49147	3657.34	2503.93	310.79	--	--	--	--	--	--	--	--	2343.89	978.627	--	399.629	2822.14	573.213	--	4312.06	--	--	1058.21	--	573.213	4286.64	178.104	29.5786	171.843
5.49527	5573.83	4308.7	292.45	--	--	--	--	--	--	--	--	2447.72	1260.42	--	495.24	4388.83	491.93	--	3771.83	--	--	846.591	--	491.93	3853.84	256.358	64.7676	147.609
5.49907	8338.98	7114.38	276.071	--	--	--	--	--	--	--	--	2216.36	1650.84	--	338.473	7587.4	621.981	--	3829.72	--	--	989.693	--	621.981	3255.17	237.374	92.0689	250.093
5.50287	12912.6	10998.7	252.116	--	--	--	--	--	--	--	--	1897.6	2612.31	--	417.681	12746.8	356.509	--	3249.05	--	--	943	--	356.509	2617.92	171.213	47.1082	246.399
5.50667	17916.3	15267.3	157.352	--	--	--	--	--	--	--	--	1876.81	3197.24	--	359.619	18004.6	255.93	--	2966.25	--	--	893.145	--	255.93	2720.64	180.808	104.638	265.831
5.51047	21224.9	19047.4	167.455	--	--	--	--	--	--	--	--	1829.22	4085.28	--	261.422	21790.9	229.312	--	3181.42	--	--	779.669	--	229.312	2054.01	149.519	136.811	88.5391
5.51427	31776	26614.6	278.653	--	--	--	--	--	--	--	--	1552.96	5853.11	--	452.811	30937.8	201.744	--	2400.34	--	--	870.789	--	201.744	2305.85	171.518	67.2671	168.638
5.51807	52670.8	43150.9	305.266	--	--	--	--	--	--	--	--	1624.82	8993.96	--	600.073	48751.2	264.73	--	2797.78	--	--	849.942	--	264.73	2381.25	241.601	192.351	223.196
5.52187	73568.2	59689.4	331.883	--	--	--	--	--	--	--	--	1696.68	12135.2	--	747.353	66566.8	327.723	--	3195.25	--	--	829.092	--	327.723	2456.67	311.692	317.451	277.76
5.52567	35302.4	26883.1	105.994	--	--	--	--	--	--	--	--	1374.84	6301.59	--	171.09	31657.7	82.1689	--	2238.46	--	--	799.262	--	82.1689	1329.94	150.425	183.189	219.516
5.52947	28805.6	21926.4	122.833	--	--	--	--	--	--	--	--	1165.83	4498.52	--	479.224	26814.2	81.9824	--	2598.73	--	--	723.668	--	81.9824	1276.39	159.903	172.088	261.622
5.53327	27414.8	17844.8	111.105	--	--	--	--	--	--	--	--	1156.07	3944.77	--	573.192	20789	103.807	--	2021.15	--	--	798.332	--	103.807	1308.71	86.65	278.06	162.878
5.53707	23702.2	13799.3	90.2755	--	--	--	--	--	--	--	--	1337.59	2623.5	--	404.256	15631.9	37.8789	--	2318.97	--	--	727.944	--	37.8789	1449.14	45.5379	262.223	159.039
5.54087	21272.5	10307.5	92.9608	--	--	--	--	--	--	--	--	1365.66	2403.68	--	264.814	13078.9	64.6346	--	2528.28	--	--	765.491	--	64.6346	1148.01	77.5693	368.591	172.817
5.54467	22285.4	7635.75	29.1368	--	--	--	--	--	--	--	--	1411.2	1969.68	--	337.671	8061.72	49.2798	--	2670.52	--	--	659.889	--	49.2798	987.781	32.8045	228.518	230.968
5.54847	19535.5	4661.35	64.35	--	--	--	--	--	--	--	--	1377.62	1414.79	--	229.95	4710.34	49	--	2160.17	--	--	825.013	--	49	892.651	98.8054	365.505	172.072
5.55227	19960.5	4741.63	114.122	--	--	--	--	--	--	--	--	1141.22	1083.74	--	318.384	4887.78	78.473	--	2490.92	--	--	733.687	--	78.473	953.876	106.877	418.104	102.23
5.55607	15639.8	2297.68	27.9459	--	--	--	--	--	--	--	--	1379.58	1302.97	--	171.323	3026.7	91.7158	--	2762.07	--	--	649.837	--	91.7158	590.155	16.0334	281.083	347.49
5.55987	13470.5	2433.72	75.88	--	--	--	--	--	--	--	--	1168.85	964.708	--	533.787	2669.09	54.8345	--	2908.84	--	--	683.209	--	54.8345	952.677	53.1216	611.512	246.394
5.56367	12257.3	1571.24	87.7128	--	--	--	--	--	--	--	--	1938.24	938.496	--	388.126	1860.49	85.1644	--	2312.09	--	--	770.676	--	85.1644	680.52	177.684	327.808	385.214
5.56747	10069.4	1409.74	164.918	--	--	--	--	--	--	--	--	1017.48	628.379	--	384	1778.63	145.393	--	2584.2	--	--	734.054	--	145.393	722.656	116.739	330.71	236.137
5.57127	7177.69	1707.83	65.7406	--	--	--	--	--	--	--	--	1215.94	754.363	--	338.239	1623.16	74.9501	--	3237.53	--	--	1190.62	--	74.9501	521.481	56.5811	133.35	118.083
5.57507	5847.58	1380.59	95.9593	--	--	--	--	--	--	--	--	1642.71	799.684	--	275.928	1528.85	52.6428	--	3633.06	--	--	1353.26	--	52.6428	435.541	79.2348	223	160.561
5.57887	4235.87	868.895	149.34	--	--	--	--	--	--	--	--	1345.84	602.303	--	306.955	1309.86	107.248	--	3870.84	--	--	1496.6	--	107.248	357.398	40.2605	151.367	128.076
5.58267	4106.86	1467.8	189.606	--	--	--	--	--	--	--	--	904.581	769.726	--	620.706	1364.77	123.477	--	3680.15	--	--	1537.67	--	123.477	434.142	137.445	181.815	234.131
5.58647	3587.73	1333.67	319.344	--	--	--	--	--	--	--	--	1099.37	588.792	--	578.926	906.7	100.84	--	4552.1	--	--	1590.14	--	100.84	325.061	39.6761	117.381	310.374
5.59027	2542.9	1360.67	148.179	--	--	--	--	--	--	--	--	960.963	610.823	--	456.904	1281.03	113.451	--	4128.6	--	--	1839.88	--	113.451	338.294	97.4893	109.235	491.703
5.59407	2631.62	1709.69	319.649	--	--	--	--	--	--	--	--	1090.43	716.692	--	334.822	1048.24	30.4385	--	4248.31	--	--	1757.79	--	30.4385	307.304	175.878	190.641	644.032
5.59787	2894.41	1592.41	309.712	--	--	--	--	--	--	--	--	794.412	665.293	--	476.952	1171.51	61.577	--	4077.27	--	--	1491.79	--	61.577	262.779	114.648	353.438	1395.33
5.60167	3404.17	1452.17	380.72	--	--	--	--	--	--	--	--	860.414	787.315	--	369.204	1772.76	84.038	--	4208.66	--	--	1664.6	--	84.038	353.758	99.5685	258.635	1955.78
5.60547	2899.18	1182.09	216.664	--	--	--	--	--	--	--	--	726.307	873.321	--	547.591	1125.88	47.708	--	4226.48	--	--	1877.63	--	47.708	701.278	35.8905	242.525	2527.91
5.60927	3215.82	1228.07	191.864	--	--	--	--	--	--	--	--	984.663	662.795	--	527.439	1071.2	18.3913	--	5114.29	--	--	1598.54	--	18.3913	1118.75	92.0255	234.384	2855.74
5.61307	3154.95	1106.31	241.446	--	--	--	--	--	--	--	--	588.72	632.964	--	531.711	1323.18	62.687	--	3730.33	--	--	1448.84	--	62.687	1103.78	61.6865	138.819	3116.57
5.61687	2676.11	1058.12	177.381	--	--	--	--	--	--	--	--	420.488	700.522	--	605.28	1506.35	80.2271	--	3779.82	--	--	1284.02	--	80.2271	1389.41	43.8212	196.812	2812.09
5.62067	3240.41	1097.69	177.79	--	--	--	--	--	--	--	--	727.579	695.472	--	641.216	1111.35	43.099	--	3925.29	--	--	1401.07	--	43.099	1621.93	40.1574	192.42	3300.08
5.62447	2554.95	895.384	89.9015	--	--	--	--	--	--	--	--	490.177	690.264	--	535.956	948.8	58.0513	--	3490.61	--	--	1476.2	--	58.0513	2111.44	151.781	231.786	3323.26
5.62827	2419.73	804.765	240.641	--	--	--	--	--	--	--	--	648.62	482.479	--	524.34	631.605	122.2	--	3648.05	--	--	1113.07	--	122.2	1917.27	147.624	188.723	1889.22
5.63207	2688.42	832.063	138.722	--	--	--	--	--	--	--	--	714.639	519.981	--	561.721	910.997	98.6522	--	4021.12	--	--	1121.18	--	98.6522	2294.41	94.1904	240.696	1602.13
5.63587	2915.3	780.247	137.658	--	--	--	--	--	--	--	--	355.877	620.132	--	351.818	699.844	66.8231	--	3253.68	--	--	1203.16	--	66.8231	2334.97	30.6461	154.412	1238.25
5.63967	2238.93	921.573	71.346	--	--	--	--	--	--	--	--	469.185	486.12	--	331.49	773.307	120.388	--	3371.23	--	--	1197.67	--	120.388	2617.64	72.0618	179.98	1071.49
5.64347	2199.63	951.647	112.987	--	--	--	--	--	--	--	--	547.45	585.867	--	296.275	720.812	59.2427	--	2617.11	--	--	983.958	--	59.2427	2420.14	26.1974	64.686	878.052
5.64727	1863.57	734.319	41.2374	--	--	--	--	--	--	--	--	351.075	467.773	--	279.048	475.891	42.8511	--	2694.1	--	--	1022.33	--	42.8511	2037.79	68.7921	128.959	503.401
5.65107	2129.62	505.992	136.899	--	--	--	--	--	--	--	--	583.641	655.192	--	304.159	565.504	106.463	--	3162.65	--	--	1183.89	--	106.463	2136.26	86.9479	61.1289	271.532
5.65487	1483.08	479.838	130.048	--	--	--	--	--	--	--	--	830.75	473.666	--	258.562	311.625	20.7745	--	2988.5	--	--	1166.16	--	20.7745	1172.98	21.0285	108.089	251.419
5.65867	1427.42	444.595	219.196	--	--	--	--	--	--	--	--	465.83	367.874	--	309.861	466.812	16.7896	--	3180.36	--	--	1464.34	--	16.7896	696.444	73.6509	186.388	206.367
5.66247	1871.41	295.102	193.459	--	--	--	--	--	--	--	--	713.132	324.74	--	244.27	716.153	33.7353	--	3193.21	--	--	1324.3	--	33.7353	645.546	29.6537	137.145	223.454
5.66627	1919.81	347.871	127.129	--	--	--	--	--	--	--	--	450.747	476.586	--	239	594.225	2.60182	--	3634.54	--	--	878.79	--	2.60182	437.577	38.0336	246.856	157.427
5.67007	1616.52	274.336	235.832	--	--	--	--	--	--	--	--	440.031	363.137	--	290.826	561.714	36.093	--	2732.51	--	--	1344.67	--	36.093	268.299	96.3786	124.585	71.4849
5.67387	1992.82	224.694	273.564	--	--	--	--	--	--	--	--	365.444	580.589	--	151.259	425.474	57.4283	--	2928.82	--	--	1335.24	--	57.4283	285.485	170.106	94.6503	56.7073
5.67767	2296.87	291.001	320.211	--	--	--	--	--	--	--	--	571.767	530.92	--	518.481	506.107	71.895	--	3357.27	--	--	1050.99	--	71.895	222.604	82.972	164.843	129.685
5.68147	2240.79	491.346	275.183	--	--	--	--	--	--	--	--	459.208	423.682	--	141.124	531.5	58.2629	--	2977.52	--	--	1072.13	--	58.2629	234.5	174.476	197.711	54.0249
5.68527	2533.7	476.603	350.104	--	--	--	--	--	--	--	--	514.872	444.358	--	227.511	708.335	89.6204	--	3426.01	--	--	1038.49	--	89.6204	202.972	138.147	224.058	35.1751
5.68907	2859.08	442.515	435.988	--	--	--	--	--	--	--	--	587.474	476.233	--	359.435	898.695	125.036	--	3951.49	--	--	997.758	--	125.036	167.113	89.4502	250.177	22.3369
5.69287	2134.48	422.39	359.692	--	--	--	--	--	--	--	--	681.543	554.556	--	296.705	1043.8	84.677	--	4015.74	--	--	962.144	--	84.677	190.103	203.476	235.819	72.31
5.69667	1838.25	532.739	378.536	--	--	--	--	--	--	--	--	778.986	650.986	--	313.217	1141.71	73.1667	--	3994.93	--	--	1059.8	--	73.1667	235.036	123.609	165.312	100
5.70047	2046.45	743.323	464.029	--	--	--	--	--	--	--	--	1061.01	646.156	--	373.685	1328.24	77.0524	--	3846.89	--	--	1079.81	--	77.0524	277.949	67.0798	200.792	119.738
5.70427	1993.58	694.921	365.851	--	--	--	--	--	--	--	--	1122.88	503.196	--	537.316	1340.57	57.9688	--	4129.45	--	--	1101.61	--	57.9688	429.905	171.327	140.673	138.516
5.70807	1766.9	611.01	249.377	--	--	--	--	--	--	--	--	882.47	706.568	--	406.589	1151.09	50.3069	--	4450.12	--	--	1245.19	--	50.3069	311.192	167.417	103.416	80.2688
5.71187	1674.81	634.023	193.898	--	--	--	--	--	--	--	--	939.344	1038.52	--	287.158	1388.27	72.5666	--	4660.12	--	--	1728.91	--	72.5666	274.7	108.938	173.393	89.4796
5.71567	1377.55	673.123	357.935	--	--	--	--	--	--	--	--	980.151	1466.94	--	275.192	1288.27	65.7811	--	4766.58	--	--	2231.44	--	65.7811	368.211	126.835	97.6867	106.144
5.71947	1503.03	627.226	505.282	--	--	--	--	--	--	--	--	942.666	1485.91	--	316.44	1225.79	45.6138	--	5074.46	--	--	2953.89	--	45.6138	528.53	161.228	87.0364	106.246
5.72327	1533.85	678.08	611.849	--	--	--	--	--	--	--	--	825.482	1278.2	--	213.679	1381.81	14.1479	--	5619.78	--	--	4059.89	--	14.1479	533.37	96.9679	60.6495	84.0868
5.72707	1566.94	641.762	529.919	--	--	--	--	--	--	--	--	950.043	1334.15	--	224.594	1239.26	9.02648	--	7229.17	--	--	6258.1	--	9.02648	398.064	48.6183	75.8429	63.9078
5.73087	1747.16	537.95	589.37	--	--	--	--	--	--	--	--	1051.36	1248.6	--	274.777	1336.24	60.855	--	8766.65	--	--	9662.25	--	60.855	341.075	40.7908	126.958	75.4044
5.73467	1641.54	442.885	799.317	--	--	--	--	--	--	--	--	1059.33	1369.84	--	269.035	1114.25	65.8682	--	10481.5	--	--	15426.3	--	65.8682	354.728	47.965	109.982	84
5.73847	1315.03	580.256	822.57	--	--	--	--	--	--	--	--	1167.74	1234.98	--	309.465	1041.83	38.6315	--	15532.2	--	--	21349.3	--	38.6315	389.895	72.2107	96.4825	105.772
5.74227	1289.65	653.41	717.406	--	--	--	--	--	--	--	--	1171.81	1048.1	--	338.825	875.93	16.6113	--	19049.4	--	--	27331.9	--	16.6113	243.061	39.0086	141.716	95.048
5.74607	1135.59	595.482	762.763	--	--	--	--	--	--	--	--	1083.13	719.917	--	264.048	859.745	26.807	--	20286.4	--	--	30463.2	--	26.807	105.211	22.2675	150.737	76.9123
5.74987	1252.71	497.184	579.355	--	--	--	--	--	--	--	--	1068.99	504.577	--	220	706.918	74.3578	--	21179.8	--	--	31947.7	--	74.3578	65.07	60.5587	207.851	32.2099
5.75367	1787.66	597.114	423.788	--	--	--	--	--	--	--	--	1070.53	693.487	--	276.214	645.688	67.5772	--	22323.2	--	--	34349.8	--	67.5772	156.164	90.7375	151.257	25.6853
5.75747	2530.57	784.841	439.158	--	--	--	--	--	--	--	--	1569.63	493.372	--	343.105	611.369	40.8948	--	21250.5	--	--	32096.1	--	40.8948	241.789	35.7375	113.684	35.3684
5.76127	3192.45	852.917	389.604	--	--	--	--	--	--	--	--	1731.95	495.158	--	329.044	532.529	23.6814	--	18943.5	--	--	28091.1	--	23.6814	191.975	1.88643	116.454	94.1082
5.76507	3881.15	1016.3	276.993	--	--	--	--	--	--	--	--	2243.55	658.174	--	281.404	823.336	33.9339	--	15438.7	--	--	22889.8	--	33.9339	182.477	36.2406	160.92	101.404
5.76887	4683.16	1083.53	276.086	--	--	--	--	--	--	--	--	2961.79	791.032	--	294.349	839.777	37.7556	--	12580.3	--	--	16559.8	--	37.7556	182.516	73.4843	158.154	75.6334
5.77267	5263.18	925.627	305.114	--	--	--	--	--	--	--	--	3030.42	920.884	--	236.02	736.132	58.2887	--	9964.34	--	--	11919.9	--	58.2887	123.422	92.0962	87.9314	108.613
5.77647	5535.24	841.869	215.443	--	--	--	--	--	--	--	--	3107.41	930.235	--	316.436	675.831	30.0243	--	8341.49	--	--	8783.9	--	30.0243	105.211	70.8409	243.228	129.509
5.78027	5052	802.076	295.174	--	--	--	--	--	--	--	--	3097.15	702.038	--	229.303	711.928	74.0673	--	6640.13	--	--	6641.15	--	74.0673	118.821	29.5773	265.471	75.9145
5.78407	4570.91	704.029	277.82	--	--	--	--	--	--	--	--	2966.16	650.681	--	192.076	556.258	109.579	--	5429.9	--	--	4955.99	--	109.579	140.315	44.9198	222.368	26.0665
5.78787	4166.15	775.981	193.835	--	--	--	--	--	--	--	--	2976.64	526.222	--	371.993	481.64	63.7486	--	4479.33	--	--	3552.62	--	63.7486	195.946	49.2234	193.059	77.8006
5.79167	3928.48	663.571	273.329	--	--	--	--	--	--	--	--	3204.71	487.154	--	385.705	523.666	65.0162	--	3934.2	--	--	2847.66	--	65.0162	202.51	78.6823	232.628	143.402
5.79547	3075.27	481.589	370.513	--	--	--	--	--	--	--	--	2861.95	714.007	--	416.637	483.317	149.245	--	3591.07	--	--	2378.94	--	149.245	223.234	134.177	175.411	147.774
5.79927	2708.14	408.294	360.245	--	--	--	--	--	--	--	--	2814.99	755.393	--	351.369	548.119	138.953	--	3195.2	--	--	2161.24	--	138.953	245	122.903	216.436	120.488
5.80307	2618.57	523.345	165.466	--	--	--	--	--	--	--	--	2719.55	675.298	--	363.353	563.275	100.123	--	3254.09	--	--	1906.87	--	100.123	263.29	99.342	216.157	81.1749
5.80687	2305.42	598.468	135.117	--	--	--	--	--	--	--	--	2618.51	651.358	--	315.426	731.865	107.925	--	3187.2	--	--	1507.65	--	107.925	589.398	125.526	256.545	140.475
5.81067	2448.3	641.838	221.498	--	--	--	--	--	--	--	--	2507.09	629.633	--	431.171	640.305	114.395	--	2927.43	--	--	1672.16	--	114.395	888.625	242.651	283.37	293.493
5.81447	2576.81	586.422	213.871	--	--	--	--	--	--	--	--	2446.57	663.398	--	413.216	516.885	80.2559	--	2863.1	--	--	1714.09	--	80.2559	1485.48	190.703	230.448	299.538
5.81827	2389.55	383.17	262.509	--	--	--	--	--	--	--	--	2497.24	636.308	--	295.356	514.375	88.0477	--	3257	--	--	1751.23	--	88.0477	2202.78	92.9666	178.755	251.188
5.82207	2100.51	377.143	163.17	--	--	--	--	--	--	--	--	2213.52	623.841	--	230.126	371.189	126.63	--	3739.97	--	--	2126.04	--	126.63	3000.88	196.787	247.138	344.556
5.82587	1872.71	469.306	161.524	--	--	--	--	--	--	--	--	2030.15	487.25	--	228.314	603.663	92.9347	--	4133.3	--	--	2791.59	--	92.9347	4218.92	199.022	233.21	636.737
5.82967	1459.05	365.748	111.677	--	--	--	--	--	--	--	--	1806	510.445	--	202.074	601.897	94.804	--	4601.16	--	--	3370.87	--	94.804	4687.61	85.9706	148.617	666.134
5.83347	1276.29	334.445	87.2569	--	--	--	--	--	--	--	--	1474.79	430.916	--	226.226	327.921	100.967	--	5119.57	--	--	4042.82	--	100.967	4399.28	57.6581	115.093	640.601
5.83727	1005.1	275.681	134.841	--	--	--	--	--	--	--	--	1020.13	310.896	--	252.751	464.201	45.5967	--	5530.34	--	--	4539.71	--	45.5967	4452.66	95.4181	151.035	568.696
5.84107	863.981	287.235	126.492	--	--	--	--	--	--	--	--	889.408	313.665	--	245	497.136	6.1563	--	5743.06	--	--	4384.05	--	6.1563	4265.19	70.1919	139.319	542.114
5.84487	912.588	270.467	179.068	--	--	--	--	--	--	--	--	855.376	420.098	--	164.475	367.153	18.8089	--	5532.09	--	--	4019.38	--	18.8089	3778.38	76.6178	133.336	468.261
5.84867	969.465	301.664	239.352	--	--	--	--	--	--	--	--	765.347	621.624	--	208.18	469.527	49.9543	--	6040.19	--	--	4906.29	--	49.9543	3388.31	125.898	144.577	433.373
5.85247	1065.53	438.901	265.471	--	--	--	--	--	--	--	--	737.014	843.859	--	378.619	698.402	80.5005	--	7219.54	--	--	6631.93	--	80.5005	3033.27	164.856	137.051	503.762
5.85627	1045.14	487.256	252.741	--	--	--	--	--	--	--	--	707.475	767.046	--	394.659	691.497	89.8174	--	6811.5	--	--	6413.56	--	89.8174	2641.07	154.821	131.342	478.642
5.86007	807.865	338.14	187.053	--	--	--	--	--	--	--	--	569.241	293.173	--	196.96	410.375	64.6977	--	4287.04	--	--	3504.03	--	64.6977	1860.62	70.4752	110.924	257.327
5.86387	702.879	181.603	171.465	--	--	--	--	--	--	--	--	308.069	306.638	--	238.379	449.638	61.3103	--	3859.09	--	--	3108.98	--	61.3103	773.379	45.7241	76.9138	117.483
5.86767	706.987	140.538	160.869	--	--	--	--	--	--	--	--	247.692	401.957	--	320.738	388.909	43.2261	--	3820.72	--	--	2956.33	--	43.2261	498.57	53.9312	91.5443	109.462
5.87147	671.556	195.215	193.616	--	--	--	--	--	--	--	--	276.864	409.353	--	293.506	417.259	25.524	--	4927.72	--	--	3708.99	--	25.524	505.677	92.431	92.2766	32.4918
5.87527	860.618	254.306	319.748	--	--	--	--	--	--	--	--	378.074	364.96	--	266.986	406.058	68.7563	--	5274.9	--	--	4540.1	--	68.7563	451.541	85.912	93.2069	59.5415
5.87907	980.725	341.815	453.388	--	--	--	--	--	--	--	--	361.768	441.907	--	409.195	734.796	50.2011	--	6167.14	--	--	5151.65	--	50.2011	316.232	43.8017	120.235	138.623
5.88287	1003.71	219.957	392.522	--	--	--	--	--	--	--	--	429.043	554.13	--	473.188	715.145	56.6812	--	6870.1	--	--	5801.41	--	56.6812	255.971	50.4928	75.058	55.2174
5.88667	996.739	260.472	373.94	--	--	--	--	--	--	--	--	458.208	514.959	--	621.886	787.17	57.8951	--	7442.02	--	--	7257.08	--	57.8951	211.155	29.4185	74.1641	71.154
5.89047	1027.23	267.786	361.101	--	--	--	--	--	--	--	--	414.252	717.126	--	503.132	866.138	42.503	--	7896.85	--	--	7805.68	--	42.503	169.88	15.0945	114.553	37.0064
5.89427	1036.46	319.64	440.426	--	--	--	--	--	--	--	--	438.778	794.637	--	498.436	717.889	26.1591	--	6945.13	--	--	7989.67	--	26.1591	135.363	36.4775	51.6055	60.3772
5.89807	1042.15	281.483	283.407	--	--	--	--	--	--	--	--	446.079	597.933	--	553.273	677.989	87.7196	--	6861.34	--	--	7221.82	--	87.7196	131.517	17.8193	88.7976	62.7196
5.90187	1085.46	248.08	334.524	--	--	--	--	--	--	--	--	266.773	536.832	--	560.15	735.14	83.7224	--	7176.81	--	--	7001.64	--	83.7224	251.784	31.1584	158.733	50.742
5.90567	1067.57	277.617	300.337	--	--	--	--	--	--	--	--	321.717	531.883	--	672.758	758.201	41.2609	--	6147.44	--	--	5959.98	--	41.2609	313.06	49.4157	180.024	12.6766
5.90947	963.461	211.178	337.408	--	--	--	--	--	--	--	--	371.959	443.613	--	521.735	545.792	18.7003	--	5564.77	--	--	4292.83	--	18.7003	147.325	99.0828	134.962	39.4774
5.91327	795.249	288.478	307.145	--	--	--	--	--	--	--	--	466.068	372.321	--	375.175	461.564	48.7508	--	4652.52	--	--	3682.7	--	48.7508	137.306	81.5637	110.344	80.0684
5.91707	881.433	273.318	265.065	--	--	--	--	--	--	--	--	254.812	466.546	--	434.345	579.345	45.4279	--	3769.51	--	--	2794.61	--	45.4279	164.786	36.6593	149.205	103.812
5.92087	1074.13	166.9	139.106	--	--	--	--	--	--	--	--	267.631	475.496	--	412.156	380.161	4.91291	--	3179.58	--	--	2048.02	--	4.91291	98.0369	20.0686	163.032	73.6967
5.92467	1013.92	364.886	190.668	--	--	--	--	--	--	--	--	362.084	410.377	--	460.604	442.869	18.7838	--	2918.08	--	--	2162.95	--	18.7838	91.1557	27.5277	177.074	96.3033
5.92847	1005.97	277.666	337.194	--	--	--	--	--	--	--	--	288.449	352.503	--	509.163	555.016	57.6544	--	3471.15	--	--	2038.18	--	57.6544	116.612	11.9514	111.284	73.6307
5.93227	822.179	263.099	351.791	--	--	--	--	--	--	--	--	336.497	424.667	--	422.726	336.71	40.2978	--	3304.42	--	--	1670.96	--	40.2978	143.759	3.82056	50.8011	79.7906
5.93607	824.412	306.955	307.698	--	--	--	--	--	--	--	--	259.804	519.714	--	315.476	345.067	47.1414	--	3240.96	--	--	1735.33	--	47.1414	173.167	25.2894	110.052	22.5305
5.93987	909.024	278.21	372.001	--	--	--	--	--	--	--	--	308.077	478.078	--	202.71	415.394	78.2637	--	3373.97	--	--	2214.1	--	78.2637	234.814	51.5265	101.92	96.9728
5.94367	1154.73	272.561	358.911	--	--	--	--	--	--	--	--	385.273	484.851	--	202.576	387.228	38.933	--	3734.86	--	--	2952.58	--	38.933	265.072	54.5242	126.883	119.494
5.94747	1355.27	285.161	409.251	--	--	--	--	--	--	--	--	350.119	440.195	--	198.868	233.357	25.8425	--	3971.72	--	--	3558.08	--	25.8425	170.119	77.583	88.5787	63.9787
5.95127	1197.58	380.251	289.128	--	--	--	--	--	--	--	--	430.459	586.485	--	212.8	356.63	37.583	--	5423.47	--	--	3693.8	--	37.583	221.379	71.1276	95.1106	73.6043
5.95507	1112.18	275.141	291.672	--	--	--	--	--	--	--	--	520.273	652.802	--	231.744	444.646	36.4898	--	5379.58	--	--	4165.19	--	36.4898	261.549	83.8906	116.536	32.7291
5.95887	1039.92	314.999	262.544	--	--	--	--	--	--	--	--	378.507	568.772	--	136.668	408.14	55.0872	--	4835.36	--	--	4022.57	--	55.0872	206.859	124.055	67.9822	26.4386
5.96267	1223.14	379.366	292.59	--	--	--	--	--	--	--	--	322.731	542.99	--	200.528	408.682	24.5154	--	5384.57	--	--	4036.35	--	24.5154	189.633	237.921	45.8077	32.2666
5.96647	988.709	572.259	297.054	--	--	--	--	--	--	--	--	454.26	412.122	--	176.291	453.159	22.4351	--	5004.33	--	--	3316.03	--	22.4351	199.829	183.763	64.01	46.0269
5.97027	956.236	416.29	210.762	--	--	--	--	--	--	--	--	534.881	301.407	--	166.211	371.973	25.4215	--	5016.35	--	--	2766.05	--	25.4215	211.119	178.013	134.474	35.4869
5.97407	750.986	506.183	81.3366	--	--	--	--	--	--	--	--	493.668	289.822	--	219.022	273.647	77.9693	--	4171.57	--	--	2098.96	--	77.9693	203.912	151.428	138.983	35.1222
5.97787	714.035	422.921	147.842	--	--	--	--	--	--	--	--	423.526	427.096	--	217.851	376.658	33.6579	--	3548.96	--	--	1934.93	--	33.6579	169.588	163.93	159.904	45.2806
5.98167	827.424	569.995	164.174	--	--	--	--	--	--	--	--	361.79	368.394	--	244.197	342.226	14.5415	--	4317.25	--	--	1797.92	--	14.5415	263.699	125.236	114.489	113.961
5.98547	778.421	735.615	286.53	--	--	--	--	--	--	--	--	412.398	245.671	--	179.224	536.434	27.5041	--	4601.04	--	--	1893.83	--	27.5041	219.749	81.6313	166.15	103.294
5.98927	872.542	646.438	315.913	--	--	--	--	--	--	--	--	472.151	348.088	--	239.412	530.208	57.3942	--	3602.8	--	--	1790.42	--	57.3942	310.476	116.832	89.6779	112.886
5.99307	1292.7	705.099	233.752	--	--	--	--	--	--	--	--	397.461	442.826	--	339.612	426.476	62.0565	--	3378	--	--	1688.61	--	62.0565	222.126	141.533	172.174	96.7111
5.99687	2027.47	909.31	179.264	--	--	--	--	--	--	--	--	533.949	350.58	--	314.684	406.947	94.8943	--	3089.94	--	--	1640.1	--	94.8943	253.736	124.843	223.632	125.212
6.00067	2898.84	1567.85	160.646	--	--	--	--	--	--	--	--	386.775	280.17	--	282.557	371.627	96.5645	--	3591.61	--	--	2048.1	--	96.5645	294.738	75.31	176.162	46.4502
6.00447	4877.1	2668.09	211.393	--	--	--	--	--	--	--	--	348.786	295.65	--	198.19	278.778	47.2801	--	3543.83	--	--	1952.99	--	47.2801	299.434	74.6012	122.664	22.3074
6.00827	7466.69	3543.01	239.131	--	--	--	--	--	--	--	--	502.587	252.545	--	265.88	394.763	60.6499	--	3626.37	--	--	1614.6	--	60.6499	282.656	81.924	97.5815	7.81127
6.01207	9762.46	5018.28	86.7949	--	--	--	--	--	--	--	--	487.321	222.762	--	161.98	416.485	33.8349	--	3273.78	--	--	2008.51	--	33.8349	212.679	124.31	187.844	18.9274
6.01587	14061.9	7577.92	52.0089	--	--	--	--	--	--	--	--	416.82	293.044	--	151.202	417.928	37.7208	--	3206.93	--	--	2056.21	--	37.7208	256.379	77.0451	246.802	43.5449
6.01967	20009.9	10538	87.4267	--	--	--	--	--	--	--	--	396.455	470.133	--	210.97	429.439	20.8973	--	3218.44	--	--	1954.83	--	20.8973	171.376	57.5653	253.885	73.2073
6.02347	25957.9	13498	122.844	--	--	--	--	--	--	--	--	376.089	647.222	--	270.738	440.949	4.07389	--	3229.95	--	--	1853.44	--	4.07389	86.3733	38.0856	260.969	102.87
6.02727	20992	9906.9	328.095	--	--	--	--	--	--	--	--	195.795	401.089	--	262.039	655.056	22.9166	--	3599.37	--	--	1767.38	--	22.9166	111.886	91.7628	305.802	17.3777
6.03107	18188.3	8491.17	50.2298	--	--	--	--	--	--	--	--	373.214	559.297	--	356.583	503.672	8.06588	--	3010.6	--	--	1686.36	--	8.06588	63.2152	170.653	157.654	45.8726
6.03487	15143.8	8844.83	78.7377	--	--	--	--	--	--	--	--	631.726	317.142	--	307.437	331.513	68.4666	--	3648.35	--	--	1953.64	--	68.4666	113.554	109.542	91.5771	56.9038
6.03867	11910.4	6570.19	119.64	--	--	--	--	--	--	--	--	659.772	490.445	--	338.719	692.785	42.2372	--	3419.08	--	--	1984.74	--	42.2372	55.5183	174.42	81.0878	7.4392
6.04247	9595.4	5535.49	114.079	--	--	--	--	--	--	--	--	471.506	594.636	--	212.679	507.506	72.5933	--	3922.28	--	--	2014.61	--	72.5933	103.357	87.1675	92.8426	53.3834
6.04627	7894.31	3442.76	148.539	--	--	--	--	--	--	--	--	915.044	275.282	--	672.834	590.854	41.4216	--	3397.1	--	--	2498.54	--	41.4216	76.3689	75.1449	73.2635	86.5652
6.05007	5553.95	2785.41	105.58	--	--	--	--	--	--	--	--	1003.89	382.511	--	286.244	555.487	0.54022	--	3704.8	--	--	2701.38	--	0.54022	205.274	55.2635	60.1713	106.737
6.05387	4805.68	2504.81	137.427	--	--	--	--	--	--	--	--	817.317	364.347	--	466.718	534.365	42.2533	--	3697.21	--	--	2107.54	--	42.2533	88.1013	58.9305	183.812	86.3647
6.05767	3176.9	1388.87	179.262	--	--	--	--	--	--	--	--	1011.47	899.427	--	563.331	729.504	101.946	--	3664.58	--	--	2650.11	--	101.946	134.139	76.6838	111.335	60.4567
6.06147	2783.16	1092.19	239.666	--	--	--	--	--	--	--	--	1336.81	597.953	--	515.115	857.223	61.9183	--	3963.31	--	--	2997.46	--	61.9183	101.743	62.328	65.9839	74.672
6.06527	2281.09	907.019	108.965	--	--	--	--	--	--	--	--	1140.57	494.174	--	559.968	895.209	33.6149	--	3317.65	--	--	2796.68	--	33.6149	166.529	11.1419	106.078	44.6808
6.06907	1728.17	1218.91	106	--	--	--	--	--	--	--	--	1314	629.904	--	446.569	731.689	1.70272	--	3309.85	--	--	2719.62	--	1.70272	271.672	94.1114	187.199	34.2196
6.07287	1646.86	436.278	105.026	--	--	--	--	--	--	--	--	1262.49	701.163	--	657.254	832.193	11.7114	--	3793.96	--	--	2194.11	--	11.7114	98.7226	47.3118	171.472	50.554
6.07667	1427.85	397.472	263.725	--	--	--	--	--	--	--	--	945.497	617.308	--	750.64	786.311	34.3968	--	3121.46	--	--	2071.91	--	34.3968	169.954	72.2919	75.5702	66.5804
6.08047	1797.2	459.049	55.6762	--	--	--	--	--	--	--	--	750.853	549.073	--	659.927	763.671	13.6707	--	2880.01	--	--	1716.1	--	13.6707	307.732	61.3658	50.7011	56.3353
6.08427	1433.9	499.77	149.803	--	--	--	--	--	--	--	--	680.06	627.448	--	644.4	1198.2	23.6619	--	2703.38	--	--	1985.12	--	23.6619	398.264	6.72146	140.141	52.123
6.08807	1366.03	636.102	131.77	--	--	--	--	--	--	--	--	653.875	578.854	--	379.585	749.757	43.3004	--	2832.14	--	--	1642.73	--	43.3004	778.322	29.1254	77.3788	169.732
6.09187	1225.06	441.273	157.051	--	--	--	--	--	--	--	--	525.638	605.946	--	417.278	1263.67	26.6324	--	2165.45	--	--	1420.62	--	26.6324	840.243	40.6135	258.324	150.843
6.09567	1240.26	269.008	244.838	--	--	--	--	--	--	--	--	557.665	579.019	--	445.051	1173.97	34.6838	--	2266.43	--	--	1318.44	--	34.6838	1125.67	76.7	87.4651	312.097
6.09947	998.886	326.411	220.138	--	--	--	--	--	--	--	--	870.289	517.471	--	500.764	1037.41	188.723	--	2532.33	--	--	850.948	--	188.723	882.357	90.49	134.803	269.962
6.10327	1017.82	457.72	175.773	--	--	--	--	--	--	--	--	470.904	486.182	--	379.083	842.762	54.7528	--	3108.79	--	--	1221.04	--	54.7528	804.758	34.3248	88.9701	323.715
6.10707	917.635	305.214	221.814	--	--	--	--	--	--	--	--	510.42	514.645	--	355.831	747.979	54.7377	--	2058.1	--	--	887.003	--	54.7377	973.174	64.5134	82.2186	230.372
6.11087	1076.49	439.5	245.99	--	--	--	--	--	--	--	--	643.027	353.466	--	465.905	758.341	53.0878	--	2277.66	--	--	609.99	--	53.0878	953.274	63.1318	111.638	196.362
6.11467	842.112	264.345	264.209	--	--	--	--	--	--	--	--	372.693	452.125	--	609.632	533.365	58.7365	--	2147.54	--	--	708.905	--	58.7365	640.318	100.287	50.8548	143.372
6.11847	629.171	326.45	159.325	--	--	--	--	--	--	--	--	570.397	347.517	--	458.916	817.175	91.3688	--	2278.09	--	--	726.376	--	91.3688	469.868	97.2399	36.5757	292.372
6.12227	535.24	191.987	160.663	--	--	--	--	--	--	--	--	463.927	368.651	--	413.879	813.915	33.9876	--	2264.06	--	--	780.302	--	33.9876	503.88	45.6021	106.434	75.3721
6.12607	878.788	169.838	418.761	--	--	--	--	--	--	--	--	424.832	382.32	--	620.483	468.055	67.0107	--	2450.64	--	--	1139.32	--	67.0107	297.517	73.3248	51.2456	94.3248
6.12987	689.593	274.151	330.691	--	--	--	--	--	--	--	--	478.891	552.567	--	570.425	480.261	75.6311	--	2282.91	--	--	937.331	--	75.6311	357.995	68.3689	48	110.21
6.13367	760.415	428.725	464.252	--	--	--	--	--	--	--	--	509.472	493.795	--	736.566	497.157	58.0014	--	2273	--	--	974.259	--	58.0014	337.37	63.2635	98.2067	129.946
6.13747	727.274	468.124	215.462	--	--	--	--	--	--	--	--	297.847	624.871	--	638.481	602.69	50.3979	--	3099.2	--	--	1649.47	--	50.3979	340.716	109.215	82.1369	53.6614
6.14127	1131.45	439.823	544.206	--	--	--	--	--	--	--	--	385.904	462.312	--	812.119	804.207	74.5188	--	3314.03	--	--	2690.55	--	74.5188	419.271	60.1334	20.6461	94.2654
6.14507	874.328	650.193	611.945	--	--	--	--	--	--	--	--	359.138	292.386	--	878.395	804.733	64.7331	--	3432.91	--	--	3147.22	--	64.7331	312.27	21.3216	132.485	66.0161
6.14887	982.716	736.275	514.566	--	--	--	--	--	--	--	--	463.066	310.159	--	818.173	681.038	47.1045	--	3988.16	--	--	4639.15	--	47.1045	385.723	167.305	66.7863	102.484
6.15267	970.353	725.045	586.836	--	--	--	--	--	--	--	--	473.754	196.562	--	1050.51	645.783	20.66	--	5078.9	--	--	6607.35	--	20.66	609.675	54.054	103.295	67.4592
6.15647	1358.65	653.919	539.673	--	--	--	--	--	--	--	--	287.118	424.471	--	1060.39	564.575	114.31	--	6829	--	--	8589.47	--	114.31	542.707	45.0656	77.9678	41.6398
6.16027	1364.51	837.717	499.564	--	--	--	--	--	--	--	--	401.057	446.606	--	1204.81	841.142	40.6549	--	6541.54	--	--	8090.32	--	40.6549	684.611	54.3424	72.263	35.3288
6.16407	1646.7	767.286	432.819	--	--	--	--	--	--	--	--	231.409	470.254	--	1138.73	840.537	2.4444	--	7936.15	--	--	7985.54	--	2.4444	681.978	70.8127	38.5142	57.3238
6.16787	1783.3	694.051	409.403	--	--	--	--	--	--	--	--	209.631	280.45	--	1202.74	666.977	43.7031	--	7015.51	--	--	8392	--	43.7031	909.744	49.6835	51.8075	45.0522
6.17167	1367.06	973.217	451.512	--	--	--	--	--	--	--	--	155.304	418.755	--	1460.74	574.382	20.1522	--	5764.1	--	--	6509.4	--	20.1522	828.867	85.0315	66.8868	140.282
6.17547	1272.85	830.342	271.759	--	--	--	--	--	--	--	--	132.491	877.998	--	1095.08	861.371	17.0745	--	5456.22	--	--	6303.25	--	17.0745	319.4	54.6834	22.6524	97.0996
6.17927	1208.78	846.611	269.029	--	--	--	--	--	--	--	--	225.385	1223.99	--	1156.54	871.12	1.26913	--	4908.78	--	--	5136.77	--	1.26913	476.099	3.88206	70.8193	49.5088
6.18307	1384.28	1112.86	295.403	--	--	--	--	--	--	--	--	412.458	3751.99	--	2546.81	1932	33.1875	--	5178.62	--	--	5606.78	--	33.1875	614.097	20.4861	189.312	62.7986
6.18687	1579.08	1397.97	322.852	--	--	--	--	--	--	--	--	606.371	6456.58	--	4041	3079.54	69.048	--	5516.41	--	--	6215.96	--	69.048	746.028	42.6222	312.832	80.9502
6.19067	1461.32	901.63	209.326	--	--	--	--	--	--	--	--	456.987	5685.9	--	3182.91	2787.29	79.6666	--	4274.91	--	--	3974.18	--	79.6666	389.975	74.0015	297.33	101.001
6.19447	1150.98	607.991	280.078	--	--	--	--	--	--	--	--	324.779	5330.53	--	2870.7	2136.73	60.4161	--	3107.52	--	--	1955.55	--	60.4161	200.619	28.9209	251.08	58.2217
6.19827	952.591	830.172	308.593	--	--	--	--	--	--	--	--	277.566	6005.75	--	3297.04	2015.74	66.2304	--	3437.76	--	--	1873.16	--	66.2304	268.246	39.7315	246.635	72.7315
6.20207	1051.07	579.728	136.043	--	--	--	--	--	--	--	--	309.447	6011.73	--	3763.49	2025.77	101.69	--	3484.45	--	--	1924.26	--	101.69	292.748	58.6814	378.881	63.3317
6.20587	965.124	458.45	105.028	--	--	--	--	--	--	--	--	408.688	5908.9	--	3878.5	1788.1	52.8392	--	3909.97	--	--	2291.68	--	52.8392	242.945	85.6328	301.257	19.7093
6.20967	852.393	535.765	105.657	--	--	--	--	--	--	--	--	337.784	5426.14	--	3264.39	1729.5	31.1847	--	4064.44	--	--	2174.83	--	31.1847	230.185	82.236	191.788	28.6853
6.21347	856.651	521.317	106.101	--	--	--	--	--	--	--	--	241.697	4521.23	--	3385.82	1426.62	134.602	--	4277.33	--	--	2052.71	--	134.602	210.453	56.6238	215.268	56.7211
6.21727	782.694	446.45	74.4416	--	--	--	--	--	--	--	--	279.818	3432.32	--	3042.39	1259.8	76.8601	--	4256.73	--	--	2134.59	--	76.8601	147.985	41.4647	159.883	36.2446
6.22107	630.001	439.771	141.83	--	--	--	--	--	--	--	--	319.458	2539.95	--	2356.85	1153.75	53.4815	--	4759.04	--	--	2275.55	--	53.4815	178.602	86.1439	79.9644	32.0601
6.22487	804.392	381.893	124.086	--	--	--	--	--	--	--	--	285.701	1851.06	--	1824.78	1106.98	97.3165	--	4592.09	--	--	2117.89	--	97.3165	155.121	112	186.232	69.8079
6.22867	1030.18	384.717	165.264	--	--	--	--	--	--	--	--	305.071	1762.6	--	1393.06	1146.96	95.4887	--	4506.44	--	--	1979.32	--	95.4887	93.0386	96.4887	220.746	55.3312
6.23247	1119.17	339.301	135.433	--	--	--	--	--	--	--	--	405.659	1486.32	--	1037.65	1074.73	72.1708	--	4249.68	--	--	1634.66	--	72.1708	60.1708	122.816	151.065	13.4996
6.23627	1040	265.249	211.41	--	--	--	--	--	--	--	--	298.129	1060.54	--	894.5	922.485	40.1443	--	3808.71	--	--	1491.62	--	40.1443	73.9214	105.894	148.79	6.44748
6.24007	1104.76	274.529	212.091	--	--	--	--	--	--	--	--	248.38	1045.34	--	831.572	835.187	115.586	--	3276.29	--	--	1237.33	--	115.586	109.751	40.423	93.0297	38.2449
6.24387	1144.75	339.661	137.303	--	--	--	--	--	--	--	--	396.336	1034.37	--	816.165	1125.33	79.8433	--	2770.08	--	--	1310.94	--	79.8433	90.9862	54.0568	21.9862	75.7694
6.24767	1016.51	419.28	76.1091	--	--	--	--	--	--	--	--	388.03	889.078	--	815.349	1224.68	23.0742	--	2643.79	--	--	1100.46	--	23.0742	185.21	53.6855	49.904	81.6244
6.25147	771.386	345.338	59.7237	--	--	--	--	--	--	--	--	361.715	882.149	--	964.903	905.084	25.6316	--	2553.61	--	--	815.785	--	25.6316	179.044	19.3772	60.7368	45.5658
6.25527	781.838	300.627	51.5526	--	--	--	--	--	--	--	--	299.864	894.193	--	1173.2	602.908	30.636	--	2207.36	--	--	1011.66	--	30.636	216.588	57.2412	74.2588	77.2412
6.25907	682.372	320.397	115.283	--	--	--	--	--	--	--	--	246.603	923.257	--	1224.27	659.667	82.2879	--	2367.92	--	--	1274.31	--	82.2879	298.358	111.96	187.676	77.5067
6.26287	614.158	303.632	154.105	--	--	--	--	--	--	--	--	264	930.842	--	1376.95	718.527	98.1054	--	2709.74	--	--	1117.27	--	98.1054	307.369	78.3689	165.79	30.6845
6.26667	559.573	309.493	134.136	--	--	--	--	--	--	--	--	211.975	876.726	--	1419.18	647.521	59.8171	--	2971.04	--	--	990.659	--	59.8171	312.576	79.5541	87.5595	15.5152
6.27047	561.279	327.899	116.1	--	--	--	--	--	--	--	--	318.517	988.617	--	1059.96	491.945	48.2723	--	3171.1	--	--	1042.3	--	48.2723	252.887	65.6386	90.953	6.33714
6.27427	698.638	390.955	120.781	--	--	--	--	--	--	--	--	431.342	926.121	--	1092.67	494.635	19.3866	--	2963.45	--	--	1079.15	--	19.3866	276.345	75.8503	86.439	11.2892
6.27807	965.444	275.51	84.7871	--	--	--	--	--	--	--	--	398.294	764.443	--	1312.92	417.235	36.8418	--	2933.01	--	--	1171.42	--	36.8418	322.118	57.407	48.5247	49.8463
6.28187	857.437	303.33	107.955	--	--	--	--	--	--	--	--	334.124	943.204	--	1733.31	598.098	25.3694	--	2743.45	--	--	1171.69	--	25.3694	287.764	23.5442	58.7799	54.6759
6.28567	822.551	380.581	148.781	--	--	--	--	--	--	--	--	505.22	1037.46	--	1652.55	677.592	35.3832	--	2966.44	--	--	1010.41	--	35.3832	239.817	29.6414	79.3405	49.7204
6.28947	1113.62	304.211	183.215	--	--	--	--	--	--	--	--	582.796	950.766	--	1431.98	656.741	20.5998	--	3214.99	--	--	1178.41	--	20.5998	271.389	81.2965	213.127	42.7222
6.29327	1187.21	357.662	133.827	--	--	--	--	--	--	--	--	612.423	744.783	--	1072.09	678.803	98.9511	--	3352.87	--	--	846.14	--	98.9511	369.266	77.0778	175.259	14.1176
6.29707	1000.08	368.666	89.3059	--	--	--	--	--	--	--	--	569.038	727.197	--	1071.72	715.016	79.3443	--	3091.29	--	--	574.706	--	79.3443	360.898	70.3138	81.0665	51.1024
6.30087	921.28	291.178	128.752	--	--	--	--	--	--	--	--	653.625	814.77	--	1036.22	824.645	116.803	--	2486.26	--	--	814.884	--	116.803	402.067	77.386	97.4722	35.1077
6.30467	947.951	399.324	241.807	--	--	--	--	--	--	--	--	698.487	782.204	--	963.789	657.869	156.717	--	2733.95	--	--	799.725	--	156.717	292.114	69.6642	98.8831	37.3999
6.30847	782.603	412.846	212.264	--	--	--	--	--	--	--	--	753.25	935.151	--	997.412	459.306	90.3061	--	2843.78	--	--	762.571	--	90.3061	235.673	52.8077	64.2251	33.6155
6.31227	718.78	429.743	137.967	--	--	--	--	--	--	--	--	623.7	784.246	--	846.34	407.216	56.4283	--	2190.92	--	--	554.315	--	56.4283	270.892	51.6778	86.0314	38.6404
6.31607	893.238	406.236	120.158	--	--	--	--	--	--	--	--	819.924	750.633	--	858.001	489.001	87.6582	--	2031.56	--	--	575.581	--	87.6582	190.657	80.2108	100.921	105.869
6.31987	798.987	379.736	153.918	--	--	--	--	--	--	--	--	861.801	779.452	--	931.79	533.87	128.183	--	2285.39	--	--	546.932	--	128.183	154.972	72.3964	68.9755	76.2414
6.32367	759.553	480.386	192.462	--	--	--	--	--	--	--	--	684.896	673.525	--	1007.53	488.448	69.6911	--	2462.37	--	--	375.076	--	69.6911	89.6654	101.591	70.6798	13.5125
6.32747	786.362	476.312	149.728	--	--	--	--	--	--	--	--	568.905	677.865	--	1045.98	474.613	25.0041	--	2410.65	--	--	372.465	--	25.0041	130.528	81.7321	138.877	18.0249
6.33127	868.498	404.688	125.768	--	--	--	--	--	--	--	--	569.062	566.628	--	1575.78	670.63	43.1514	--	2482.76	--	--	426.732	--	43.1514	152.519	31.054	127.546	99.9895
6.33507	864.413	495.961	106.155	--	--	--	--	--	--	--	--	673.974	540.798	--	1868.99	630.366	54.5966	--	2528.7	--	--	555.943	--	54.5966	216.677	29.1415	107.528	105.837
6.33887	1018.81	671.21	132.14	--	--	--	--	--	--	--	--	715.649	611.86	--	1976.89	809.875	50.2281	--	2359.19	--	--	639.561	--	50.2281	260.702	106.982	105.86	49.3686
6.34267	943.409	740.188	198.817	--	--	--	--	--	--	--	--	725.439	613.748	--	2303.69	912.394	19.0901	--	2554.82	--	--	468.821	--	19.0901	249	71.2702	53.8691	34.7506
6.34647	1040.74	690.084	256.562	--	--	--	--	--	--	--	--	817.11	598.672	--	2302.07	874.234	85.2544	--	2874.74	--	--	489.315	--	85.2544	339.583	25.2488	79.8362	30.8955
6.35027	1165.01	735.992	223.432	--	--	--	--	--	--	--	--	940.625	615.969	--	2063.9	944.636	109.139	--	3036.01	--	--	517.851	--	109.139	315.765	30.641	87.8088	22.3304
6.35407	1092.4	872.811	129.564	--	--	--	--	--	--	--	--	1054.86	651.391	--	1840.74	1031.86	50.2498	--	3164.42	--	--	402.729	--	50.2498	170.092	26.656	35.1182	16.1316
6.35787	1015.66	867.655	102.338	--	--	--	--	--	--	--	--	1114	758.344	--	2018.37	1070.33	24.6684	--	3234.66	--	--	487.354	--	24.6684	136.341	24.6668	34.3376	38.0033
6.36167	1041.3	646.794	206.515	--	--	--	--	--	--	--	--	1311.95	1001.99	--	2539.93	1026.02	68.5917	--	3552.09	--	--	746.62	--	68.5917	342.64	40.9325	96.6951	112.565
6.36547	1089.25	616.312	243.741	--	--	--	--	--	--	--	--	1599.75	994.852	--	2157.27	912.397	88.5151	--	4129.01	--	--	661.428	--	88.5151	411.895	62.4486	145.504	123.466
6.36927	1099.95	728.873	133.981	--	--	--	--	--	--	--	--	1172.5	716.953	--	1902.17	756.584	45.5417	--	3881.92	--	--	722.017	--	45.5417	204.621	36.4486	211.798	41.8174
6.37307	1518.67	840.159	104.439	--	--	--	--	--	--	--	--	1086.3	764.42	--	1932.98	755.061	18.257	--	3913.97	--	--	698.144	--	18.257	157.398	17.3627	93.6197	45.5244
6.37687	1516.26	848.944	213.835	--	--	--	--	--	--	--	--	1238.74	804.589	--	2026.3	522.896	42.2578	--	3650.49	--	--	687.555	--	42.2578	206.161	33.1533	115.232	108.441
6.38067	1769.74	1028.78	163.543	--	--	--	--	--	--	--	--	1208.32	966.346	--	1879.72	561.055	61.7194	--	3246.78	--	--	560.714	--	61.7194	353.378	65.567	108.603	116.951
6.38447	1632.54	1308.17	192.399	--	--	--	--	--	--	--	--	866.252	768.225	--	1720.18	704.989	64.8104	--	3604.11	--	--	604.881	--	64.8104	408.357	59.2833	31.6828	82.3144
6.38827	1996.69	1456.96	177.156	--	--	--	--	--	--	--	--	931.317	974.937	--	1739.09	785.447	107.753	--	3284.98	--	--	614.201	--	107.753	403.765	53.7109	70.7282	47.3994
6.39207	2182.24	1647.9	133.196	--	--	--	--	--	--	--	--	890.459	664.743	--	1412.04	547.017	62.307	--	3114.69	--	--	607.295	--	62.307	418.976	0	149.278	47.5059
6.39587	2466.59	1653.96	127.112	--	--	--	--	--	--	--	--	718.925	795.315	--	1093.74	430.891	43.2623	--	2982.26	--	--	524.306	--	43.2623	426.27	18.0034	171.36	64.7913
6.39967	2575.88	1897.01	213.264	--	--	--	--	--	--	--	--	480.812	673.88	--	1176.03	377.654	39.9183	--	3038.66	--	--	525.925	--	39.9183	527.44	55.7421	72.0817	89.7736
6.40347	2662.82	1905.75	248.098	--	--	--	--	--	--	--	--	473.233	466.211	--	1108.18	406.178	59.6718	--	3362.13	--	--	743.134	--	59.6718	654.536	36.4928	82.8509	85.2303
6.40727	2438.48	1489.01	246.466	--	--	--	--	--	--	--	--	376.503	550.983	--	921.888	447.251	53.257	--	3257.01	--	--	641.048	--	53.257	819.327	0	119.536	78.0838
6.41107	1923.28	1260.51	236.105	--	--	--	--	--	--	--	--	379.928	542.214	--	784.841	334.611	29.6486	--	2576.32	--	--	558.6	--	29.6486	819.494	0	119.592	112.803
6.41487	1685.77	1135.76	307.751	--	--	--	--	--	--	--	--	257.256	419.75	--	718.511	267.756	48.5018	--	2675.74	--	--	498.742	--	48.5018	910.251	20.7474	185.506	97.9981
6.41867	1099.23	921.734	286.002	--	--	--	--	--	--	--	--	228.028	355.236	--	432.993	142.007	13.002	--	2816.98	--	--	612.979	--	13.002	995.026	66.996	70.7555	128.246
6.42247	919.367	706.864	271.397	--	--	--	--	--	--	--	--	516.7	237.54	--	343.76	288.219	47.4528	--	2573.84	--	--	435.925	--	47.4528	1329.87	20.991	115.343	111.127
6.42627	1086.34	625.597	213.52	--	--	--	--	--	--	--	--	390.367	348.285	--	392.991	449.969	63.0375	--	2415.21	--	--	668.471	--	63.0375	1447.21	27.9823	74.3652	165.741
6.43007	1216.97	567.434	277.363	--	--	--	--	--	--	--	--	448.942	276.071	--	520.5	363.887	23.7801	--	2273.88	--	--	679.08	--	23.7801	1448.07	58.3843	126.797	90.3131
6.43387	877.482	412.711	180.203	--	--	--	--	--	--	--	--	532.264	363.701	--	366.117	329.805	40.976	--	2784.03	--	--	537.264	--	40.976	1265.54	134.317	80.9351	101.77
6.43767	867.423	353.877	433.852	--	--	--	--	--	--	--	--	469.118	413.481	--	314.206	278.382	6.2708	--	3053.07	--	--	498.961	--	6.2708	1461.03	111.1	92.495	65.4415
6.44147	745.71	398.007	306.806	--	--	--	--	--	--	--	--	508.962	304.98	--	296.137	295.35	20.9547	--	3197.83	--	--	601.826	--	20.9547	1075.81	114.39	161.942	78.786
6.44527	518.877	294.788	209.264	--	--	--	--	--	--	--	--	435.034	363.816	--	244.293	338.807	12.5804	--	2561.39	--	--	438.342	--	12.5804	1039.83	87.3164	97.1031	32.9729
6.44907	634.839	263.619	221.114	--	--	--	--	--	--	--	--	534.295	355.285	--	354.46	193.772	33.4636	--	2760.69	--	--	426.399	--	33.4636	902.112	101.301	53.7485	27.5442
6.45287	587.867	202.824	211.282	--	--	--	--	--	--	--	--	412.436	369.05	--	476.154	235.98	19.2112	--	2266.32	--	--	431.261	--	19.2112	1108.52	96.894	46.754	56.8804
6.45667	652.802	173.43	200.627	--	--	--	--	--	--	--	--	308.711	417.59	--	293.606	331.979	29.754	--	2263.31	--	--	600.27	--	29.754	1516.73	65.8244	103.169	82.7608
6.46047	628.18	266.421	180.766	--	--	--	--	--	--	--	--	291.533	275.585	--	391.327	311.814	73.0066	--	2172.71	--	--	804.399	--	73.0066	1560.89	134.714	96.2249	111.296
6.46427	764.886	367.346	99.7376	--	--	--	--	--	--	--	--	432.312	350.692	--	710.468	321.802	12.0911	--	2430.85	--	--	603.498	--	12.0911	1494.57	158.369	137.605	99.9125
6.46807	835.795	319.63	108.773	--	--	--	--	--	--	--	--	343.985	390.582	--	650.766	444.11	53	--	2592.22	--	--	722.517	--	53	1418.62	155.505	28.9084	117.762
6.47187	733.447	384.331	134.163	--	--	--	--	--	--	--	--	232.53	219.447	--	752.203	336.993	58.5904	--	2305.18	--	--	853.422	--	58.5904	1586.88	129.553	33.7889	143.626
6.47567	803.795	498.985	187.374	--	--	--	--	--	--	--	--	318.623	229.683	--	926.438	278.57	68.6492	--	2612.26	--	--	897.995	--	68.6492	1743.94	138.241	42.6717	71.913
6.47947	953.46	452.804	86.9107	--	--	--	--	--	--	--	--	284.791	251.012	--	697.477	315.304	34.2462	--	2682.58	--	--	1036.71	--	34.2462	1158.6	147.912	50.4654	94.4199
6.48327	679.915	395.897	169.143	--	--	--	--	--	--	--	--	404.55	238.083	--	649.91	362.748	25.1485	--	2603.34	--	--	766.285	--	25.1485	854.24	61.5805	42.5872	22.9933
6.48707	947.034	433.391	75.8966	--	--	--	--	--	--	--	--	233.736	301.851	--	660.954	382.437	29.1954	--	2356.59	--	--	567.563	--	29.1954	640.621	73.8621	50.1609	56.7471
6.49087	1207.35	517.294	112.26	--	--	--	--	--	--	--	--	251.674	275.824	--	785.369	324.382	72.0476	--	2799.48	--	--	645.309	--	72.0476	643.767	32.2805	98.9729	62.5701
6.49467	931.503	630.816	142.273	--	--	--	--	--	--	--	--	230.991	246.938	--	599.861	375.788	53.9084	--	2830.16	--	--	891.984	--	53.9084	573.867	28.264	80.6131	73.5549
6.49847	877.547	403.254	70.0761	--	--	--	--	--	--	--	--	335.083	280.228	--	500.703	453.446	84.5906	--	2756.8	--	--	707.779	--	84.5906	419.928	37.6812	128.996	110.591
6.50227	841.659	583.008	178.673	--	--	--	--	--	--	--	--	310.835	224.998	--	487.339	400.843	26.334	--	3178.98	--	--	663.156	--	26.334	535.338	40.8334	92.4994	55.9997
6.50607	1026.33	432.166	77.6647	--	--	--	--	--	--	--	--	282.334	264	--	402.497	241.828	18.4993	--	3591	--	--	863.669	--	18.4993	449.164	39.8334	109.499	56.3339
6.50987	1151.42	419.651	181.717	--	--	--	--	--	--	--	--	281.112	270.063	--	490.799	438.39	46.3318	--	3444.81	--	--	754.368	--	46.3318	489.705	37.6727	112.422	35.9865
6.51367	890.751	286.187	306.61	--	--	--	--	--	--	--	--	368.27	217.346	--	357.027	406.668	59.1559	--	3339.61	--	--	747.02	--	59.1559	284.168	32.3675	26.1635	59.133
6.51747	1037.13	496.89	279.551	--	--	--	--	--	--	--	--	530.179	324.25	--	437.316	601.846	127.912	--	3657.66	--	--	938.206	--	127.912	420.792	40.7956	101.129	109.258
6.52127	1183.52	707.593	252.492	--	--	--	--	--	--	--	--	692.087	431.153	--	517.605	797.023	196.667	--	3975.7	--	--	1129.39	--	196.667	557.416	49.2237	176.095	159.383
6.52507	750.456	359.098	260.847	--	--	--	--	--	--	--	--	540.676	281.907	--	313.479	489.583	19.5012	--	3831.45	--	--	617.294	--	19.5012	423.562	87.0613	39.2743	41.9688
6.52887	508.747	284.764	134.606	--	--	--	--	--	--	--	--	352.238	262.289	--	451.823	381.816	56.9206	--	3246.51	--	--	509.5	--	56.9206	499.254	33.1759	102.605	184.402
6.53267	603.143	197.342	245.138	--	--	--	--	--	--	--	--	472.531	248.507	--	275.597	461.256	6.32834	--	2916.14	--	--	673.115	--	6.32834	601.654	38.6942	102.904	225.288
6.53647	720.297	228.46	209.549	--	--	--	--	--	--	--	--	359.427	292.855	--	359.196	431.439	23.3768	--	3590	--	--	566.125	--	23.3768	738.774	97.543	92.1098	156.071
6.54027	509.021	224.009	134.769	--	--	--	--	--	--	--	--	550.896	349.249	--	448.323	239.985	42.184	--	3045.02	--	--	577.175	--	42.184	1249.31	40.1633	52.3383	292.757
6.54407	620.962	222.105	331.996	--	--	--	--	--	--	--	--	636.662	286.071	--	431.935	244.065	72.6457	--	3377.83	--	--	483.321	--	72.6457	1595.04	23.1531	31.8868	332.275
6.54787	586	199.632	312.158	--	--	--	--	--	--	--	--	447.159	387.157	--	346.685	574.471	52.737	--	3636.16	--	--	673.314	--	52.737	2274.99	48.8419	59.5261	408.368
6.55167	569.31	302.115	116.368	--	--	--	--	--	--	--	--	337.592	266.379	--	281.77	327.052	135.517	--	3023.18	--	--	687.201	--	135.517	2770.57	118.81	28.2586	306.54
6.55547	547.523	348.832	193.607	--	--	--	--	--	--	--	--	650.188	275.819	--	433.478	435.342	112.168	--	3189.84	--	--	769.691	--	112.168	3862.79	45.9804	75.6389	199.516
6.55927	610.884	613.865	149.019	--	--	--	--	--	--	--	--	236.825	156.135	--	346.161	512.652	25.1998	--	3004.54	--	--	819.174	--	25.1998	3720.34	19.0838	84.671	233.407
6.56307	779.444	283.449	220.006	--	--	--	--	--	--	--	--	384.879	251.804	--	507.627	873.686	182.536	--	3204.04	--	--	760.177	--	182.536	4947.51	46.2522	87.6593	348.031
6.56687	956.832	553.323	55.4465	--	--	--	--	--	--	--	--	317.078	359.922	--	654.934	872.925	59.5725	--	2727.06	--	--	957.566	--	59.5725	3773.71	24.3043	56.1019	362
6.57067	707.934	860.42	70.0517	--	--	--	--	--	--	--	--	287.356	294.368	--	844.79	1316.03	19.8276	--	3652.69	--	--	846.379	--	19.8276	3112.39	42.1724	114.635	332.006
6.57447	673.763	948.893	67.9476	--	--	--	--	--	--	--	--	263.843	321.907	--	764.858	1457.1	15.2369	--	2870.83	--	--	1368.39	--	15.2369	2639.72	73.2098	91.264	371.196
6.57827	784.193	730.326	90.8016	--	--	--	--	--	--	--	--	470.807	175.375	--	753.645	1588.77	21.1708	--	2936.65	--	--	1088.38	--	21.1708	2199.77	77	90.5262	120.472
6.58207	886.769	899.235	67.6694	--	--	--	--	--	--	--	--	444.584	404.263	--	893.552	2074.56	50.086	--	2380.97	--	--	1186.7	--	50.086	1660.01	33.1157	128.74	236.084
6.58587	981.452	701.573	80.6658	--	--	--	--	--	--	--	--	344.022	453.911	--	665.644	2047.02	32.9484	--	2113.17	--	--	703.516	--	32.9484	1200.79	177.87	97.1597	122.796
6.58967	981.645	684.848	111.823	--	--	--	--	--	--	--	--	365.938	326.731	--	927.096	1760.61	71.0516	--	2352.53	--	--	436.476	--	71.0516	867.373	57.503	223.016	142.431
6.59347	1117.91	763.814	167.5	--	--	--	--	--	--	--	--	366.636	384.814	--	905.407	1944.46	59.5423	--	2635.41	--	--	538.932	--	59.5423	641.076	37.8729	228.034	127.051
6.59727	1235.32	786.296	231.482	--	--	--	--	--	--	--	--	431.172	472.468	--	774.346	1103.7	23.9796	--	2002.77	--	--	597.972	--	23.9796	599.228	105.779	124.332	50.1387
6.60107	1292.55	723.741	174.004	--	--	--	--	--	--	--	--	441	329.431	--	737.764	887.769	151.86	--	2495.96	--	--	401.671	--	151.86	369.488	62.1614	170.654	47.6837
6.60487	1087.99	446.544	230.864	--	--	--	--	--	--	--	--	394.108	440.597	--	398.943	885.42	87.7686	--	2370.65	--	--	512.543	--	87.7686	530.382	54.8684	118.346	143.652
6.60867	888.274	590.153	192.584	--	--	--	--	--	--	--	--	316.97	309.701	--	458.665	590.453	40.4173	--	2442.61	--	--	808.933	--	40.4173	328.296	40.3023	142.718	83.6472
6.61247	877.554	732.197	174.631	--	--	--	--	--	--	--	--	319.826	218.6	--	377.493	587.205	41.9128	--	2473.69	--	--	785.464	--	41.9128	272.126	15.5334	65.0465	96.1948
6.61627	977.216	523.736	174.721	--	--	--	--	--	--	--	--	340.927	312.099	--	522.88	446.885	42.1397	--	2402.87	--	--	708.755	--	42.1397	353.311	1.67616	88.1334	97.419
6.62007	989.562	372.673	107.092	--	--	--	--	--	--	--	--	392.137	353.928	--	297.138	577.728	45.4384	--	2776.1	--	--	511.467	--	45.4384	315.424	103.152	20.9341	46.2837
6.62387	1106.76	292.11	175.081	--	--	--	--	--	--	--	--	353.583	628.768	--	522.47	380.369	27.0892	--	3042.72	--	--	693.317	--	27.0892	842.519	47.7952	64.8728	50.0341
6.62767	1082.35	354.745	122.957	--	--	--	--	--	--	--	--	348.567	429.947	--	601.944	433.005	55.6654	--	3442.29	--	--	532.873	--	55.6654	408.804	27.4418	133.052	18.6229
6.63147	886.831	319.102	118.843	--	--	--	--	--	--	--	--	345.579	380.447	--	378.776	347.073	44.749	--	3575.85	--	--	903.708	--	44.749	775.172	93.5698	111.353	50.6338
6.63527	648.067	213.069	233.259	--	--	--	--	--	--	--	--	370.547	409.657	--	400.462	218.444	38.5937	--	3117.93	--	--	845.115	--	38.5937	611.856	125.438	111.961	108.094
6.63907	853.662	219.826	157.697	--	--	--	--	--	--	--	--	323.094	367.348	--	452.695	307.067	22.6834	--	2633.51	--	--	1082.53	--	22.6834	968.232	89.0066	175.117	106.789
6.64287	838.995	172.1	264.368	--	--	--	--	--	--	--	--	424.606	279.874	--	802.879	228.156	94.8718	--	3496.34	--	--	762.149	--	94.8718	631.31	54.7739	294.054	99.0443
6.64667	840.859	230.766	117.432	--	--	--	--	--	--	--	--	318.633	415.933	--	760.504	618.444	37.6927	--	3096.69	--	--	863.18	--	37.6927	474.445	65.2474	210.504	99.6941
6.65047	820.147	367.421	13.3628	--	--	--	--	--	--	--	--	275.686	392.216	--	1036.55	684.382	53.7778	--	2697.07	--	--	926.01	--	53.7778	895.745	167.029	256.327	121.16
6.65427	729.189	304.874	138.224	--	--	--	--	--	--	--	--	269.471	403.228	--	681.228	557.418	75.8566	--	3077.06	--	--	761.749	--	75.8566	962.357	109.988	324.469	73.5875
6.65807	691.104	257.841	73.8912	--	--	--	--	--	--	--	--	295.948	575.428	--	807.955	505.367	138.792	--	2764.72	--	--	713.157	--	138.792	694.726	75.7887	197.732	136.424
6.66187	882.376	303.37	178.268	--	--	--	--	--	--	--	--	247.945	511.838	--	711.258	412.418	101.156	--	3076.7	--	--	826.215	--	101.156	736.793	222.743	323.585	200.528
6.66567	632.248	239.216	135.6	--	--	--	--	--	--	--	--	413.237	318.763	--	622.277	293.708	95.3538	--	2877.34	--	--	737.324	--	95.3538	507.494	202.37	298.339	236.831
6.66947	520.04	339.757	88.6567	--	--	--	--	--	--	--	--	469.616	325.207	--	748.211	440.691	177.251	--	2964.89	--	--	982.37	--	177.251	1223.93	315.296	312.292	144.834
6.67327	601.569	331.978	140.377	--	--	--	--	--	--	--	--	299.703	237.929	--	433.077	482.174	90.4232	--	2793.52	--	--	754.624	--	90.4232	722.347	107.16	292.815	55.9475
6.67707	542.498	336.834	112.832	--	--	--	--	--	--	--	--	342.502	304.002	--	402.501	413.998	132.502	--	2411.49	--	--	714.834	--	132.502	521.332	61	387.169	53.667
6.68087	532	310.666	102.5	--	--	--	--	--	--	--	--	179.662	383.502	--	410	504.169	86.6652	--	2850.51	--	--	1131.34	--	86.6652	525.334	109.335	163.661	98.5011
6.68467	609.736	368.824	121.553	--	--	--	--	--	--	--	--	191.591	337.341	--	422.912	491.428	102.669	--	2796.31	--	--	1138	--	102.669	404.304	113.466	171.076	121.019
6.68847	701.817	445.411	145.016	--	--	--	--	--	--	--	--	248.699	266.952	--	438.407	451.142	135.872	--	2609.5	--	--	1046.81	--	135.872	254.672	106.826	238.367	137.842
6.69227	589.43	388.774	144.133	--	--	--	--	--	--	--	--	299.31	334.234	--	276.843	546.105	129.409	--	2380.72	--	--	742.609	--	129.409	264.211	79.4056	214.379	126.697
6.69607	513.064	327.132	122.885	--	--	--	--	--	--	--	--	328.123	397.877	--	235.391	473.763	91.7618	--	2481.69	--	--	707.08	--	91.7618	378.872	37.0512	148.77	90.1916
6.69987	666.446	303.06	86.2001	--	--	--	--	--	--	--	--	332.149	453.153	--	234.566	418.153	88.1148	--	2538.79	--	--	696.571	--	88.1148	478.74	62.9061	192.863	95.8084
6.70367	678.114	243.963	122.772	--	--	--	--	--	--	--	--	357.25	394.973	--	159.885	366.217	91.7551	--	2539.91	--	--	575.562	--	91.7551	411.566	68.7496	204.098	76.6662
6.70747	569.169	242.159	119.603	--	--	--	--	--	--	--	--	276.153	366.489	--	231.662	343.621	44.5637	--	2481.74	--	--	444.007	--	44.5637	265.628	42.3418	163.552	50.6975
6.71127	624.687	283.278	98.6451	--	--	--	--	--	--	--	--	267.846	336.717	--	245.673	291.623	49.7393	--	2566.74	--	--	530.741	--	49.7393	260.935	16.5956	77.9582	93.1189
6.71507	767.408	336.046	165.569	--	--	--	--	--	--	--	--	300.109	291.42	--	277.214	220	73.387	--	2813.01	--	--	832.583	--	73.387	315.207	33.1167	90.8464	101.987
6.71887	768.419	309.98	198.333	--	--	--	--	--	--	--	--	265.596	200.312	--	281.542	228.421	37.5602	--	2800.19	--	--	644.795	--	37.5602	269.805	66.2985	144.193	60.9815
6.72267	696.492	293.831	245.338	--	--	--	--	--	--	--	--	235.231	210.64	--	228.38	254.005	66.6612	--	2974.54	--	--	555.748	--	66.6612	270.63	31.7541	74.9235	57.5332
6.72647	672.886	385.743	219.928	--	--	--	--	--	--	--	--	210.302	298.496	--	243.952	255.074	88.3898	--	3129.55	--	--	631.981	--	88.3898	251.069	7.24144	44.8384	41.7054
6.73027	876.092	424.253	211.032	--	--	--	--	--	--	--	--	294.172	316.773	--	327.888	204.624	80.8736	--	3199.26	--	--	739.968	--	80.8736	586.009	51.8218	96.8305	51.0575
6.73407	1047.74	486.808	286.68	--	--	--	--	--	--	--	--	330.32	268.163	--	322.533	249.808	49.3199	--	3496.29	--	--	859.658	--	49.3199	748.331	60.8971	120.685	85.9463
6.73787	1158.43	476.62	267.168	--	--	--	--	--	--	--	--	257.561	233.63	--	203.068	265.036	32.9179	--	3773.43	--	--	901.334	--	32.9179	673.439	33.0547	106.397	93.4475
6.74167	1425.67	526.394	249.66	--	--	--	--	--	--	--	--	348.901	263.76	--	197.372	298.529	37.2968	--	4084.14	--	--	789.841	--	37.2968	583.199	38.7556	188.888	65.4887
6.74547	1298.13	544.276	369.33	--	--	--	--	--	--	--	--	393.982	359.11	--	311.724	366.868	51.2852	--	3981.17	--	--	702.154	--	51.2852	525.86	22.5875	245.359	27.649
6.74927	1219.02	612.638	300.253	--	--	--	--	--	--	--	--	401.585	250.148	--	340.524	307.86	52.7161	--	3701.42	--	--	801.782	--	52.7161	587.655	41.4848	154.672	44.476
6.75307	1189.09	644.579	275.701	--	--	--	--	--	--	--	--	569.368	158.035	--	299.684	298.772	26.4036	--	3224.39	--	--	878.684	--	26.4036	452.369	70.5614	95.807	98.9122
6.75687	1281.87	690.126	238.104	--	--	--	--	--	--	--	--	545.841	240.784	--	257.179	375.522	45.996	--	2879.01	--	--	813.238	--	45.996	417.795	35.5478	97.3686	103.88
6.76067	1322.88	768.629	147.454	--	--	--	--	--	--	--	--	476.821	272.834	--	255.201	369.638	112.07	--	2773.84	--	--	808.646	--	112.07	620.833	61.982	176.68	89.7074
6.76447	1115.3	694.804	122.935	--	--	--	--	--	--	--	--	544.684	285.566	--	250.263	317.5	97.4481	--	2470.09	--	--	763.436	--	97.4481	678.145	48.8167	152.212	61.2505
6.76827	1025.28	575.01	90.3145	--	--	--	--	--	--	--	--	550.219	273.293	--	275.654	302.148	71.5761	--	2336.91	--	--	682.611	--	71.5761	800.132	22.0214	131.007	57.5585
6.77207	999.298	651.698	71.4127	--	--	--	--	--	--	--	--	681.031	289.455	--	311.255	300.255	78.044	--	2480.97	--	--	674.904	--	78.044	1136.98	20.6672	160.667	65.2284
6.77587	962.176	686.204	75.1925	--	--	--	--	--	--	--	--	651.338	256.721	--	306.395	238.677	155.471	--	2468.7	--	--	592.09	--	155.471	1441.7	15.8418	106.615	167.365
6.77967	849.034	542.483	112.309	--	--	--	--	--	--	--	--	425.828	228.235	--	219.23	257.255	173.661	--	2204.19	--	--	571.75	--	173.661	1774.89	26.4673	110.693	236.765
6.78347	638.315	411.127	95.4404	--	--	--	--	--	--	--	--	278.758	282.721	--	245.371	299.955	149.353	--	2027.81	--	--	700.164	--	149.353	1884.27	12.2007	93.1719	128.143
6.78727	690.075	322.412	42.8656	--	--	--	--	--	--	--	--	388.887	254.05	--	260.501	321.514	149.922	--	1990.38	--	--	804.361	--	149.922	2206.69	58.1197	94.9107	85.7017
6.79107	813.633	309.157	76.1026	--	--	--	--	--	--	--	--	519.738	229.736	--	302.942	285.53	94.1072	--	2174.73	--	--	959.099	--	94.1072	2581.63	78.9489	80.7922	140.315
6.79487	752.16	280.476	74.0551	--	--	--	--	--	--	--	--	539.63	252	--	283.111	236.157	66.3155	--	2455.78	--	--	917.482	--	66.3155	2128.34	40.4742	44.6309	111.897
6.79867	790.786	260.244	75.063	--	--	--	--	--	--	--	--	422.899	214.797	--	351.488	315.07	48.4205	--	2533.18	--	--	843.214	--	48.4205	1951.94	17.3763	47.6162	60.8081
6.80247	733.325	217.577	121.742	--	--	--	--	--	--	--	--	353.517	289.059	--	413.948	296.13	47.3589	--	2777.49	--	--	966.511	--	47.3589	1824.55	25.3589	67.6672	51.2578
6.80627	797.17	197.739	182.086	--	--	--	--	--	--	--	--	441.346	249.766	--	340.031	288.999	84.1886	--	3044.58	--	--	782.989	--	84.1886	1480.77	45.0393	115.346	45.4803
6.81007	765.936	317.011	209.195	--	--	--	--	--	--	--	--	438.195	164.435	--	432.696	345.342	61.6696	--	3474.14	--	--	677.369	--	61.6696	1192.35	48.07	88.907	48.6225
6.81387	773.579	335.595	123.625	--	--	--	--	--	--	--	--	386.116	360.118	--	411.68	340.485	62.0975	--	3915.95	--	--	743.811	--	62.0975	955.457	58.2439	34.1799	69.003
6.81767	871.467	316.562	141.48	--	--	--	--	--	--	--	--	574.021	422.336	--	401.533	391.824	83.6591	--	4108.84	--	--	724.985	--	83.6591	922.794	65.4869	81.9818	77.3033
6.82147	970.972	358.053	140.085	--	--	--	--	--	--	--	--	755.397	370.221	--	395.415	510.27	45.8575	--	4217.09	--	--	668.599	--	45.8575	889.288	49.6066	115.962	54.6066
6.82527	1143.13	614.475	127.253	--	--	--	--	--	--	--	--	1029.89	471.605	--	511.156	645.495	10.7581	--	4326.68	--	--	655.742	--	10.7581	709.91	23.7581	91.401	84.9675
6.82907	1282.81	845.28	254.738	--	--	--	--	--	--	--	--	1102.86	655.441	--	885.267	653.999	67.1594	--	4519.77	--	--	750.176	--	67.1594	494.929	37.9304	134.826	107.14
6.83287	1711.34	758.545	217.129	--	--	--	--	--	--	--	--	1197.33	844.027	--	1018.87	719.559	86.4153	--	4579.86	--	--	729.246	--	86.4153	434.636	63.013	143.519	110.299
6.83667	2315.18	919	139.729	--	--	--	--	--	--	--	--	1503.63	1017.32	--	1248.88	1014.51	88.3983	--	3716.18	--	--	695.199	--	88.3983	382.792	47.3571	155.92	140.061
6.84047	2821.21	1470.77	190.712	--	--	--	--	--	--	--	--	1545.22	1441.34	--	1440.3	1164.8	124.418	--	3141.26	--	--	736.66	--	124.418	436.162	23.4351	168.193	100.602
6.84427	3429.75	1797.54	236.089	--	--	--	--	--	--	--	--	1829.09	1755.45	--	1504.61	1138.99	143.621	--	3357.32	--	--	686.711	--	143.621	475.847	53.1572	105.885	68.5573
6.84807	5644.29	3025.39	246.353	--	--	--	--	--	--	--	--	2162.19	2261.15	--	2216.72	1387.31	162.906	--	3196.78	--	--	625.432	--	162.906	495.674	83.7894	146.208	97.5266
6.85187	9254.43	5461.87	225.062	--	--	--	--	--	--	--	--	2316.55	3293.31	--	3354	1889.86	144.72	--	2960.36	--	--	638.296	--	144.72	607.007	71.3697	280.606	128.576
6.85567	10352.5	6253.04	208.022	--	--	--	--	--	--	--	--	2257.69	3488.13	--	3574.34	2051.39	115.352	--	2694.22	--	--	588.83	--	115.352	633.053	46.8408	328.943	157.624
6.85947	5202.9	3008.11	248.896	--	--	--	--	--	--	--	--	1669.45	1631.66	--	1542.74	1308.33	62.8999	--	2437.47	--	--	428.913	--	62.8999	444.353	3.1354	177.059	160.288
6.86327	4751.13	2867.98	367.069	--	--	--	--	--	--	--	--	1409.66	1376.23	--	1316.14	1044.7	49.0395	--	2394.63	--	--	519.97	--	49.0395	374.859	20.444	244.536	110.158
6.86707	4583.92	2448.13	282.677	--	--	--	--	--	--	--	--	1072.8	1081.89	--	1161.38	911.868	103.334	--	2387.22	--	--	582.369	--	103.334	262.135	36.6555	347.003	100.132
6.87087	4329.53	2143.28	220.87	--	--	--	--	--	--	--	--	1100.83	987.223	--	996.393	848.857	232.331	--	3185.83	--	--	604.213	--	232.331	279.049	13	377.895	141.823
6.87467	3430.96	1868.92	263.747	--	--	--	--	--	--	--	--	1031.48	690.695	--	909.019	604.11	77.0472	--	3264.77	--	--	663.202	--	77.0472	262.087	16.5364	382.585	264.137
6.87847	2816.52	1521.13	327.979	--	--	--	--	--	--	--	--	1201.22	478.768	--	755.599	443.712	147.796	--	4458.55	--	--	761.776	--	147.796	364.33	26.838	384.972	279.105
6.88227	2024.59	1189.28	293.01	--	--	--	--	--	--	--	--	1013.67	459.952	--	734.715	647.285	150.841	--	4991.66	--	--	983.253	--	150.841	210.795	31.5612	429.75	197.787
6.88607	2076.1	1453.3	204.528	--	--	--	--	--	--	--	--	886.616	400.912	--	559.144	745.562	200.327	--	5556	--	--	1070.75	--	200.327	160.225	46.3195	474.639	129.7
6.88987	1648.35	1441.66	200.083	--	--	--	--	--	--	--	--	917.696	428.985	--	497.195	539.218	61.6844	--	6142.04	--	--	957.994	--	61.6844	211.36	24.3036	374.959	154.224
6.89367	1571.77	1480.66	234.799	--	--	--	--	--	--	--	--	1100.8	547.114	--	470.21	614.493	52.3698	--	6601.85	--	--	1022.21	--	52.3698	229.42	87.9819	310.726	196.164
6.89747	2278.66	2393.55	188.553	--	--	--	--	--	--	--	--	1137.27	642.09	--	572.702	737.387	93.1477	--	6418.98	--	--	1099.93	--	93.1477	254.137	17.0783	212.387	274.183
6.90127	3719.76	3904.45	217.056	--	--	--	--	--	--	--	--	1295.92	604.392	--	349.981	945.12	164.434	--	6589.12	--	--	930.303	--	164.434	369.196	8.01499	334.181	221.049
6.90507	5172.53	5330.12	322	--	--	--	--	--	--	--	--	1669.72	737.238	--	314.781	1275.76	123.297	--	6223.85	--	--	718.175	--	123.297	343.799	38.8499	275.757	128.361
6.90887	6655.74	7348.94	437.463	--	--	--	--	--	--	--	--	2111.23	1007.93	--	334.08	1712.31	63.4613	--	5671.02	--	--	816.257	--	63.4613	420.853	55.1114	280.068	187.701
6.91267	9182.73	10800.9	848.635	--	--	--	--	--	--	--	--	2510.65	1697.98	--	381.065	2107.68	107.299	--	5636.09	--	--	534.459	--	107.299	401.271	88.3928	90.2808	129.187
6.91647	11183.1	14754	837.85	--	--	--	--	--	--	--	--	3111.63	1915.84	--	343.524	2840.36	36.2056	--	4200.55	--	--	653.645	--	36.2056	397.972	104.85	168	162.514
6.92027	14176.2	16397.2	835.992	--	--	--	--	--	--	--	--	3823.28	2555.4	--	501.551	3087.93	21.5062	--	4341.36	--	--	661.35	--	21.5062	428.457	26.9094	159.012	79.3786
6.92407	15332.5	17453.7	860.736	--	--	--	--	--	--	--	--	4126.86	2608.19	--	368.63	3480.44	15.522	--	4393.45	--	--	715.302	--	15.522	306.072	61.5856	117.162	42.4127
6.92787	15415.6	17332.9	842.715	--	--	--	--	--	--	--	--	4343.61	1914.57	--	389.143	2906.84	64.6379	--	4747.53	--	--	885.904	--	64.6379	157.866	10.6855	74.5716	119
6.93167	15260.4	16770.6	750.845	--	--	--	--	--	--	--	--	4078.36	2268.32	--	456.667	3108.19	82.2382	--	5246.69	--	--	1041.53	--	82.2382	265.68	50.7938	46.6284	119.206
6.93547	13368.9	15642	815.39	--	--	--	--	--	--	--	--	4497.89	2363.37	--	659.094	2489.95	32.3747	--	5816.77	--	--	993.409	--	32.3747	325.265	46.0998	73.742	123.284
6.93927	10554.6	12850.8	773.578	--	--	--	--	--	--	--	--	4101.38	1714.36	--	611.184	2063.36	136.757	--	6909.77	--	--	912.202	--	136.757	509.543	37.2552	82.7568	134.991
6.94307	8490.34	10186.8	463.123	--	--	--	--	--	--	--	--	3941.25	1066.56	--	622.36	1951.78	195.903	--	7940.5	--	--	1188.25	--	195.903	495.904	49.4911	148.561	118.895
6.94687	7289.33	7194.78	368.722	--	--	--	--	--	--	--	--	4337.1	1059.04	--	703.031	1877.75	173.081	--	8753.85	--	--	1325.43	--	173.081	548.019	13.2511	126.784	86.0581
6.95067	4950.16	5608.36	507.625	--	--	--	--	--	--	--	--	5665.26	1051.85	--	784.119	1517.59	220.309	--	9823.61	--	--	1749.53	--	220.309	600.943	54.7559	105.66	131.008
6.95447	3850.34	3358.6	581.011	--	--	--	--	--	--	--	--	6629.94	847.815	--	901.459	1063.21	92.8145	--	11351.4	--	--	1785.48	--	92.8145	774.109	18.2368	105.294	76.2889
6.95827	2564.15	2844.83	610.013	--	--	--	--	--	--	--	--	7439.64	734.118	--	598.354	852.84	167.139	--	14415.6	--	--	2338.05	--	167.139	880.733	45.1921	155.542	110.299
6.96207	2031.67	2044.37	364.843	--	--	--	--	--	--	--	--	7900.48	462.175	--	747.404	730.91	125.265	--	14234.8	--	--	2213.79	--	125.265	639.086	0	75.9829	134.964
6.96587	1429.91	1159.01	385.824	--	--	--	--	--	--	--	--	7095.74	436.62	--	743.291	601.404	186.941	--	14468.1	--	--	1469.24	--	186.941	513.499	14.2194	103.498	90.502
6.96967	1038.2	837.264	330.419	--	--	--	--	--	--	--	--	6208.47	378.735	--	582.534	466.507	115.836	--	12067.5	--	--	1556.08	--	115.836	359.677	62.4965	99.4792	84.1488
6.97347	839.207	513.991	420.758	--	--	--	--	--	--	--	--	4737.94	227.563	--	403.482	346.961	257.233	--	7928.41	--	--	1187.67	--	257.233	486.046	22.5768	40.7556	108.009
6.97727	543.5	497.763	247.052	--	--	--	--	--	--	--	--	2925.02	222.263	--	493.42	378.605	516.95	--	5879.86	--	--	934.999	--	516.95	246.868	55.7104	59.7632	157.395
6.98107	532.043	515.323	172.734	--	--	--	--	--	--	--	--	1848.47	181.214	--	319.297	195.209	1187.59	--	4204.68	--	--	737.266	--	1187.59	214.655	41.1924	58.7946	258.616
6.98487	294.14	376.904	149.746	--	--	--	--	--	--	--	--	1025.63	154.057	--	262.342	138.478	1790.86	--	3396.03	--	--	560.846	--	1790.86	233.237	123.456	33.9863	312.556
6.98867	356.509	235.172	44.5656	--	--	--	--	--	--	--	--	496.815	146.242	--	152.886	234.167	2504.89	--	2528.41	--	--	617.526	--	2504.89	61.8991	67.6006	164.724	562.584
6.99247	228.086	110.049	93.6357	--	--	--	--	--	--	--	--	710.716	56.1297	--	164.383	195.302	2470.01	--	2119.7	--	--	568.667	--	2470.01	73.8766	137.309	58.6543	388.105
6.99627	266.35	205.859	14.8772	--	--	--	--	--	--	--	--	342.016	111.333	--	322.72	152.632	2571.79	--	1706.09	--	--	516.84	--	2571.79	105.439	51.2103	73.8599	494.72
7.00007	292.818	217.887	25.6372	--	--	--	--	--	--	--	--	488.038	164.219	--	202.106	111.188	2289.93	--	1719.52	--	--	609.83	--	2289.93	83.6507	73.9693	42.5547	400.48
7.00387	202.367	180.277	57.6842	--	--	--	--	--	--	--	--	543.963	129.459	--	116.225	76.4344	2002.93	--	1570.97	--	--	251.696	--	2002.93	92.9464	89.0262	27.9213	434.264
7.00767	283.802	136.119	55.3558	--	--	--	--	--	--	--	--	385.841	179.527	--	103.852	85.5508	1120.31	--	1065.34	--	--	360.039	--	1120.31	150.618	88.1847	24.1175	337.304
7.01147	352.069	124.786	31.7464	--	--	--	--	--	--	--	--	430.239	185.185	--	276.054	197.833	535.406	--	1078.93	--	--	419.094	--	535.406	165.507	51.3152	69.3152	224.058
7.01527	416.201	127.01	56.2091	--	--	--	--	--	--	--	--	596.763	338.526	--	182.648	242.726	310.804	--	1827.65	--	--	516.852	--	310.804	130.774	10.9218	30.9915	151.317
7.01907	477.42	205.086	93.4728	--	--	--	--	--	--	--	--	1267.51	317.676	--	234.551	283.096	237.607	--	2287.68	--	--	515.965	--	237.607	141.421	22.4559	54.9468	93.2032
7.02287	538.631	283.152	130.732	--	--	--	--	--	--	--	--	1938.17	296.829	--	286.448	323.459	164.42	--	2747.65	--	--	515.078	--	164.42	152.066	33.9884	78.899	35.0968
7.02667	712.943	643.327	160.341	--	--	--	--	--	--	--	--	3173.24	503.908	--	536.24	303.384	99.8691	--	4654.55	--	--	604.013	--	99.8691	504.51	26.8253	28.3188	136.271
7.03047	971.5	659.934	120.329	--	--	--	--	--	--	--	--	4773.68	335.25	--	505.618	331.868	36.8027	--	5868.92	--	--	698.342	--	36.8027	159.593	16.9211	8.47371	71.6449
7.03427	1107.18	882.173	116.904	--	--	--	--	--	--	--	--	6970.48	335.886	--	540.677	490.475	71.6765	--	8534.72	--	--	1118.29	--	71.6765	121.904	26.8471	64.8511	53.1529
7.03807	1653.88	749.692	235.36	--	--	--	--	--	--	--	--	9847.94	641.58	--	630.834	402.192	164.544	--	11815.7	--	--	1637.25	--	164.544	291.861	30.7105	31.2454	155
7.04187	2102.3	1002.87	264.192	--	--	--	--	--	--	--	--	11500.2	530.072	--	673.283	353.219	59.7571	--	14750.2	--	--	1596.25	--	59.7571	211.049	16.6072	109.759	240.663
7.04567	1812.43	712.018	319.047	--	--	--	--	--	--	--	--	12182.6	543.671	--	633.843	754.498	109.038	--	16816.8	--	--	1793.69	--	109.038	240.46	49.1662	109.11	123.125
7.04947	2797.29	995.184	415.81	--	--	--	--	--	--	--	--	13907.1	662.985	--	703.626	844.955	110.605	--	15058.6	--	--	2029.19	--	110.605	312.433	61.092	121.487	122.487
7.05327	2114.4	966.547	360.652	--	--	--	--	--	--	--	--	12905.2	541.723	--	737.065	542.059	91.2013	--	13075.5	--	--	1404.89	--	91.2013	109.633	55.7338	33.4823	156.226
7.05707	1960.16	927.685	374.473	--	--	--	--	--	--	--	--	11103.6	487.527	--	570.004	422.791	107.789	--	11408.8	--	--	1473.94	--	107.789	122.578	34.4215	105.314	57.1075
7.06087	1499.52	835.798	354.727	--	--	--	--	--	--	--	--	10157.8	593.475	--	454.671	663.351	116.237	--	10783.5	--	--	1485.65	--	116.237	144.819	82.783	104.309	252.587
7.06467	1994.23	654.055	122.293	--	--	--	--	--	--	--	--	7788.51	468.107	--	506.214	572.024	85.8381	--	8663.31	--	--	1740.53	--	85.8381	211.995	20.4439	176.008	240.606
7.06847	1979.2	642.794	288.091	--	--	--	--	--	--	--	--	6207.23	437.645	--	344.838	544.535	79.329	--	7385.13	--	--	1225.34	--	79.329	96.2448	1.3161	79.0513	282.297
7.07227	3299.53	618.293	265.906	--	--	--	--	--	--	--	--	5190.71	523.757	--	622.727	604.164	74.5678	--	6883.15	--	--	1068.47	--	74.5678	179.394	2.6593	210.488	455.536
7.07607	4275.31	407.692	132.426	--	--	--	--	--	--	--	--	3271.93	784.833	--	505.076	690.848	98.8061	--	4462.47	--	--	923.224	--	98.8061	271.734	42.867	322.909	590.399
7.07987	7707.89	773.516	267.714	--	--	--	--	--	--	--	--	2464.78	869.923	--	423.256	760.98	23.4967	--	3881.8	--	--	745.465	--	23.4967	191.148	103.57	386.159	1007.22
7.08367	11781.1	1264.19	347.072	--	--	--	--	--	--	--	--	2253.11	758.857	--	437.042	810.438	227.245	--	3591.96	--	--	896.807	--	227.245	224.847	111	826.78	1365.17
7.08747	21344.5	1661.52	253.621	--	--	--	--	--	--	--	--	2987.85	1093.86	--	696.533	972.035	207.514	--	3663.79	--	--	753.386	--	207.514	198.382	70.4484	1313.44	1999.29
7.09127	36445.5	2036.13	458.544	--	--	--	--	--	--	--	--	3775.35	1174.35	--	726.612	1346.71	188.712	--	2581.77	--	--	629.188	--	188.712	461.694	92.2083	2282.04	2538.91
7.09507	53688	3514.38	625.835	--	--	--	--	--	--	--	--	4427.11	1316.71	--	894.413	1563.54	260.68	--	2357.95	--	--	613.246	--	260.68	397.251	92.4914	3067.74	2730.19
7.09887	73580.3	3874.82	735.825	--	--	--	--	--	--	--	--	4883.15	1597.12	--	1031.53	1827.16	293.706	--	2430.09	--	--	799.016	--	293.706	433.652	263.169	3811.49	3167.19
7.10267	78898.5	4256.76	673.059	--	--	--	--	--	--	--	--	5322.07	1338.22	--	752.093	1456.11	256.847	--	2118.16	--	--	792.83	--	256.847	277.771	186.746	4484.72	3770.93
7.10647	99574.2	5222.91	723.975	--	--	--	--	--	--	--	--	6136.53	1409.35	--	758.754	1354.23	99.1185	--	1736.69	--	--	472.889	--	99.1185	555.144	301.187	4397.91	3670.19
7.11027	95559.7	5343.83	914.612	--	--	--	--	--	--	--	--	6611.96	1513.77	--	773.821	1434.03	123.055	--	1479.45	--	--	682.473	--	123.055	474.739	185.312	5259.34	3237.33
7.11407	93915	6126.13	942.868	--	--	--	--	--	--	--	--	5946.26	1254.33	--	1120.61	1428.76	169.076	--	1356.82	--	--	665.425	--	169.076	698.274	334.331	5140.31	3957.53
7.11787	89139.1	6909.85	912.74	--	--	--	--	--	--	--	--	6013.37	1171.5	--	911.036	1427.73	213.905	--	1998.34	--	--	530.773	--	213.905	613.096	149.046	4730.24	3340.25
7.12167	79004.1	8159.63	939.103	--	--	--	--	--	--	--	--	5901.9	1322.24	--	612.536	1374.43	163.842	--	1503.13	--	--	650.964	--	163.842	596.592	161.791	4246.06	2429.28
7.12547	71934.5	8921.58	680.742	--	--	--	--	--	--	--	--	5146.15	1112.99	--	432.628	1256.74	202.318	--	1683.44	--	--	403.72	--	202.318	471.393	199.971	3236.09	2008.05
7.12927	56208.2	11492	830.574	--	--	--	--	--	--	--	--	4434.66	1257.26	--	477.057	1853.69	111.993	--	1587.01	--	--	556.873	--	111.993	323.764	157.716	2819.93	1667.7
7.13307	55333	16720.1	1180.05	--	--	--	--	--	--	--	--	4623.39	1849.18	--	644.447	2916.75	171.645	--	1676.61	--	--	475.533	--	171.645	272.914	109.599	1950.07	1126.59
7.13687	57698	26898.1	892.239	--	--	--	--	--	--	--	--	5786.85	2838.76	--	434.649	3735.55	128.372	--	1963.73	--	--	421.911	--	128.372	302.233	107.279	1270.7	964.697
7.14067	70940	41733.7	1277.99	--	--	--	--	--	--	--	--	7410.86	4377.97	--	459.139	5140.05	30.0604	--	1736.19	--	--	468.166	--	30.0604	132.686	151.615	665.032	508.867
7.14447	95262.9	61054.6	1646.79	--	--	--	--	--	--	--	--	9880.87	6609.09	--	745.058	8038.05	31.1799	--	1742.8	--	--	841.474	--	31.1799	194.97	67.8816	483.475	436.555
7.14827	119502	79059.1	2171.96	--	--	--	--	--	--	--	--	11923.2	8106.6	--	708.759	11230.5	5.06864	--	2224.26	--	--	805.442	--	5.06864	133.566	31.5779	372.548	377.435
7.15207	146276	97067.3	2705.99	--	--	--	--	--	--	--	--	13798.3	10006.4	--	985.866	14718.6	62.9682	--	2763.09	--	--	868.838	--	62.9682	195.732	182.017	199.43	395.08
7.15587	157048	108912	2709.6	--	--	--	--	--	--	--	--	16477.8	12095	--	848.074	17295.4	122.29	--	2809.96	--	--	877.07	--	122.29	267.457	87.8502	215.207	200.06
7.15967	166415	115802	2856.82	--	--	--	--	--	--	--	--	18823.9	12382.5	--	817.386	18003.6	124.229	--	2302.92	--	--	687.247	--	124.229	215.365	24.5252	118.89	347.674
7.16347	183168	124275	3125.33	--	--	--	--	--	--	--	--	18575.2	13720.1	--	1280.64	17540	97.7189	--	2570.99	--	--	958.901	--	97.7189	198.944	14.4719	137.079	150.099
7.16727	177853	118320	2497.13	--	--	--	--	--	--	--	--	15875.3	13497.7	--	1046.14	17014.2	104.79	--	2343.25	--	--	999.999	--	104.79	173.578	22.4214	258.531	160.055
7.17107	168318	112251	2755.01	--	--	--	--	--	--	--	--	15255	12198.3	--	1141.11	15949.6	118.738	--	3217.01	--	--	1126.12	--	118.738	155.585	3.87706	191.962	273.969
7.17487	146680	99580.2	2546.68	--	--	--	--	--	--	--	--	14913.2	10861.7	--	1122.41	15125.8	119.325	--	3564.39	--	--	1502.02	--	119.325	152.162	51.1025	190.079	315.781
7.17867	140352	95640.6	2140.98	--	--	--	--	--	--	--	--	14737.2	10264.3	--	1009.96	14166.9	120.675	--	4072	--	--	1329.57	--	120.675	135.245	49.2715	108.388	166.692
7.18247	172606	119224	1862.35	--	--	--	--	--	--	--	--	12337	11346.7	--	990.742	16421.6	129.159	--	5303.31	--	--	1969.85	--	129.159	106.41	73.3316	153.193	151.464
7.18627	211671	147760	1610.89	--	--	--	--	--	--	--	--	9498.42	12727.5	--	991.627	19306.2	138.899	--	6663.27	--	--	2789.72	--	138.899	75.864	104.763	226.238	168.729
7.19007	133746	92982.6	1415.84	--	--	--	--	--	--	--	--	7422.35	8491.19	--	650.394	12308	115.208	--	5389.59	--	--	2337.15	--	115.208	111.056	101.788	283.634	163.841
7.19387	54950.3	38857.5	1224.18	--	--	--	--	--	--	--	--	5827.96	4229.38	--	498.846	5420	69.6357	--	4560.05	--	--	1978.94	--	69.6357	116.024	58.2946	183.096	114.648
7.19767	39494.6	29050.8	994.245	--	--	--	--	--	--	--	--	4265.1	2942.26	--	460.826	4161.48	140.063	--	4485.36	--	--	2509.74	--	140.063	96.2984	51.6634	122.581	101.089
7.20147	28274.4	20834.6	705.378	--	--	--	--	--	--	--	--	3116.19	2325.35	--	396.589	3242.93	276.358	--	4328.9	--	--	2371.86	--	276.358	132.321	74.2963	105.819	145.033
7.20527	20238	15654.6	510.272	--	--	--	--	--	--	--	--	2512.24	1945.33	--	329.188	2346.97	213.843	--	4110.83	--	--	2071.84	--	213.843	152.869	89.4111	133.868	103.44
7.20907	14460.9	11334.7	446.192	--	--	--	--	--	--	--	--	2322.76	1432.86	--	292.379	1790.47	125.289	--	3723.41	--	--	1930.46	--	125.289	194.617	124.081	229.6	54.5702
7.21287	12234.9	8733.19	346.113	--	--	--	--	--	--	--	--	2125.47	1405.42	--	318.516	1486.65	138.193	--	3712.18	--	--	1573.61	--	138.193	253.98	142.026	216.635	79.4118
7.21667	11522.7	7872.88	262.631	--	--	--	--	--	--	--	--	2055.33	1367.56	--	478.902	1239.32	190.305	--	3535.22	--	--	1425.61	--	190.305	248.104	134.474	122.813	109.316
7.22047	11619.4	7908.46	210.946	--	--	--	--	--	--	--	--	2290.65	1284.45	--	666.855	1223.22	139.752	--	3279.89	--	--	1413.75	--	139.752	174.356	138.323	121.434	83.636
7.22427	12677.6	9729.71	319.971	--	--	--	--	--	--	--	--	2663.72	1513.42	--	704.159	1172.52	97.3315	--	3355.36	--	--	1674.03	--	97.3315	243.71	156.35	106.53	30.055
7.22807	15392	12686	319.702	--	--	--	--	--	--	--	--	3804.66	2242.52	--	1025.75	1537.16	60.3508	--	3531.21	--	--	1615.19	--	60.3508	365.09	148.676	116.266	135.299
7.23187	20902.3	15400.5	269.536	--	--	--	--	--	--	--	--	4730.67	2803.61	--	1510.03	2031.83	24.6844	--	3229.71	--	--	1181.34	--	24.6844	445.475	80.9677	178.738	170.384
7.23567	25390.6	19085.8	232.384	--	--	--	--	--	--	--	--	5172.6	3430.78	--	1595.88	2159.26	53.9524	--	2715.62	--	--	1074.38	--	53.9524	366.01	105.401	205.57	85.021
7.23947	27653.7	22610.3	194.865	--	--	--	--	--	--	--	--	6234.92	4177.35	--	1599.87	2441.86	63.5718	--	2243.95	--	--	1047.9	--	63.5718	270.664	93.5575	210.555	96.2672
7.24327	32052.9	25487.9	371.792	--	--	--	--	--	--	--	--	6878.29	4726.87	--	1967.27	2744.45	55.4474	--	2185.64	--	--	1164.63	--	55.4474	426.74	29.3945	165.131	106.552
7.24707	33808.9	25713.4	486.742	--	--	--	--	--	--	--	--	6899.91	4537.72	--	2127.96	2528.08	37.3928	--	2566.35	--	--	1373.68	--	37.3928	521.187	120.141	184.123	75.6941
7.25087	32688	25395.4	431.531	--	--	--	--	--	--	--	--	6650.27	4475.99	--	2076.83	2482.38	40.5418	--	2884.24	--	--	1310.59	--	40.5418	645.105	133.477	248.09	71.6745
7.25467	30952.4	24663.4	311.828	--	--	--	--	--	--	--	--	6265.1	4391.53	--	2188.3	2662.86	182.194	--	2895.09	--	--	1611.58	--	182.194	562.955	72.0658	263.548	108.702
7.25847	28393.9	21804.3	295.131	--	--	--	--	--	--	--	--	5933.58	4146.29	--	2003.44	2561.09	146.716	--	3575.37	--	--	2239.67	--	146.716	384.721	105.118	208.869	123.083
7.26227	24878	17687.4	337.737	--	--	--	--	--	--	--	--	5232.48	3675.62	--	1653.39	2244.26	77.8595	--	4875.75	--	--	3097.03	--	77.8595	485.772	121.316	245.123	103.667
7.26607	19771	14029.8	240.783	--	--	--	--	--	--	--	--	4133.06	2830.65	--	1453.12	2258.31	162.401	--	5208.79	--	--	3627.03	--	162.401	423.22	146.362	247.398	76.0482
7.26987	15051.6	11350.5	179.342	--	--	--	--	--	--	--	--	3080.38	2162.6	--	950.822	2041.14	212.408	--	5899.88	--	--	4208.28	--	212.408	235.817	153.724	177.513	112.328
7.27367	11217.5	8568.93	291.69	--	--	--	--	--	--	--	--	2227.57	1620.69	--	771.247	1634.35	181.101	--	6244.99	--	--	4758.22	--	181.101	242.865	190.477	270.21	145.182
7.27747	8883.44	6315.52	305.976	--	--	--	--	--	--	--	--	1876.52	1401.29	--	950.868	1774.28	221.516	--	6400.99	--	--	5690.24	--	221.516	254.08	139.406	324.685	222.217
7.28127	7105.86	5069.51	197.843	--	--	--	--	--	--	--	--	1609.09	1381.12	--	692.902	1677.69	287.465	--	6634.72	--	--	5685.45	--	287.465	148.16	62.7015	284.904	230.581
7.28507	5175.81	3802.05	222.059	--	--	--	--	--	--	--	--	1336.23	1091.02	--	418.372	1148.39	258.232	--	6203.21	--	--	4840.87	--	258.232	150.059	125.273	287.122	245.517
7.28887	4043.7	2560.32	284.245	--	--	--	--	--	--	--	--	1246.26	775.539	--	373.672	834.91	237.245	--	6146.86	--	--	4239.94	--	237.245	206.408	147.589	357.559	300.978
7.29267	3552.87	2208.86	214.558	--	--	--	--	--	--	--	--	1078.04	666.639	--	434.442	751.468	254.737	--	5664.42	--	--	3559.99	--	254.737	181.752	96.4118	286.779	225.37
7.29647	3162.3	1947.19	132.683	--	--	--	--	--	--	--	--	1209.54	663.475	--	518.422	806.005	184.363	--	4349.64	--	--	3336.21	--	184.363	152.578	70	143.419	154.999
7.30027	3375.5	2080.29	274.308	--	--	--	--	--	--	--	--	1337	643.634	--	387.113	907.472	138.946	--	3828.99	--	--	2953.86	--	138.946	176.577	112.629	151.84	151.263
7.30407	4454.85	2233.45	426.004	--	--	--	--	--	--	--	--	1654.32	834.791	--	288.059	963.867	141.421	--	4286.35	--	--	2785.83	--	141.421	175.133	115.369	171.9	114.605
7.30787	5520.01	2346.53	467.314	--	--	--	--	--	--	--	--	2650.46	1129.81	--	423.901	1043.71	66.2446	--	5323.05	--	--	3772.63	--	66.2446	199.668	155.544	177.744	89.0036
7.31167	8041.52	3452.08	653.443	--	--	--	--	--	--	--	--	4502.7	1526.33	--	808.386	1469.24	116.246	--	6892.75	--	--	5278.11	--	116.246	197.637	134.185	166.98	160.795
7.31547	13061.4	4858.75	876.108	--	--	--	--	--	--	--	--	6953.38	2380.6	--	847.815	2016.2	133.479	--	8993	--	--	7233.53	--	133.479	89.3819	67.4901	163.218	271.338
7.31927	18915.7	6654.25	1100.03	--	--	--	--	--	--	--	--	10594.9	3390.93	--	874.1	2234.5	77.9149	--	10664.1	--	--	8753.79	--	77.9149	177.88	73.7849	238.66	356.014
7.32307	26269.1	9074.59	1579.13	--	--	--	--	--	--	--	--	15039.6	5115.08	--	1163.17	2509.76	84.3287	--	12585.9	--	--	9728.28	--	84.3287	190.785	108.567	366.437	338.222
7.32687	33930.7	11363.8	2324.91	--	--	--	--	--	--	--	--	18791.4	6510.39	--	1342.5	3572.76	51.3181	--	13789.9	--	--	10427	--	51.3181	157.177	140.303	433.382	504.968
7.33067	40461.8	13896.2	2511.86	--	--	--	--	--	--	--	--	24245.4	7796.5	--	1232.79	4132.62	64.8261	--	11842.6	--	--	9489.6	--	64.8261	147.065	158.543	531.174	491.391
7.33447	47075.4	16284.2	2401.18	--	--	--	--	--	--	--	--	28386.2	9079.87	--	1235.17	4564.67	94.8779	--	10709	--	--	8021.22	--	94.8779	240.596	128.567	500.293	435.09
7.33827	52358.1	17467.4	2997.05	--	--	--	--	--	--	--	--	30807.1	9739.27	--	1354.86	4866.72	110.798	--	10595.1	--	--	7321.45	--	110.798	330.901	135.275	486.95	551.616
7.34207	56576.1	18837	3429.51	--	--	--	--	--	--	--	--	33918.6	9869.86	--	1319.94	4635.77	95.1659	--	9402.02	--	--	6266.69	--	95.1659	307.517	183.415	642.923	553.267
7.34587	57919.7	19680.1	3476.38	--	--	--	--	--	--	--	--	35828.8	10229.2	--	1264.09	5306.09	45.8946	--	7743.38	--	--	4882.52	--	45.8946	341.798	157.859	632.499	589.557
7.34967	56796.6	20676.4	3357.19	--	--	--	--	--	--	--	--	35132.1	11221.5	--	1123.49	5777.96	61.0166	--	6495.9	--	--	4116.03	--	61.0166	302.701	135.302	544.518	582.603
7.35347	56310.1	23072.4	2923.32	--	--	--	--	--	--	--	--	32334.5	11916.6	--	1049.11	5575.64	114.586	--	6174.48	--	--	3709.61	--	114.586	270.382	122.02	482.094	556.04
7.35727	52974.7	23418.1	2505.78	--	--	--	--	--	--	--	--	29053.8	11808.7	--	1009.38	5296.84	129.572	--	5806.81	--	--	3533.81	--	129.572	286.098	111.022	426.198	494.435
7.36107	41620.1	17823.1	2251.61	--	--	--	--	--	--	--	--	24138.3	9332.08	--	978.678	4636.49	44.9672	--	5493.36	--	--	3857.64	--	44.9672	347.018	87.73	469.945	380.72
7.36487	32909	13439	2175.55	--	--	--	--	--	--	--	--	18918.5	7294.71	--	758.709	3650.16	34.9273	--	5986.51	--	--	3478.57	--	34.9273	179.401	42.5785	637.988	387.671
7.36867	25690.1	10133.7	1557.33	--	--	--	--	--	--	--	--	14714.3	5970.83	--	848.188	2987.67	63.4803	--	6953.92	--	--	3194.1	--	63.4803	232.257	85.3916	458.036	240.707
7.37247	19622.9	8817.55	1100.06	--	--	--	--	--	--	--	--	11891.5	5291.74	--	776.474	2285.15	78.734	--	7350.19	--	--	3558.16	--	78.734	104.341	31.0274	380.827	164.869
7.37627	13747.5	6385.02	947.289	--	--	--	--	--	--	--	--	8629.35	3853.85	--	734.856	2280.72	109.09	--	7151.24	--	--	3512.46	--	109.09	160.535	24.666	186.969	138.904
7.38007	10907.5	6214.64	727.826	--	--	--	--	--	--	--	--	6019.62	3328.5	--	630.268	1837.68	84.4416	--	7386.86	--	--	3523.28	--	84.4416	308.68	60.0434	160.833	93.3982
7.38387	8319.65	5171.47	666.301	--	--	--	--	--	--	--	--	4438.13	2963.72	--	731.758	1796.24	133.775	--	8234.28	--	--	3994.89	--	133.775	386.823	65.5494	241.942	131.526
7.38767	6503.05	3779.55	611.155	--	--	--	--	--	--	--	--	3178.53	2430.71	--	590.136	1421.08	41.2101	--	7153.92	--	--	2717.96	--	41.2101	126.774	38.5269	198.771	67.3869
7.39147	5410.63	3210.53	424.773	--	--	--	--	--	--	--	--	2592.15	1821.19	--	334.008	1188.51	20.4588	--	7246.4	--	--	2450.49	--	20.4588	201.055	62.3138	176.368	120.38
7.39527	4949.4	2349.21	244.191	--	--	--	--	--	--	--	--	2133.64	1640.96	--	359.521	932.64	42.7328	--	5701.17	--	--	2237.9	--	42.7328	121.865	40.7505	270.865	160.163
7.39907	5241.78	2849.17	400.204	--	--	--	--	--	--	--	--	1715.78	1613.12	--	655.092	980.208	71.2854	--	4561.45	--	--	2034.02	--	71.2854	171.692	88.5087	311.829	202.695
7.40287	6089.27	3255.07	254.912	--	--	--	--	--	--	--	--	1580.65	1373.24	--	680.756	1165.48	51.3756	--	4256.45	--	--	1807.36	--	51.3756	229.699	111.9	421.834	113.443
7.40667	7840.51	4151.35	186.711	--	--	--	--	--	--	--	--	1227.26	1147.97	--	657.394	1224.66	76.7636	--	4102.81	--	--	1626.08	--	76.7636	288.421	172.658	883.685	298.21
7.41047	11940.1	7069.65	185.773	--	--	--	--	--	--	--	--	919.686	988.96	--	539.407	832.13	182.55	--	3139.72	--	--	1802.14	--	182.55	388.895	107.912	1179.72	260.673
7.41427	20470	11310.5	100.289	--	--	--	--	--	--	--	--	928.636	734.101	--	771.803	467.784	154.43	--	2758.38	--	--	1466.73	--	154.43	428.867	66.4166	2041.96	317.908
7.41807	35073.6	18918.8	226.35	--	--	--	--	--	--	--	--	794.739	675.394	--	798.486	604.861	27.8906	--	2284.31	--	--	1294.95	--	27.8906	839.634	69.6466	3839.1	251.28
7.42187	58142	32428.7	144.212	--	--	--	--	--	--	--	--	537.734	499.197	--	1522.47	483.772	75.2477	--	2112.96	--	--	1171.43	--	75.2477	885.943	33.8735	6070.45	119.385
7.42567	89864.4	48850.2	109.106	--	--	--	--	--	--	--	--	566.476	775.723	--	2108.95	455.37	23.8595	--	1882.34	--	--	1052.12	--	23.8595	1688.16	130.772	8862.06	142.281
7.42947	127038	69034.1	79.6852	--	--	--	--	--	--	--	--	371.983	433.205	--	2300.21	353.017	43.3973	--	2566.64	--	--	1091.89	--	43.3973	2679.49	108.058	13374.9	136.407
7.43327	162636	88176	108.474	--	--	--	--	--	--	--	--	342.567	442.406	--	2427.43	389.104	48.4607	--	2362.82	--	--	673.365	--	48.4607	2765.61	26.4607	15969.6	91.0103
7.43707	202770	109268	69.4457	--	--	--	--	--	--	--	--	280.761	565.475	--	2973.16	472.851	36.2319	--	1911.69	--	--	827.279	--	36.2319	3253.71	35.1775	18420	222.562
7.44087	233823	122524	60.1663	--	--	--	--	--	--	--	--	221.834	661.997	--	3482.34	490.332	10.8336	--	2084.16	--	--	648.83	--	10.8336	4073.49	113.167	20890.1	109.33
7.44467	256536	136106	76	--	--	--	--	--	--	--	--	203.501	730.803	--	3138.15	541.826	0	--	2278.8	--	--	808.351	--	0	4610.72	90.991	22743.7	248.84
7.44847	257668	137013	80.1479	--	--	--	--	--	--	--	--	213.511	455.031	--	3010.27	505.82	0	--	1997.44	--	--	1020.17	--	0	5338.02	7.47077	22903	303.709
7.45227	280983	146189	94.1853	--	--	--	--	--	--	--	--	228.908	602.917	--	3243.99	675.821	0	--	2236.43	--	--	1114.58	--	0	6012.79	43.4073	23509.8	264.464
7.45607	276751	147833	54.9614	--	--	--	--	--	--	--	--	353.615	616.401	--	3119.51	545.362	0	--	2234.98	--	--	793.357	--	0	4767.77	65.5232	23093.7	288.461
7.45987	273835	143364	34.1579	--	--	--	--	--	--	--	--	241.95	749.899	--	3044.23	702.889	6.31447	--	2423.22	--	--	1301.69	--	6.31447	4379.36	80.949	23858	213.631
7.46367	255206	131197	45.7346	--	--	--	--	--	--	--	--	197.523	636.95	--	2703.2	873.835	42.5258	--	2092.69	--	--	1140.26	--	42.5258	4492.12	34.8428	21106.3	185.743
7.46747	219325	113062	92.3038	--	--	--	--	--	--	--	--	264.933	547.327	--	2885.95	1073.54	51.9103	--	2167.38	--	--	1237.22	--	51.9103	3873.8	33.2578	20019.1	46.2123
7.47127	196862	104894	39.1465	--	--	--	--	--	--	--	--	211.307	382.386	--	2541.03	1156.16	31.2286	--	2667.37	--	--	1259.6	--	31.2286	3110.98	104.71	18597.2	190.618
7.47507	165641	89453.7	60.6248	--	--	--	--	--	--	--	--	219.417	403.753	--	2622.01	974.095	37.5416	--	2205.28	--	--	1039.59	--	37.5416	2604.29	40.6657	16294.2	174.902
7.47887	137282	70667.4	59.2613	--	--	--	--	--	--	--	--	249.484	535.037	--	2235.64	1457.89	50.5041	--	2152.17	--	--	838.325	--	50.5041	2171.22	7.15573	12646	145.504
7.48267	123926	63829.6	138.382	--	--	--	--	--	--	--	--	230.373	460.451	--	1839.37	1419.47	134.677	--	2405.83	--	--	987.477	--	134.677	2416.86	54.2613	11358.6	222.074
7.48647	85556.9	44268.4	349.933	--	--	--	--	--	--	--	--	308.57	241.913	--	1819.39	1141.91	96.048	--	2412.72	--	--	975.073	--	96.048	1964.48	85.2504	8235.85	143.313
7.49027	63979.6	33516.9	134.891	--	--	--	--	--	--	--	--	319.852	329.467	--	1514.95	977.607	20.1995	--	2521.95	--	--	1348.76	--	20.1995	1239.4	67.4127	7165.48	102.998
7.49407	47761.3	25648	120.445	--	--	--	--	--	--	--	--	152.345	477.476	--	1416.72	1015.35	47.3066	--	2202.55	--	--	1592.2	--	47.3066	1064.5	112.909	5576.83	204.655
7.49787	36027.1	20025.8	300.201	--	--	--	--	--	--	--	--	300.853	826.48	--	1316.88	1073.22	55.1077	--	2676.64	--	--	1841.17	--	55.1077	1228.27	45.5644	5056.64	64.2839
7.50167	25789.5	13187.9	181.927	--	--	--	--	--	--	--	--	395.486	495.511	--	1215.6	616.676	35.2029	--	2804.82	--	--	1888.72	--	35.2029	1267.63	14.8061	3782.42	27.7554
7.50547	18851.1	9081.36	166.398	--	--	--	--	--	--	--	--	350.238	628.272	--	995.389	628.087	116.653	--	2923.53	--	--	1443.53	--	116.653	646.186	104.233	4506.25	81.2253
7.50927	14843.2	7032.44	186.368	--	--	--	--	--	--	--	--	180.588	623.743	--	1379.8	634.184	8.84176	--	3291.2	--	--	2072.31	--	8.84176	975.279	96.5367	5563.3	11.8344
7.51307	11376.3	6630.88	172.989	--	--	--	--	--	--	--	--	312.106	623.443	--	1481.17	673.201	71.3832	--	2906.81	--	--	2227.73	--	71.3832	1028.88	114.604	5564.8	88.9872
7.51687	15715.6	8607.52	150.854	--	--	--	--	--	--	--	--	364.344	913.41	--	1908.82	998.141	118.309	--	3853.74	--	--	3262.32	--	118.309	1549.93	82.2871	9437.51	103.596
7.52067	20054.9	10584.2	128.719	--	--	--	--	--	--	--	--	416.582	1203.38	--	2336.46	1323.08	165.235	--	4800.67	--	--	4296.9	--	165.235	2070.99	49.9702	13310.2	118.205
7.52447	9829.77	5302.72	196.172	--	--	--	--	--	--	--	--	508.961	572.367	--	1788.15	791.099	101.705	--	3114.46	--	--	2017.1	--	101.705	1630.64	59.1572	8938.88	88.4226
7.52827	6215.69	3311.6	162.334	--	--	--	--	--	--	--	--	395.243	562.838	--	1412.31	337.222	155.752	--	2278.63	--	--	1492.24	--	155.752	1471.8	44.407	8010.23	69.1537
7.53207	5420.31	3478.04	272.966	--	--	--	--	--	--	--	--	356.051	401.296	--	1994.11	414.805	100.407	--	2577.2	--	--	1600.3	--	100.407	1385.68	33.2712	7638.81	96.678
7.53587	5224.72	3142.14	126.616	--	--	--	--	--	--	--	--	236.545	390.774	--	1614.84	487.013	24.082	--	1800.43	--	--	1178.52	--	24.082	1029.98	4.18991	6603.61	107.953
7.53967	5293.71	3217.73	253.098	--	--	--	--	--	--	--	--	445.648	601.412	--	1550.95	490.658	145.994	--	1830.44	--	--	1054.69	--	145.994	1591.08	85.9698	5627.43	106.395
7.54347	5923.54	4456.32	246.476	--	--	--	--	--	--	--	--	295.907	413.304	--	1392.22	531.682	104.346	--	1877.45	--	--	876.669	--	104.346	962.389	86.8429	3947.63	59.9767
7.54727	6439.77	5274.73	144.304	--	--	--	--	--	--	--	--	293.937	577.986	--	1127.65	410.044	149.468	--	1632.01	--	--	911.52	--	149.468	667.118	90.1874	2907.95	101.416
7.55107	7780.55	6091.2	137.641	--	--	--	--	--	--	--	--	207.27	385.199	--	1055.44	837.603	118.251	--	1534.24	--	--	809.531	--	118.251	470.365	145.438	2458.83	138.379
7.55487	10258.3	7770.64	289.556	--	--	--	--	--	--	--	--	436.471	700.15	--	803.948	756.584	140.391	--	2002.48	--	--	771.352	--	140.391	262.473	110.124	2113.77	99.984
7.55867	13067.9	10272.3	179.026	--	--	--	--	--	--	--	--	571.427	500.808	--	570.566	652.047	98.5759	--	2140.18	--	--	1025.05	--	98.5759	429.873	124.493	1876.87	201.323
7.56247	15051	13263.9	264.836	--	--	--	--	--	--	--	--	464.615	461.567	--	577.513	920.571	122.666	--	2981.02	--	--	924.075	--	122.666	259.166	78.3613	1531.91	418.411
7.56627	17869.9	13819.7	202.612	--	--	--	--	--	--	--	--	550.043	527.85	--	486.509	1032.14	276.803	--	3348.48	--	--	887.172	--	276.803	286.574	211.961	1437.95	567.451
7.57007	16761.8	14470.1	161.634	--	--	--	--	--	--	--	--	461.957	561.235	--	425.53	1005.37	82.2165	--	3617.9	--	--	919.208	--	82.2165	224.309	175.282	1165.04	897.433
7.57387	14659	12230.9	188.508	--	--	--	--	--	--	--	--	568.33	522.421	--	643.667	888.295	85.024	--	4048.72	--	--	937.774	--	85.024	108.108	64.5142	1021.22	1357.9
7.57767	13545.8	12377.6	130.181	--	--	--	--	--	--	--	--	625.739	468.199	--	612.374	719.238	115.826	--	4950.05	--	--	1345.89	--	115.826	192.962	137.198	1318.84	2444.15
7.58147	11668.5	9472.52	218.97	--	--	--	--	--	--	--	--	556.599	516.763	--	721.997	1036.96	103.903	--	5175.64	--	--	1184.02	--	103.903	249.971	79.2935	1604.44	4296.92
7.58527	8530.13	7868.6	237.846	--	--	--	--	--	--	--	--	358.456	490.599	--	856.588	610.552	125.549	--	5697.92	--	--	1664.31	--	125.549	234.144	112.559	1971.07	6685.7
7.58907	6438.57	6445.3	179.597	--	--	--	--	--	--	--	--	392.714	377.351	--	884.618	497.454	204.485	--	4527.98	--	--	1464.44	--	204.485	443.299	152.318	2566.63	11477.2
7.59287	5592.44	4535.75	129.393	--	--	--	--	--	--	--	--	349.382	370.641	--	751.167	575.585	61.2571	--	4406.87	--	--	1507.91	--	61.2571	444.078	84.6848	3465.41	13610.3
7.59667	3968.78	3587.71	236.531	--	--	--	--	--	--	--	--	448.478	351.104	--	1451.08	660.055	117.898	--	5036.71	--	--	1081.35	--	117.898	537.215	103.843	4043.65	17446.5
7.60047	3029.17	2786.5	119.655	--	--	--	--	--	--	--	--	260.224	217.039	--	1149.33	252.934	81.1773	--	4427.41	--	--	1159.82	--	81.1773	513.239	115.031	4300.91	18220.5
7.60427	2265.47	2111.3	187.665	--	--	--	--	--	--	--	--	186.49	354.523	--	1028.98	444.267	121.265	--	3597.7	--	--	1175.08	--	121.265	709.41	99.2451	4590.51	18183.9
7.60807	1827.55	1227.8	135.103	--	--	--	--	--	--	--	--	236.718	389.336	--	964.448	550.381	75.1164	--	3718.39	--	--	1075.25	--	75.1164	841.583	54.2959	4794.31	17170.4
7.61187	1443.37	1375.47	102.668	--	--	--	--	--	--	--	--	250.5	262.513	--	1013.83	369.353	198.987	--	3508.19	--	--	993.506	--	198.987	1190.8	22.669	4501.7	15783.6
7.61567	1426.5	1321.83	199.836	--	--	--	--	--	--	--	--	261.834	208.666	--	1202.67	601.007	78.4963	--	3080.99	--	--	889.331	--	78.4963	1038.66	40.5006	4226.16	12753.4
7.61947	1375.43	879.167	334.5	--	--	--	--	--	--	--	--	154.478	344.051	--	1287.78	845.833	80.529	--	3137.09	--	--	860.214	--	80.529	993.341	25.9167	3866.22	10830.1
7.62327	1459.99	840.251	351.368	--	--	--	--	--	--	--	--	196.659	340.671	--	1136.35	1028.41	80.3683	--	2883.81	--	--	886.185	--	80.3683	790.733	81.6853	4379.62	7926.33
7.62707	1791.98	750.96	401.996	--	--	--	--	--	--	--	--	209.175	353.808	--	879.334	1516.06	128.52	--	2892.85	--	--	820.196	--	128.52	643.357	66.7639	3409.55	6005.86
7.63087	2280.18	988.091	196.963	--	--	--	--	--	--	--	--	260.948	597.95	--	822.105	2440.04	82.1047	--	2923.49	--	--	1108.44	--	82.1047	855.178	64.2983	3192.19	4048.37
7.63467	2948.78	1157.6	232.622	--	--	--	--	--	--	--	--	256.335	573.973	--	801.037	2335.68	215.106	--	2685.43	--	--	1483.82	--	215.106	854.707	45.2128	3342.58	3029.48
7.63847	4172.91	1904.45	240.969	--	--	--	--	--	--	--	--	170.904	525.982	--	775.655	2994.34	126.139	--	3194.72	--	--	1610.75	--	126.139	811.161	74.6595	2573.56	2040.77
7.64227	5976.26	2897.76	254.583	--	--	--	--	--	--	--	--	190.728	496.855	--	822.671	2915.61	101.64	--	2359.03	--	--	1843.81	--	101.64	823.684	59.8552	2576.98	1402.44
7.64607	8049.36	4255.26	276.782	--	--	--	--	--	--	--	--	212.065	590.808	--	722.127	2628.82	100.367	--	2994.99	--	--	2384.41	--	100.367	828.817	38.6682	2247.72	864.49
7.64987	12561	6272.94	292.421	--	--	--	--	--	--	--	--	361.841	615.447	--	679.053	2866.42	64.1054	--	3603.5	--	--	2202.95	--	64.1054	1104.74	52.1315	2111.16	823.105
7.65367	15259.4	7356.95	240.581	--	--	--	--	--	--	--	--	334.084	536.403	--	739.165	2733.01	107.982	--	3436.47	--	--	2760.78	--	107.982	1261.22	138.846	2038.9	718.228
7.65747	20830.1	10185.5	275.872	--	--	--	--	--	--	--	--	282.676	469.316	--	843.253	2398.95	72.9391	--	3660.8	--	--	2631.56	--	72.9391	1058.24	67.1239	1992.54	536.835
7.66127	25891.5	12032	227.767	--	--	--	--	--	--	--	--	356.765	350.893	--	828.298	2095.07	52.263	--	3658.84	--	--	2758.68	--	52.263	769.877	86.5709	2174.06	473.412
7.66507	25574.8	12122.3	158.259	--	--	--	--	--	--	--	--	385.694	456.871	--	677.011	1872.78	105.741	--	3091.24	--	--	2352.22	--	105.741	820.02	18.4468	1821.35	213.336
7.66887	23886.7	12762.8	104.65	--	--	--	--	--	--	--	--	449.332	353.231	--	906.89	1109.12	100.439	--	3436.94	--	--	2550.05	--	100.439	1204.12	77.4722	1786.72	292.611
7.67267	22816	10807.4	227.573	--	--	--	--	--	--	--	--	347.496	312.162	--	1001.34	983.405	206.076	--	3646.61	--	--	2618.98	--	206.076	943.703	176.347	2021.15	203.069
7.67647	19434.4	9502.44	230.303	--	--	--	--	--	--	--	--	258.804	269.067	--	908.674	822.439	163.173	--	4263.93	--	--	2491.19	--	163.173	654.334	105.305	1720.25	193.868
7.68027	16665.8	8231.73	261.531	--	--	--	--	--	--	--	--	305.811	240.537	--	800.515	905.227	107.469	--	4007.03	--	--	2403.01	--	107.469	758.928	90.2246	1872.21	243.15
7.68407	13098.7	6591.72	244.347	--	--	--	--	--	--	--	--	368.62	287.884	--	722.43	732.729	74.5456	--	3288.95	--	--	2088	--	74.5456	687.902	88.8017	1505.98	210.29
7.68787	9261.36	4878.48	211.145	--	--	--	--	--	--	--	--	427.941	352.518	--	650.713	479.506	45.3276	--	2517.77	--	--	1713.04	--	45.3276	551.994	84.8174	976.512	155.838
7.69167	5837.01	2997.86	233.526	--	--	--	--	--	--	--	--	391.913	437.473	--	417.861	410.228	92.3682	--	2147.51	--	--	1149.88	--	92.3682	380.141	85.7193	596.316	129.368
7.69547	3665.72	1530.19	294.781	--	--	--	--	--	--	--	--	349.288	348.089	--	253.249	478.24	108.887	--	2144.45	--	--	826.415	--	108.887	256.594	167.597	430.725	99.3016
7.69927	2307.23	1040.49	183.532	--	--	--	--	--	--	--	--	365.012	319.843	--	321.807	376.781	56.2665	--	1917.66	--	--	872.534	--	56.2665	171.206	229.606	384.685	45.8725
7.70307	1390.48	721.054	163.679	--	--	--	--	--	--	--	--	307.621	345.66	--	274.339	281.891	57.4843	--	1507.14	--	--	715.179	--	57.4843	189.75	235.205	360.59	31.205
7.70687	993.582	612.61	226.667	--	--	--	--	--	--	--	--	213.94	372.489	--	187.14	251.799	80.2806	--	1095.78	--	--	622.84	--	80.2806	188.002	253.631	336.044	68.894
7.71067	766.93	550.88	163.718	--	--	--	--	--	--	--	--	171.476	404.831	--	167.691	210.673	109.571	--	1034.11	--	--	762.115	--	109.571	83.8576	198.605	329.467	59.9051
7.71447	663.347	359.527	139.39	--	--	--	--	--	--	--	--	124.199	329.524	--	129.365	191.141	109.711	--	1137.37	--	--	674.102	--	109.711	93.1295	152.022	329.531	57.5954
7.71827	608.993	339.653	150.877	--	--	--	--	--	--	--	--	108.105	242.076	--	163.476	175.347	74.6102	--	1194.83	--	--	507.221	--	74.6102	88.4625	271.443	333.184	38.4841
7.72207	575.152	262.217	155.34	--	--	--	--	--	--	--	--	112.848	348.714	--	149.824	132.316	41.4507	--	1037.5	--	--	472.075	--	41.4507	86.9107	306.068	311.167	13.7374
7.72587	554.419	292.585	146.789	--	--	--	--	--	--	--	--	141.476	527.529	--	161.215	226.535	64.5289	--	835.368	--	--	441.314	--	64.5289	145.422	198.47	152.676	35.4743
7.72967	578.923	328.457	147.624	--	--	--	--	--	--	--	--	178.048	606.535	--	234.196	353.956	165.451	--	841.908	--	--	321.49	--	165.451	122.701	150.904	96.0225	49.2399
7.73347	665.098	234.683	147.475	--	--	--	--	--	--	--	--	180.044	844.715	--	238.084	549.317	219.303	--	1075.46	--	--	358.821	--	219.303	197.12	167.788	185.748	49.3029
7.73727	723.485	323.909	220.025	--	--	--	--	--	--	--	--	322.956	1133.64	--	241.525	703.299	305.81	--	1176.58	--	--	431.683	--	305.81	270.339	103.062	240.139	85.708
7.74107	851.521	509.03	324.02	--	--	--	--	--	--	--	--	431.696	1561.23	--	418.757	1072	439.922	--	1182.36	--	--	327.568	--	439.922	264.745	40.9904	314.363	59.0873
7.74487	932.401	471.615	421.468	--	--	--	--	--	--	--	--	508.279	2178.92	--	676.561	1615.93	827.083	--	1373.28	--	--	328.563	--	827.083	259.189	66.976	322.731	40.8928
7.74867	1059.25	487.214	526.102	--	--	--	--	--	--	--	--	752.591	2760.81	--	749.781	1924.95	1183.68	--	1737.14	--	--	504.035	--	1183.68	177.74	65.5715	285.423	83.6377
7.75247	990.294	780.391	593.326	--	--	--	--	--	--	--	--	1105.81	3290.91	--	830.136	2427.65	1432.4	--	2359.31	--	--	819.193	--	1432.4	250.278	74.0639	297.367	71.5804
7.75627	871.401	872.718	580.385	--	--	--	--	--	--	--	--	1365.6	4183.73	--	997.27	2895.81	1768.46	--	3242.74	--	--	999.685	--	1768.46	283.745	112.446	301.764	49.3295
7.76007	1220.93	954.033	700.435	--	--	--	--	--	--	--	--	1435.22	4684.95	--	1276.54	3364.76	1888.83	--	4285.33	--	--	960.924	--	1888.83	250.576	90.1739	270.522	37.3804
7.76387	1622.3	1188.8	818.372	--	--	--	--	--	--	--	--	1531.48	4565.42	--	1406.73	3182.89	2013.78	--	4945.58	--	--	1017.41	--	2013.78	248.637	39.2645	397.038	30.9826
7.76767	1795.06	1448.94	916.748	--	--	--	--	--	--	--	--	1623.61	4113.15	--	1505.22	2939.52	1972.28	--	5419.29	--	--	1340.18	--	1972.28	170.616	41.1987	522.268	70.5297
7.77147	2052.91	1842.87	1028.84	--	--	--	--	--	--	--	--	1759.63	3431.84	--	1359.75	3082.95	1648.6	--	6442.71	--	--	1466.52	--	1648.6	203.543	84.7539	684.586	74.6882
7.77527	2491.99	2467.81	1109.43	--	--	--	--	--	--	--	--	1545.02	2662.2	--	1105.22	2549.69	1408.13	--	7939.51	--	--	1530.75	--	1408.13	431.73	83.371	858.489	29.9563
7.77907	3100.95	3008.98	903.038	--	--	--	--	--	--	--	--	1222	1889.53	--	1101.01	1933.03	1124.53	--	9228.44	--	--	2011.46	--	1124.53	510.511	109.493	1287.45	30.4987
7.78287	4009.43	3966.4	763.479	--	--	--	--	--	--	--	--	1298.99	1562.51	--	1042.5	1671.01	844.51	--	10827.9	--	--	2465.48	--	844.51	424	134.004	1682.51	39.0003
7.78667	6154.59	6332.44	808.51	--	--	--	--	--	--	--	--	1235.04	1540.76	--	1144.55	1378.5	862.082	--	12278.5	--	--	2956.02	--	862.082	757.581	139.345	2187.69	45.9618
7.79047	9539.21	8937.28	568.543	--	--	--	--	--	--	--	--	985.065	1467.64	--	1310.48	1241.63	726.548	--	13794.3	--	--	3672.79	--	726.548	964.126	134.364	2596.2	55
7.79427	12821.7	11615.4	429.727	--	--	--	--	--	--	--	--	1103.8	1539.31	--	1413.44	1526.09	601.999	--	14876.4	--	--	4395.91	--	601.999	754.039	87.065	2723.97	80.6622
7.79807	15177.9	14411	365.826	--	--	--	--	--	--	--	--	1591.73	1920.43	--	1727.17	2377.63	627.634	--	13922.5	--	--	4766.77	--	627.634	561.494	64.8074	2931.7	95.2108
7.80187	18089.3	18024.3	423.598	--	--	--	--	--	--	--	--	2190.18	2599.47	--	2004.54	3176.98	910.697	--	12868.3	--	--	4594.84	--	910.697	592.364	36.6858	3291.76	139.483
7.80567	21571.8	20758.5	434.71	--	--	--	--	--	--	--	--	2979.92	3660.33	--	2508.12	3991.3	1305.91	--	12362.1	--	--	4819.63	--	1305.91	546.931	81.7466	3258.75	125.138
7.80947	22238.8	20383.4	334.921	--	--	--	--	--	--	--	--	3729.3	4710.94	--	3055.01	4928.41	1338.73	--	11847.9	--	--	5074.36	--	1338.73	356.58	125.88	2640.2	54.8426
7.81327	20080.5	18877.7	243.472	--	--	--	--	--	--	--	--	4784.41	5619.5	--	3753.15	5581.83	1714.15	--	10912.8	--	--	4530.61	--	1714.15	331.311	96.4573	2396.72	45.4877
7.81707	16949.2	16412.6	298.846	--	--	--	--	--	--	--	--	5718.92	5657.93	--	4392.01	6158.35	1728.78	--	9134.4	--	--	3829.32	--	1728.78	243.576	72.7976	2029.27	90.2768
7.82087	14503.7	14342.5	429.335	--	--	--	--	--	--	--	--	5802.95	5520.02	--	4289.97	6727.73	1695.94	--	7521.58	--	--	3398.47	--	1695.94	215.333	121.892	1525.89	114.993
7.82467	12167.7	11720.6	394.803	--	--	--	--	--	--	--	--	5486.44	5782.3	--	4378.77	6830.96	1788.41	--	6475.19	--	--	3217.35	--	1788.41	244.605	118.204	1227.5	58.5132
7.82847	8623.89	8300.85	418.163	--	--	--	--	--	--	--	--	4978.46	5389.04	--	3797.89	6063.6	1446.89	--	5426.64	--	--	2464.99	--	1446.89	180.913	66.5971	1036.48	74.6346
7.83227	6228.78	6222.87	362.314	--	--	--	--	--	--	--	--	4009.54	4181.11	--	3052.47	5066.89	1178.75	--	4303.95	--	--	1869.67	--	1178.75	90.9558	75.1477	712.012	97.4798
7.83607	4909.69	4450.17	295.106	--	--	--	--	--	--	--	--	3082.57	2992.61	--	2710.14	3835.97	900.314	--	3184.65	--	--	1845.41	--	900.314	123.16	85.6329	564.949	99.3165
7.83987	3594.95	3208.41	421.949	--	--	--	--	--	--	--	--	2669.33	2366.74	--	2168.43	3111.2	826.269	--	2712.02	--	--	1709.07	--	826.269	180.376	111.113	536.102	80.9285
7.84367	2648.32	2305.88	403.204	--	--	--	--	--	--	--	--	1983.13	1833.64	--	1618.57	2450.74	728.151	--	2801.01	--	--	1626.73	--	728.151	251.134	78.4943	446.942	25.2886
7.84747	2197.91	2189.57	331.054	--	--	--	--	--	--	--	--	1529.35	1776.85	--	1256.68	1965.7	668.74	--	3021.56	--	--	1749.18	--	668.74	278.94	67.6853	527.337	4.8699
7.85127	2466.22	3043.2	516.568	--	--	--	--	--	--	--	--	1617.45	2121.76	--	1409.43	2267.65	676.709	--	3657.8	--	--	2295.09	--	676.709	195.702	118.159	751.813	8.85467
7.85507	2341.73	3221.96	643.628	--	--	--	--	--	--	--	--	1457.69	2017.09	--	1379.44	2124.88	564.872	--	3746.45	--	--	2359.41	--	564.872	139.054	154.42	863.514	17.4747
7.85887	1083.32	1306.41	531.835	--	--	--	--	--	--	--	--	592.946	555.78	--	780.888	698.737	135.055	--	2211.79	--	--	1052.59	--	135.055	194.057	138.684	626.633	42.2113
7.86267	1037.29	1021.58	358.798	--	--	--	--	--	--	--	--	598.316	405.604	--	642.519	738.556	190.289	--	2273.1	--	--	1328.01	--	190.289	225.207	105.894	640.763	63.6597
7.86647	867.677	746.936	321.196	--	--	--	--	--	--	--	--	652.499	507.195	--	572.505	818.062	203.079	--	2367.33	--	--	1380.09	--	203.079	71.9924	19.327	569.321	94.4782
7.87027	964.278	629.62	503.867	--	--	--	--	--	--	--	--	569.339	483.131	--	485.977	697.052	179.874	--	2846.89	--	--	1395.37	--	179.874	162.255	39.6927	567.411	113.357
7.87407	834.181	793.786	308.291	--	--	--	--	--	--	--	--	798.122	630.505	--	638.487	731.03	240.086	--	3527.18	--	--	1973.31	--	240.086	139.065	49.1572	618.967	83.5403
7.87787	986.436	678.629	408.526	--	--	--	--	--	--	--	--	806.585	843.475	--	717.967	866.89	212.205	--	4116.72	--	--	2284.95	--	212.205	242.866	36.2552	657.679	204.119
7.88167	846.502	603.406	591.967	--	--	--	--	--	--	--	--	1210.44	1208.28	--	650.165	1061.69	334.738	--	4858.67	--	--	2884.78	--	334.738	190.433	60.1964	537.104	65.3433
7.88547	628.973	595.777	355.987	--	--	--	--	--	--	--	--	2126.07	1459.36	--	1242.79	1401.5	451.868	--	5760.31	--	--	3989.66	--	451.868	213.487	49.5001	600.579	30.3945
7.88927	811.555	538.072	298.688	--	--	--	--	--	--	--	--	2220.7	1666.65	--	1580.77	2013.14	491.885	--	7228.72	--	--	4310.27	--	491.885	185.232	26.8561	505.033	97.7137
7.89307	785.101	530.101	550.472	--	--	--	--	--	--	--	--	2735.71	2470.38	--	1477.69	3131.62	726.92	--	8095.06	--	--	4782.41	--	726.92	162.763	64.2076	556.14	108.514
7.89687	933.332	634.328	622.07	--	--	--	--	--	--	--	--	2898.18	2578.72	--	1632.5	3141.07	672.804	--	7895.47	--	--	4995.66	--	672.804	129.937	78.6981	428.153	82.2234
7.90067	1502.46	1079.94	943.855	--	--	--	--	--	--	--	--	2857.35	2855.88	--	1822.97	3425.51	749.016	--	7740.81	--	--	4301.46	--	749.016	271.505	57.9961	431.68	106.1
7.90447	2240.41	1876.26	1362.58	--	--	--	--	--	--	--	--	3224.31	2967.73	--	1652.72	3474.79	903.241	--	6904.34	--	--	3735.84	--	903.241	316.096	91.1925	436.373	47.4696
7.90827	4375.33	3118.7	1908.51	--	--	--	--	--	--	--	--	3108.88	3021.09	--	1427.35	2934.36	531.69	--	5085.85	--	--	2577.77	--	531.69	296.69	54.4457	465.226	64.0521
7.91207	8340.8	6624.92	3681.19	--	--	--	--	--	--	--	--	2167.32	2992.55	--	1435.88	3161.03	535.132	--	4045.55	--	--	2309.59	--	535.132	322.419	68.9747	410.077	48.1827
7.91587	18252.6	13890.1	8764.46	--	--	--	--	--	--	--	--	2043.86	3705.99	--	1158.06	3070.07	495.199	--	2874.08	--	--	1623.34	--	495.199	449.773	54.201	505.887	138.773
7.91967	37533.4	29285.5	19556.7	--	--	--	--	--	--	--	--	2349.65	5729.33	--	1873.84	4226.96	363.942	--	2250.15	--	--	1205.78	--	363.942	662.116	175.781	662.788	260.936
7.92347	47746.8	35539	21649.1	--	--	--	--	--	--	--	--	1736.36	6762.43	--	1008.16	3035.69	182.691	--	1544.68	--	--	849.291	--	182.691	612.374	176.851	483.56	156.2
7.92727	70900.1	52366	30675.5	--	--	--	--	--	--	--	--	1758.27	10052.6	--	972.195	3875.98	98.5632	--	1624.03	--	--	733.195	--	98.5632	776.638	186.46	721.713	108.207
7.93107	99781.8	74463.9	43600	--	--	--	--	--	--	--	--	2070.53	14602.3	--	882.892	4777.53	93.2104	--	1761.11	--	--	682.736	--	93.2104	624.263	69.4733	444.316	170.053
7.93487	127389	93638.3	54580	--	--	--	--	--	--	--	--	2359.83	17398	--	510.605	5994.29	83.1302	--	1806.98	--	--	582.498	--	83.1302	515.097	17.455	469.444	185.635
7.93867	169363	122968	67406.3	--	--	--	--	--	--	--	--	3101.65	24016.9	--	925.92	7893.47	124.982	--	2405.2	--	--	574.368	--	124.982	401.448	57.3918	500.362	115.059
7.94247	237041	160882	91520.1	--	--	--	--	--	--	--	--	3629.44	34666.1	--	565.505	9013.65	110.717	--	2972.92	--	--	851.127	--	110.717	707.496	139.754	357.484	310.856
7.94627	284098	188736	113704	--	--	--	--	--	--	--	--	4336.1	41417.7	--	756.797	10723	147.185	--	2823.31	--	--	890.753	--	147.185	320.458	55.7199	327.93	603.411
7.95007	330156	228708	128516	--	--	--	--	--	--	--	--	4641.33	50179.1	--	578.351	14547.9	185.878	--	4725.97	--	--	781.582	--	185.878	500.517	131.957	330.174	422.413
7.95387	397852	264208	146447	--	--	--	--	--	--	--	--	5614.55	59193.7	--	609.06	14428.4	255.839	--	4225.72	--	--	1081.01	--	255.839	378.398	160.066	198.331	450.86
7.95767	461880	316538	160349	--	--	--	--	--	--	--	--	6363.95	67276.7	--	840.067	18563.2	153.829	--	4673.79	--	--	955.198	--	153.829	247.816	92.5793	379.448	537.777
7.96147	574868	420607	205427	--	--	--	--	--	--	--	--	8874.25	83794.6	--	1429.07	25570.6	363.589	--	5984.09	--	--	1230.18	--	363.589	313.625	250.865	618.362	851.917
7.96527	556227	398011	207428	--	--	--	--	--	--	--	--	8768.41	83559.4	--	1279.33	21501.3	321.754	--	6180.54	--	--	2503.59	--	321.754	314.999	193.246	333.42	875.912
7.96907	521576	366544	191676	--	--	--	--	--	--	--	--	7865.57	82363.5	--	1048.04	21995	435.579	--	5996.88	--	--	2734.41	--	435.579	443.37	130.719	632.421	1029.25
7.97287	469875	337297	173072	--	--	--	--	--	--	--	--	6990.71	74117.5	--	964.953	20000.5	347.913	--	5397.93	--	--	1507.46	--	347.913	190.845	197.638	673.415	971.002
7.97667	438817	313104	147324	--	--	--	--	--	--	--	--	6985.37	67852.7	--	745.083	19105.7	356.164	--	4991.84	--	--	1558.34	--	356.164	522.841	68.8306	692.176	540.753
7.98047	376505	269301	137734	--	--	--	--	--	--	--	--	5327.77	58075.1	--	769.477	15939.5	476.744	--	4785.48	--	--	1420.79	--	476.744	163.608	183.769	265.962	407.991
7.98427	308800	219835	113108	--	--	--	--	--	--	--	--	5029.43	46308.5	--	996.165	13976.4	721.205	--	6032.69	--	--	2040.82	--	721.205	109.209	134.395	163.682	420.291
7.98807	277245	203709	99649.1	--	--	--	--	--	--	--	--	4384.57	42235.4	--	637.597	11485	1054.74	--	6036.45	--	--	3460.24	--	1054.74	162.927	100.542	280.167	307.471
7.99187	222488	161232	79884.5	--	--	--	--	--	--	--	--	4050.59	34264.6	--	941.504	9737.26	1468.78	--	9144.52	--	--	4961.28	--	1468.78	80.2236	64.845	437.725	303.757
7.99567	189719	129881	61180.7	--	--	--	--	--	--	--	--	4561.69	28890.3	--	1225.46	9802.83	2788.43	--	17245.6	--	--	11072.5	--	2788.43	85.0126	120.602	190.696	183.559
7.99947	138108	91069.1	47418.8	--	--	--	--	--	--	--	--	5769.07	20584.1	--	2444.06	7013.15	6078.59	--	33789.9	--	--	22001.4	--	6078.59	108.507	70.6934	243.24	128.8
8.00327	148520	78287.6	50105	--	--	--	--	--	--	--	--	8326.25	21474.6	--	3576.79	6749.19	13811.1	--	61025.4	--	--	42429.1	--	13811.1	87.2426	131.633	168.184	296.288
8.00707	81380.1	44327.6	24141.2	--	--	--	--	--	--	--	--	9688.81	14241.2	--	5365.72	6115.95	14637.5	--	73914.5	--	--	56417	--	14637.5	24.0527	117.913	176.419	304.227
8.01087	57644	35038.4	15106.7	--	--	--	--	--	--	--	--	12186.9	13416.8	--	6083.14	7383.44	21669.5	--	105638	--	--	86124.4	--	21669.5	115.432	113.214	235.59	180.393
8.01467	39412.2	21019.8	11183.8	--	--	--	--	--	--	--	--	16127.3	12141.9	--	8701.5	8082.54	28616.2	--	127482	--	--	102810	--	28616.2	89.4393	78.4833	38.5413	197.749
8.01847	33418.7	18444.1	8610.85	--	--	--	--	--	--	--	--	16278.3	13647.8	--	9319.61	8427.91	29724.9	--	145113	--	--	113174	--	29724.9	63.7582	100.622	63.3369	186.237
8.02227	27426.8	15869.1	6038.51	--	--	--	--	--	--	--	--	16429.2	15153.3	--	9937.58	8773.19	30833.4	--	162740	--	--	123535	--	30833.4	38.0836	122.756	88.1262	174.727
8.02607	24755.5	12713.3	4459.09	--	--	--	--	--	--	--	--	15788.9	13174.9	--	8230.4	7694.31	27206.4	--	143365	--	--	112287	--	27206.4	7.58043	277.57	43.6346	151.396
8.02987	23964.4	10137.1	4288.65	--	--	--	--	--	--	--	--	16971.4	11325.8	--	9135.5	7688.74	26732.8	--	136211	--	--	109138	--	26732.8	117.741	156.884	142.703	169.308
8.03367	21046.2	9389.89	4226.05	--	--	--	--	--	--	--	--	14099.9	10995	--	7310.19	6331.23	25826.1	--	127722	--	--	104954	--	25826.1	120.096	181.396	127.403	228.597
8.03747	17424.4	9070.56	3820.48	--	--	--	--	--	--	--	--	12192.4	9292.27	--	7070.64	5899.51	23129.9	--	116637	--	--	99316.3	--	23129.9	52.3283	150.084	170.694	192.862
8.04127	16549.8	8875.11	4354	--	--	--	--	--	--	--	--	11142.8	9469.19	--	6509.37	5330.92	20658.9	--	109755	--	--	88056.9	--	20658.9	143.378	118.422	201.315	285.378
8.04507	17853.2	8242.61	4008.16	--	--	--	--	--	--	--	--	9855.2	7326.69	--	6204.4	4886.62	17512.4	--	92085.1	--	--	74872.8	--	17512.4	257.868	221.411	198.991	236.874
8.04887	19195	9366.17	4227.9	--	--	--	--	--	--	--	--	8568.74	6636.23	--	4765.35	4028.94	14662.8	--	74483.8	--	--	58149.1	--	14662.8	658.906	193.266	268.232	336.468
8.05267	20303.8	11023.5	4852	--	--	--	--	--	--	--	--	7469.5	5417.25	--	4614	3729.75	12429.8	--	63712	--	--	50218.5	--	12429.8	1296.25	270.25	505.75	427.75
8.05647	21732.7	12700.9	5197.24	--	--	--	--	--	--	--	--	5630.6	4648.97	--	4361.01	3479.99	10461	--	50129.2	--	--	40773.2	--	10461	1590.98	344.078	592.684	296.118
8.06027	26574.7	13003	5571.38	--	--	--	--	--	--	--	--	4235.64	4401.77	--	4074.23	2990.7	8065.39	--	39469.5	--	--	31185	--	8065.39	3030.15	574.954	677.773	273.585
8.06407	28230.3	14216.6	6219.19	--	--	--	--	--	--	--	--	3286.48	3795.28	--	3961.58	2345.44	5651.11	--	30972.6	--	--	25119.3	--	5651.11	3813.6	500.524	1230.6	486.412
8.06787	30507.6	14664.1	6190.56	--	--	--	--	--	--	--	--	2597.22	3555.53	--	4477.9	2043.25	4239.97	--	24197.7	--	--	19386	--	4239.97	4547.81	462.342	1588.67	594.061
8.07167	30883.5	14440.4	6347.02	--	--	--	--	--	--	--	--	2215.84	2924	--	4759.88	2170.98	2902.45	--	19717.2	--	--	16331.2	--	2902.45	4471.23	434.384	2151.11	764.893
8.07547	29757.6	14676.9	6077.39	--	--	--	--	--	--	--	--	1654.05	2878.77	--	4359.72	1962.32	2662.91	--	16866.8	--	--	13681.4	--	2662.91	4679.49	398.642	2545.22	746.187
8.07927	28358.8	14780.9	5962.58	--	--	--	--	--	--	--	--	1383.27	2692.18	--	4069.7	1562.72	1932.45	--	13670.4	--	--	10901.9	--	1932.45	5036.81	334.743	3512.27	798.834
8.08307	27720.6	15158.8	6173.62	--	--	--	--	--	--	--	--	1456.58	2399.32	--	4016.6	1472.34	1723.96	--	11554.7	--	--	10082.6	--	1723.96	4550.56	265.847	5198.96	661.933
8.08687	28821.8	16241.8	6600.57	--	--	--	--	--	--	--	--	1370.76	2251.03	--	3391.7	1300.29	1634.74	--	10553.5	--	--	8921.52	--	1634.74	3988.97	362.991	7126.44	555.125
8.09067	25892.2	15236.2	5898.23	--	--	--	--	--	--	--	--	1063.88	2012.48	--	2808.06	1178.84	1322.4	--	8512.14	--	--	7145.32	--	1322.4	3062.78	312.368	7875.11	395.041
8.09447	29256.9	16290	5268.23	--	--	--	--	--	--	--	--	1036.16	1993.69	--	2526.04	1144.17	1279.51	--	8379.17	--	--	6403.13	--	1279.51	2768.46	260.529	8724.11	385.679
8.09827	26390.4	15128.2	5508.35	--	--	--	--	--	--	--	--	1030.7	2085.16	--	2290.92	1436.74	1103.72	--	7259.81	--	--	4870.69	--	1103.72	2037.38	186.298	7853.97	345.946
8.10207	26116.8	14685.8	4834.75	--	--	--	--	--	--	--	--	967.533	1773.2	--	1647.71	1716.9	763.241	--	6594.65	--	--	4677.5	--	763.241	2143.12	148.677	8244.75	309.777
8.10587	28637.4	16903.4	4975.94	--	--	--	--	--	--	--	--	1012.4	2148.66	--	1664.18	1870.01	955.076	--	6520.59	--	--	5125.23	--	955.076	2148.78	114.331	7408.58	199.071
8.10967	31601.9	17758.2	4653.36	--	--	--	--	--	--	--	--	1052.85	2789.96	--	1283.42	1515.58	889.723	--	6729.59	--	--	4309.89	--	889.723	2640.8	164.254	6135.5	258.448
8.11347	38096.8	22058	4382.89	--	--	--	--	--	--	--	--	914.441	2792.11	--	1080.14	1603.77	931.756	--	6979.57	--	--	4873.33	--	931.756	3114.51	144.848	4497.31	248.095
8.11727	44333	24643.2	4062.81	--	--	--	--	--	--	--	--	909.076	3059.51	--	916.614	2162.44	776.452	--	6621.29	--	--	4859.48	--	776.452	3881.7	75.4854	3225.78	241.229
8.12107	51710.5	28728.3	3564.68	--	--	--	--	--	--	--	--	993.459	2935.03	--	900.405	2266.65	730.513	--	6613.57	--	--	5149.17	--	730.513	4899.47	55.7162	2997.32	223.081
8.12487	56840.8	31564.2	3417.72	--	--	--	--	--	--	--	--	1080.48	2594.52	--	1176.78	1900.02	539.98	--	6234.93	--	--	5559.33	--	539.98	5162.83	86.0241	2322.72	239.02
8.12867	69540.4	38859.7	3194.33	--	--	--	--	--	--	--	--	1170.49	2393.64	--	1465.09	1974.59	869.763	--	6851.34	--	--	5520.88	--	869.763	7393.31	97.2881	2017.37	228.355
8.13247	65866.4	35094.1	3088.08	--	--	--	--	--	--	--	--	981.745	2719.7	--	1453.33	1774.83	563.575	--	6595.85	--	--	5095.45	--	563.575	7163.92	74.9772	1472.77	249.127
8.13627	60134.1	32845.4	2945.47	--	--	--	--	--	--	--	--	789.305	2581.38	--	1418	1754.5	433.251	--	5522.73	--	--	4286.12	--	433.251	6467.27	63.1704	1044.2	297.785
8.14007	60735.8	32802.6	2869.22	--	--	--	--	--	--	--	--	882.321	3116.76	--	1107.92	2404.97	431.453	--	5530.57	--	--	4668.76	--	431.453	6517.21	39.3976	1572.21	245.193
8.14387	54049.8	29281.3	3320	--	--	--	--	--	--	--	--	816.836	4512.48	--	1329.25	2959.82	401.64	--	5407.55	--	--	4914.87	--	401.64	6646.5	91.4349	1484.81	275.61
8.14767	44103.3	22924.3	3165.05	--	--	--	--	--	--	--	--	834.909	5094.61	--	1233.12	3908.39	462.205	--	5340.7	--	--	4401.25	--	462.205	5331.99	45.982	1434.82	181.168
8.15147	38926.7	20123.4	3557.85	--	--	--	--	--	--	--	--	800.853	7987.41	--	1286.06	5925.88	296.648	--	5549.44	--	--	4334.94	--	296.648	4167.91	20.2098	1885.86	193.445
8.15527	34791.8	18807.5	4170.56	--	--	--	--	--	--	--	--	781.685	13741	--	875.52	9485.8	471.103	--	5323.29	--	--	5034.17	--	471.103	3156.66	54.8366	1866.78	189.958
8.15907	32900.3	18743.7	4570.99	--	--	--	--	--	--	--	--	904.934	21643.3	--	721.599	13098.3	669.161	--	6091.9	--	--	5288.78	--	669.161	2321.68	64.119	1482.47	236.967
8.16287	33382.9	20803.9	5613.05	--	--	--	--	--	--	--	--	647.37	31763.6	--	707.737	18946.2	478.264	--	7584.84	--	--	5419.47	--	478.264	1695.13	49.4474	1183.93	133.988
8.16667	35277.7	20931.5	6663.32	--	--	--	--	--	--	--	--	625.493	41196.7	--	655.891	26130.5	630.374	--	7878.29	--	--	5670.96	--	630.374	1496.78	20.3903	1435.29	50.2239
8.17047	41635.2	23970.1	7690.81	--	--	--	--	--	--	--	--	720.728	51837.7	--	657.321	37218.6	627.373	--	9007.41	--	--	6447.85	--	627.373	1236.88	34.9425	1431.12	87.8851
8.17427	46093	28369.9	7901.65	--	--	--	--	--	--	--	--	767.216	59651.8	--	558.065	41220	618.394	--	8692.66	--	--	6732.92	--	618.394	776.218	32.2019	1200.42	165.192
8.17807	53728	32710.4	8857.35	--	--	--	--	--	--	--	--	765.918	68170.9	--	532.721	48092.8	645.951	--	9343.44	--	--	7456.26	--	645.951	742.242	87.2769	966.267	145.936
8.18187	88427.5	55089.5	10564.8	--	--	--	--	--	--	--	--	977.667	109012	--	636.591	73841.6	866.142	--	13314.7	--	--	9225.09	--	866.142	759.588	83.5999	1272.33	137.584
8.18567	134379	85599.2	12381.3	--	--	--	--	--	--	--	--	1293.78	163997	--	772.508	106743	1180.04	--	18403	--	--	11312.1	--	1180.04	703.804	37.9989	1821.75	154.408
8.18947	126738	80750	11033.4	--	--	--	--	--	--	--	--	1353.68	147086	--	682.839	96402.3	1133.83	--	16317.1	--	--	10079.7	--	1133.83	609.261	31.7671	1971.28	142.514
8.19327	73308.2	45304.7	7365.35	--	--	--	--	--	--	--	--	1145.63	71426.9	--	449.015	50206.9	751.961	--	8890.44	--	--	6299.14	--	751.961	439.965	45.587	1647.42	88.3178
8.19707	59632.2	36131.4	6215.46	--	--	--	--	--	--	--	--	925.324	52532.6	--	428.321	37214.8	723.517	--	7202.61	--	--	5820.75	--	723.517	356.901	54.5207	1520.74	76.9686
8.20087	54199.6	32841.3	5576.83	--	--	--	--	--	--	--	--	767.331	45023.9	--	413.916	31004.8	738.422	--	6382.85	--	--	5589.73	--	738.422	406.382	107.72	1526.68	133.527
8.20467	46985	28715	5413.76	--	--	--	--	--	--	--	--	796.893	36072.5	--	433.937	24936	670.721	--	6100.49	--	--	4610.81	--	670.721	401.015	101.216	1647.12	122.231
8.20847	38526.7	23899.9	4666.23	--	--	--	--	--	--	--	--	742.263	25754	--	460.841	18922.5	792.634	--	5496.04	--	--	4667.54	--	792.634	403.054	48.3152	1831.42	91.5809
8.21227	30423.6	19097	3467.88	--	--	--	--	--	--	--	--	806.474	19565.8	--	408.973	14758.2	811.972	--	4899.82	--	--	4639.55	--	811.972	448.352	62.6732	1691.44	114.874
8.21607	23407.6	14858.4	2812.25	--	--	--	--	--	--	--	--	780.945	15852.5	--	374.331	12433	718.596	--	4545.57	--	--	4117.99	--	718.596	544.731	101.833	1490.76	91.1656
8.21987	19559.5	11047.1	2699.58	--	--	--	--	--	--	--	--	528.167	12081.1	--	394.75	10355.9	630.5	--	4485.75	--	--	3765.67	--	630.5	615.083	90.0833	1486.83	122.833
8.22367	15138.3	8146.65	2261.12	--	--	--	--	--	--	--	--	413.495	9692.28	--	371.328	7610.54	696.84	--	4394.55	--	--	3182.39	--	696.84	475.257	60.8006	1405.2	114.202
8.22747	11648.5	6552.68	1768.99	--	--	--	--	--	--	--	--	417.911	7873.07	--	367.177	6266.16	835.72	--	4293.81	--	--	3283.09	--	835.72	424.635	62.3164	1255.08	56.7721
8.23127	9285.44	5214.41	1453.87	--	--	--	--	--	--	--	--	423.591	7090.83	--	437.516	5912.53	762.322	--	3915.1	--	--	3233.23	--	762.322	550.853	82.484	1417.59	106.055
8.23507	7418.21	4113.7	1585.64	--	--	--	--	--	--	--	--	461.058	7105.76	--	409.339	5956	656.205	--	3781.81	--	--	2889.78	--	656.205	699.975	90.2723	1910.79	153.99
8.23887	6223.17	3456.52	1809.54	--	--	--	--	--	--	--	--	417.946	6925.73	--	319.613	5775.22	632.184	--	3270.79	--	--	2685.86	--	632.184	697.849	110.594	2486.24	90.8986
8.24267	5086.13	2543.93	1502.14	--	--	--	--	--	--	--	--	344.193	6806.65	--	255.95	6181.65	506.017	--	2627.39	--	--	2316.44	--	506.017	554.824	183.009	3418.74	28.4538
8.24647	4312.81	1949.03	1374.58	--	--	--	--	--	--	--	--	344.632	7739.05	--	293.404	7338.18	348.42	--	2378.77	--	--	1946.17	--	348.42	795.404	221.999	5381.71	55.7546
8.25027	3882.39	1790.93	1249.22	--	--	--	--	--	--	--	--	433.919	9184.96	--	409.814	7983.33	219.214	--	1970.31	--	--	1633.68	--	219.214	764.105	232.905	7308.81	98.4738
8.25407	3619.89	1844.73	1315.01	--	--	--	--	--	--	--	--	412.587	9004.68	--	483.794	8824.4	297.434	--	1664.22	--	--	1454.37	--	297.434	639.261	325.571	8537.19	109.431
8.25787	3289.3	1887.98	1424.84	--	--	--	--	--	--	--	--	380.857	8640.25	--	414.074	8818.38	298.701	--	1804.42	--	--	1326.1	--	298.701	703.53	251.348	10270.4	116.027
8.26167	3298.94	2053.99	1604.21	--	--	--	--	--	--	--	--	266.337	8142.83	--	338.301	7171.01	131.816	--	2031.48	--	--	1370.26	--	131.816	744.416	311.789	12758.6	116.753
8.26547	3254.56	2106.92	1397.35	--	--	--	--	--	--	--	--	217.157	6579.01	--	411.368	5981.22	101.579	--	1989.05	--	--	1368.82	--	101.579	600.71	413.262	13187.2	90.9205
8.26927	2948.54	2083.02	1208.56	--	--	--	--	--	--	--	--	296.3	5489.99	--	452.543	4834.02	76.0805	--	1922.85	--	--	1244.13	--	76.0805	759.98	494.285	12484.3	136.96
8.27307	2975.71	1815.1	1339.21	--	--	--	--	--	--	--	--	320.484	4624.02	--	436.75	3847.7	82.5329	--	2050.88	--	--	1309.24	--	82.5329	872.163	334.382	14146.2	183.498
8.27687	2474.36	1810.17	1277.66	--	--	--	--	--	--	--	--	245.287	3590.74	--	460.204	2874.93	60.6642	--	2029.56	--	--	1312	--	60.6642	874.428	320.265	16412.3	307.16
8.28067	2707.16	1695.44	1377.05	--	--	--	--	--	--	--	--	207.805	2990.41	--	588.298	2306.5	79.7719	--	1796.27	--	--	1257.77	--	79.7719	994.158	489.488	15378.3	312.09
8.28447	2705.93	1702.15	1443.69	--	--	--	--	--	--	--	--	254.235	2264.45	--	649.332	1867.72	94.4508	--	1940.25	--	--	1307.75	--	94.4508	932.205	503.853	13260.7	248.537
8.28827	2728.46	1875.74	1351.49	--	--	--	--	--	--	--	--	307.555	2259.31	--	669.322	1886.57	77.0941	--	1912.88	--	--	1445.36	--	77.0941	924.595	394.215	11818	242.608
8.29207	3152.62	1585.89	1361.7	--	--	--	--	--	--	--	--	313.237	2242.35	--	561.378	1778.57	75.4257	--	2161	--	--	1285.98	--	75.4257	1068.46	559.871	9380.38	272.494
8.29587	3329.03	1625.2	1706.59	--	--	--	--	--	--	--	--	193.726	2262.48	--	565.293	1700.38	144.975	--	2136.04	--	--	1196.79	--	144.975	967.867	618.331	9588.61	404.57
8.29967	3007.14	1844.55	1758.55	--	--	--	--	--	--	--	--	210.889	2689.21	--	458.169	2204.75	92.6055	--	2100.72	--	--	1352.61	--	92.6055	861.813	466.311	8219.72	449.557
8.30347	3566.36	1881.77	1634.65	--	--	--	--	--	--	--	--	152.765	3291.72	--	383.602	2292.77	85.8733	--	2009.29	--	--	1348.98	--	85.8733	796.571	323.797	6167.47	376.778
8.30727	3664.79	2382.72	1605.37	--	--	--	--	--	--	--	--	174.217	3634.84	--	307.693	2346.2	63.877	--	2086.17	--	--	1041.45	--	63.877	597.627	301.841	4982.15	364.028
8.31107	4199.19	2732.12	1689.42	--	--	--	--	--	--	--	--	214.31	4502.55	--	224.864	2514.26	88.1476	--	2050.31	--	--	1220.67	--	88.1476	651.047	312.596	4091.54	288.882
8.31487	4719.21	2510.55	1653.9	--	--	--	--	--	--	--	--	292.992	4478.12	--	216.861	2653.91	159.637	--	2033.76	--	--	1433.21	--	159.637	599.044	153.312	2986.95	201.969
8.31867	5241.32	2800.74	1986.6	--	--	--	--	--	--	--	--	295.373	4316.17	--	209.788	2553.42	106.159	--	2440.51	--	--	1256.84	--	106.159	351.106	119.794	2930.09	104.416
8.32247	4958.21	2858.91	2210.01	--	--	--	--	--	--	--	--	257.014	3804.86	--	217.528	2373.09	98.7031	--	2554.96	--	--	1211.89	--	98.7031	295.882	67.4763	3062.95	159.056
8.32627	4589.1	2750.15	2052.63	--	--	--	--	--	--	--	--	314.364	3000.97	--	218.201	1779.42	149.488	--	2316.89	--	--	1206.87	--	149.488	235.106	86.8906	3338.06	175.689
8.33007	4336.93	2530.5	2171.24	--	--	--	--	--	--	--	--	285.142	2401.36	--	324.361	1393.43	190.604	--	2757.04	--	--	1489.46	--	190.604	272.646	55.8259	4731.27	237.399
8.33387	4294.33	2399.74	1874.67	--	--	--	--	--	--	--	--	289.923	2242	--	432.573	1425.43	170.842	--	3717.28	--	--	1692.86	--	170.842	322.619	62.7369	7438.57	145.959
8.33767	4401.05	2061.25	1752.76	--	--	--	--	--	--	--	--	334.622	1795.72	--	560.559	1173.34	329.308	--	4289.68	--	--	2082.32	--	329.308	314.721	64.5516	11360.5	91.5473
8.34147	3127.99	1814.32	1251.17	--	--	--	--	--	--	--	--	303.675	1405.16	--	725.976	897.236	528.184	--	4277.6	--	--	2246.19	--	528.184	203.187	72.987	12955.2	48.3581
8.34527	2479.06	1567.23	1312.24	--	--	--	--	--	--	--	--	434.234	1238.68	--	704.134	743.649	536.479	--	5151.62	--	--	2347.99	--	536.479	208.072	70.7482	12676.8	60.3655
8.34907	1831.49	1734.2	1119.76	--	--	--	--	--	--	--	--	477.272	1232.07	--	969.663	509.421	565.616	--	5592	--	--	2246.03	--	565.616	146.999	80.483	11746.2	81.1573
8.35287	1776.61	1298.67	863.039	--	--	--	--	--	--	--	--	551.189	1378.58	--	985.598	710.37	497.01	--	5229.06	--	--	2347.39	--	497.01	107.606	73.4011	11412	81.5999
8.35667	1638.9	890.928	626.084	--	--	--	--	--	--	--	--	624.169	1472.45	--	976.386	892.964	435.482	--	4895.02	--	--	2418.47	--	435.482	83.8554	64.494	11002	82.1928
8.36047	808.073	728.857	601.738	--	--	--	--	--	--	--	--	670.02	1087.04	--	734.035	851.665	436.812	--	4706.06	--	--	2192.19	--	436.812	219.733	43.3187	9786.4	83.4203
8.36427	731.583	463.312	793.966	--	--	--	--	--	--	--	--	521.826	828.649	--	516.411	369.966	410.07	--	3375.2	--	--	1797.8	--	410.07	485.831	66.2474	9894.33	81.6462
8.36807	471.807	603.366	688.526	--	--	--	--	--	--	--	--	180.079	510.896	--	309.131	253.288	414.681	--	2561.08	--	--	1058.51	--	414.681	836.477	77.8158	33514.4	112.499
8.37187	726.007	470.65	718.649	--	--	--	--	--	--	--	--	177.234	594.304	--	272.284	136.526	165.832	--	2677.07	--	--	1025.2	--	165.832	1049.47	69.0322	92261	94.0442
8.37567	650.564	470.356	1182.2	--	--	--	--	--	--	--	--	222.531	862.17	--	281.146	219.774	68.43	--	2593.94	--	--	936.423	--	68.43	951.51	5.25602	225720	240.386
8.37947	899.761	323.674	1411.66	--	--	--	--	--	--	--	--	58.3463	1002.87	--	245.723	204.639	5.94703	--	3028.24	--	--	927.784	--	5.94703	825.605	57.2889	403601	111.361
8.38327	933.835	601.25	1441.68	--	--	--	--	--	--	--	--	131.334	604.75	--	297.166	178.917	65.7506	--	2618.6	--	--	984.59	--	65.7506	938.01	26.5839	554451	133.417
8.38707	850.917	575.333	796.333	--	--	--	--	--	--	--	--	86.0833	646.583	--	326.667	172.667	44.0833	--	1994.08	--	--	709.25	--	44.0833	524.333	1.33333	530697	99.0833
8.39087	574.038	408.791	990.368	--	--	--	--	--	--	--	--	37.4753	1103.4	--	378.298	226.123	72.6077	--	2074.24	--	--	635.581	--	72.6077	809.437	14.6727	533501	39.1434
8.39467	687.925	715.052	915.09	--	--	--	--	--	--	--	--	92.3877	709.946	--	269.406	126.261	14.2647	--	2135.91	--	--	649.905	--	14.2647	754.257	0	536596	95.7629
8.39847	725.621	692.981	986.604	--	--	--	--	--	--	--	--	28.4955	490.702	--	370.421	99.9393	28.449	--	2561.99	--	--	735.31	--	28.449	700.968	0	549395	92.6852
8.40227	788.496	567.428	630.506	--	--	--	--	--	--	--	--	46.4472	940.496	--	260.013	33.9935	21.4038	--	2504.86	--	--	655.211	--	21.4038	747.7	5.36612	596965	93.3227
8.40607	1030.53	611.41	1212.38	--	--	--	--	--	--	--	--	48.1409	1029.45	--	149.655	94.5157	12.961	--	2364.6	--	--	634.336	--	12.961	1029.83	71.7774	583709	140.172
8.40987	866.526	628.02	1258.46	--	--	--	--	--	--	--	--	6.23268	806.263	--	321.471	76.8404	0	--	2220.22	--	--	669.418	--	0	893.057	67.6694	524198	62.4932
8.41367	748.379	606.428	1156.66	--	--	--	--	--	--	--	--	84.3626	582.103	--	326.385	96.2208	0	--	2634.67	--	--	902.688	--	0	1086.61	48.8055	456920	157.011
8.41747	667.516	485.75	1289.6	--	--	--	--	--	--	--	--	23.0697	588.302	--	138.229	212.041	0.76687	--	1910.04	--	--	731.458	--	0.76687	1009.04	35.7886	343871	89.3268
8.42127	593.163	408.79	1015.7	--	--	--	--	--	--	--	--	25.0519	994.692	--	198.269	294.56	13.4984	--	1652.73	--	--	455.703	--	13.4984	1086.04	71.2249	247214	66.8028
8.42507	774.053	690.982	1186.12	--	--	--	--	--	--	--	--	40.2619	854.622	--	66.2849	147.385	46.3813	--	1574	--	--	621.083	--	46.3813	869.485	44.9525	174084	64.6547
8.42887	882.937	688.28	1209.05	--	--	--	--	--	--	--	--	47.491	1127.99	--	157.837	366.571	10.7761	--	1330.6	--	--	609.041	--	10.7761	1190.64	29.2651	107755	78.8996
8.43267	802.05	444.112	656.709	--	--	--	--	--	--	--	--	102.906	824.26	--	185.324	391.417	37.877	--	1528.36	--	--	637.481	--	37.877	760.242	17.8156	7322.99	148.405
8.43647	993.804	637.17	644.011	--	--	--	--	--	--	--	--	126.939	1134.28	--	169.513	872.89	40.085	--	1368.87	--	--	811.843	--	40.085	812.867	15.9755	4234.52	61.1709
8.44027	1107.56	756.391	742.029	--	--	--	--	--	--	--	--	52.7605	1625.57	--	89.2733	914.535	105.45	--	1390.66	--	--	569.495	--	105.45	613.465	34.1908	3553.69	32.6011
8.44407	1018.94	644.608	556.951	--	--	--	--	--	--	--	--	115.114	1810.54	--	167.12	1166.26	149.304	--	1012.91	--	--	659.856	--	149.304	401.728	84.0952	5468.97	31.1262
8.44787	1333	616.594	228.095	--	--	--	--	--	--	--	--	135.151	2256.09	--	288.043	1877.75	220.892	--	872.705	--	--	385.705	--	220.892	320.508	35.6852	10743.9	114.111
8.45167	1641.21	832.717	284.997	--	--	--	--	--	--	--	--	476.223	2366.37	--	344.154	1521.55	554.966	--	786.129	--	--	554.861	--	554.966	134.096	29.1079	11798.4	78.6882
8.45547	1660.83	944.798	298.808	--	--	--	--	--	--	--	--	733.116	2391.41	--	387.115	2015.48	1167.76	--	1264.2	--	--	444.964	--	1167.76	185.134	13.9636	11419.3	54.3736
8.45927	1609.04	769.217	221.06	--	--	--	--	--	--	--	--	1153.94	2745.8	--	853.494	1955.01	3052.81	--	1018.18	--	--	459.084	--	3052.81	93.7711	32.9036	13572.6	46.241
8.46307	1435.86	888.431	328.475	--	--	--	--	--	--	--	--	2542.84	2653.22	--	1468.41	2181.9	5543.6	--	772.572	--	--	365.617	--	5543.6	185.106	32.8808	9813.57	125.081
8.46687	1484.73	800.741	467.876	--	--	--	--	--	--	--	--	5576.63	4463.54	--	2191.48	3192.23	11608.9	--	915.457	--	--	438.757	--	11608.9	139.286	72.064	14684.1	29.4931
8.47067	897.472	430.466	304.949	--	--	--	--	--	--	--	--	9368.61	5750.02	--	4175.17	4299.53	23428.9	--	810.256	--	--	484.303	--	23428.9	374.986	115.819	10136.8	62.3498
8.47447	1034.35	544.996	607.518	--	--	--	--	--	--	--	--	18761.6	10636.3	--	8111.89	7245.13	51160.3	--	1597.58	--	--	635.175	--	51160.3	157.773	89.7636	11903.1	70.6304
8.47827	906.064	421.7	544.911	--	--	--	--	--	--	--	--	33223.3	19211.7	--	15837.5	13998.5	89780.5	--	941.729	--	--	423.941	--	89780.5	199.857	84.867	8966.28	88.7979
8.48207	563.714	392.606	488.552	--	--	--	--	--	--	--	--	50183.5	28363.5	--	24632.3	20780.4	135416	--	1255.12	--	--	521.263	--	135416	178.041	106.158	15273.6	157.711
8.48587	1083.92	452.908	359.97	--	--	--	--	--	--	--	--	80661.3	42970	--	37373.9	29473.9	213207	--	1346.14	--	--	554.389	--	213207	319.695	115.059	17261.4	173.981
8.48967	868.752	373.457	462.493	--	--	--	--	--	--	--	--	113608	58303	--	57044.9	44569.4	306266	--	1792.47	--	--	625.422	--	306266	178.338	252.566	15304.5	143.656
8.49347	1049.49	521.704	280.979	--	--	--	--	--	--	--	--	153577	79665.4	--	76011.1	56954.7	408100	--	2610.86	--	--	774.235	--	408100	296.867	214.745	13978.6	79.4898
8.49727	865.415	441.865	215.163	--	--	--	--	--	--	--	--	188760	102219	--	92653.6	70886.1	490625	--	1933.27	--	--	743.845	--	490625	257.754	262.406	12681.8	96.868
8.50107	571.664	227.462	162.914	--	--	--	--	--	--	--	--	214556	113442	--	104601	80396.8	533161	--	2665.91	--	--	555.28	--	533161	158.018	25.4448	15065.1	152.464
8.50487	883.11	593.212	346.415	--	--	--	--	--	--	--	--	234207	123595	--	116462	85858	618448	--	2530.07	--	--	759.479	--	618448	251.681	132.787	11557.9	40.8168
8.50867	1034.84	629.84	179.204	--	--	--	--	--	--	--	--	241497	123921	--	113936	86898	625432	--	2321.97	--	--	920.015	--	625432	164.898	53.5712	13408.4	71.0787
8.51247	1032.06	329.46	262.414	--	--	--	--	--	--	--	--	244337	127148	--	116613	88061.4	616560	--	2726.3	--	--	736.491	--	616560	124.106	149.659	11008.3	74.4552
8.51627	1172.24	442.138	327.182	--	--	--	--	--	--	--	--	349173	195709	--	165103	131090	881336	--	2602.53	--	--	804.808	--	881336	128.986	179.824	14321.2	95.3051
8.52007	1312.39	554.788	391.933	--	--	--	--	--	--	--	--	453983	264252	--	213581	174107	1146046	--	2478.79	--	--	873.108	--	1146046	133.865	209.983	17633.3	116.15
8.52387	1026.36	409.838	382.548	--	--	--	--	--	--	--	--	275378	162392	--	131673	109692	673084	--	2086.28	--	--	911.159	--	673084	228.987	110.023	13616	46.1164
8.52767	715.802	411.195	276.534	--	--	--	--	--	--	--	--	191114	109560	--	92426.6	74913.3	487941	--	1943.47	--	--	777.552	--	487941	161.824	47.9945	12785.3	77.1945
8.53147	700.151	364.171	321.227	--	--	--	--	--	--	--	--	160118	87408.8	--	79382.3	63204.5	433562	--	1804.06	--	--	828.224	--	433562	125.921	31.4013	14277	49.1677
8.53527	590.032	353.865	288.087	--	--	--	--	--	--	--	--	127780	67833.1	--	60343.7	48952	337939	--	1766.04	--	--	535.491	--	337939	111.859	45.6946	13271.3	31.9646
8.53907	834.473	382.034	353.445	--	--	--	--	--	--	--	--	93548.4	49937.1	--	44983.6	37328.7	245649	--	1550.04	--	--	360.933	--	245649	189.928	146.583	12331.2	22.6555
8.54287	623.606	463.271	355.073	--	--	--	--	--	--	--	--	66547.2	37160.2	--	31352.6	25781.3	171468	--	1109.36	--	--	461.881	--	171468	266.61	81.0677	13349.6	84.2066
8.54667	461.866	487.755	549.211	--	--	--	--	--	--	--	--	48790.2	26724	--	23453.8	20339.7	135298	--	907.512	--	--	544.253	--	135298	217.357	99.0437	13908.8	43.1295
8.55047	573.949	464.715	738.184	--	--	--	--	--	--	--	--	34896.7	18707.5	--	17169.3	13421.9	101730	--	882.502	--	--	436.318	--	101730	216.28	60.919	13452.5	99.6147
8.55427	695.256	327.239	614.736	--	--	--	--	--	--	--	--	25703.8	13542	--	12281.2	9901.62	71982.8	--	986.509	--	--	378.749	--	71982.8	280.755	117.256	12762.2	106.248
8.55807	583.75	353	689.75	--	--	--	--	--	--	--	--	19813.2	9996.25	--	9534.5	8258.25	52921.2	--	861.25	--	--	539.5	--	52921.2	183	61	12709	61.75
8.56187	522.319	412.588	717.319	--	--	--	--	--	--	--	--	15429.6	8666.8	--	6971.18	6319.4	42726.2	--	859.522	--	--	595	--	42726.2	307.525	45.947	12029.9	64.6805
8.56567	653.423	415.309	819.349	--	--	--	--	--	--	--	--	13551.6	6813.67	--	5862.33	5594.94	36699.7	--	1269.87	--	--	584.563	--	36699.7	260.123	29.1265	12890.8	17.8163
8.56947	583.447	472.875	772.854	--	--	--	--	--	--	--	--	12555.5	6560.97	--	5202.53	5469.35	33166.7	--	1392.12	--	--	874.24	--	33166.7	272.512	68.0275	10875.3	28.2104
8.57327	465.166	345.003	811.457	--	--	--	--	--	--	--	--	11203.8	6206.48	--	4598.51	5275.54	28332.4	--	1626.69	--	--	1296.97	--	28332.4	302.343	39.5232	11056.9	34.2936
8.57707	528.759	447.955	761.212	--	--	--	--	--	--	--	--	11650.3	6610.69	--	4911.91	6174.25	27869.2	--	2561.51	--	--	1618.56	--	27869.2	547.549	15.8833	10191.8	18.2424
8.58087	481.41	524.371	845.542	--	--	--	--	--	--	--	--	15493.7	8886.51	--	6249.22	7541.57	34613.3	--	3648.11	--	--	2537.54	--	34613.3	552.673	3.41968	11638.2	3.41968
8.58467	540.675	420.749	926.259	--	--	--	--	--	--	--	--	24322.1	12468	--	9463.28	11100.4	56310.5	--	6287.85	--	--	4738.38	--	56310.5	564.522	20.6294	11069	33.8911
8.58847	624.822	576.88	1032.7	--	--	--	--	--	--	--	--	29665.8	16215	--	11883	16525.4	69400.4	--	8768.47	--	--	6447.02	--	69400.4	506.37	96.2279	9939.32	46.7336
8.59227	597.12	696.345	1022.05	--	--	--	--	--	--	--	--	38126.5	21093.6	--	15310.7	20852.8	87209.4	--	11979.5	--	--	10531.8	--	87209.4	673.379	77.0502	8777.31	47
8.59607	662.392	678.272	742.782	--	--	--	--	--	--	--	--	49906.6	27314.4	--	18743.7	26056.1	113580	--	14778.2	--	--	12202	--	113580	440.68	26.0015	8683.16	55.7496
[truncated: 2,313 more rows]

## Sheet: Fig. 2d DDA XIC
RT / min	20:3n-6,9,12_Al{n-12}	20:3n-6,9,x_Al{n-6}	20:3n-6,9,x_Al{n-9}	20:3n-6,9,12_Cr{n-12}	20:3n-6,9,x_Cr{n-6}	20:3n-6,9,x_Cr{n-9}	20:3_Precursor	20:3n-x,x,15_Al{n-15}	20:3n-6,9,15_Al{n-6}	20:3n-6,9,15_Al{n-9}	20:3n-x,x,15_Cr{n-15}	20:3n-6,9,15_Cr{n-6}	20:3n-6,9,15_Cr{n-9}	20:3n-6,9,15_Precursor	20:3n-9,12,15_Al{n-12}	20:3n-9,12,15_Al{n-15}	20:3n-9,12,15_Al{n-9}	20:3n-9,12,15_Cr{n-12}	20:3n-9,12,15_Cr{n-15}	20:3n-9,12,15_Cr{n-9}	20:3n-9,12,15_Precursor
3.29515	15	0	0	0	0	0	0	22	0	0	0	0	0	0	0	22	0	0	0	0	0
3.30035	0	0	0	0	0	0	0	0	0	0	0	0	0	0	0	0	0	0	0	0	0
3.30555	0	0	0	0	0	0	0	0	0	0	0	0	0	0	8.06518	0	0	0	0	0	0
3.31075	0	0	0	0	0	0	0	0	0	0	14.0128	0	0	0	5.82585	0	0	0	14.0128	0	0
3.31595	0	0	0	23.9723	0	0	0	0	0	0	9.96746	0	0	0	0	0	0	0	9.96746	0	0
3.32115	0	10.5342	0	17.0054	0	0	0	9.94899	10.5342	0	0	0	0	0	0	9.94899	0	0	0	0	0
3.32635	0	7.40831	0	0	25.3024	0	0	6.99673	7.40831	0	0	25.3024	0	0	0	6.99673	0	0	0	0	0
3.33155	0	0	0	0	17.7208	11.1699	0	0	0	0	0	17.7208	11.1699	0	0	0	0	0	0	7.64255	0
3.33675	0	0	0	0	0	7.85576	0	0	0	0	0	0	7.85576	0	0	0	29.3269	0	0	5.37499	0
3.34195	0	0	0	0	0	6.94903	0	0	0	0	0	0	6.94903	0	22.5843	0	21.0457	4.0536	0	0	0
3.34715	0	0	0	0	0	5.07079	0	0	0	0	0	0	5.07079	0	16.4801	0	0	11.042	0	0	0
3.35235	9.86204	0	0	9.86204	0	0	0	0	0	0	0	0	0	0	0	0	0	5.87832	0	0	0
3.35755	7.10575	6.98418	0	7.10575	0	0	0	0	6.98418	0	0	0	0	0	0	0	0	0	0	0	0
3.36275	0	4.99973	0	0	0	0	0	0	4.99973	0	0	0	0	0	0	0	0	0	0	0	0
3.36795	0	0	0	0	0	0	0	0	0	0	0	0	0	0	0	0	11.1189	0	0	0	0
3.37315	0	0	0	0	0	0	0	0	0	0	0	0	0	0	0	0	7.81937	0	0	0	0
3.37835	0	0	0	0	0	0	0	0	0	0	0	0	0	0	0	0	0	0	0	0	0
3.38355	0	0	0	0	0	0	0	0	0	0	0	0	0	0	0	0	0	0	0	0	0
3.38875	0	4.21374	0	0	0	0	0	6.01963	4.21374	0	0	0	0	0	0	6.01963	0	0	0	0	0
3.39395	0	2.70461	9.81803	0	0	0	0	3.86373	2.70461	9.81803	0	0	0	0	0	3.86373	0	0	0	0	0
3.39915	0	0	6.00593	0	0	0	0	8.12019	0	6.00593	0	0	0	0	0	8.12019	0	0	0	0	0
3.40435	0	0	0	0	0	0	0	4.91109	0	0	0	0	0	0	0	4.91109	0	0	0	0	0
3.40955	0	0	0	0	0	0	0	0	0	0	0	0	0	0	0	0	0	0	0	0	0
3.41475	0	10.1127	0	0	0	12.4922	0	0	10.1127	0	0	0	12.4922	0	10.1127	0	0	0	0	0	0
3.41995	0	6.86548	0	0	0	8.48088	0	0	6.86548	0	0	0	8.48088	0	6.86548	0	0	0	0	10.1345	0
3.42515	0	0	0	0	0	0	0	0.60002	0	0	0	0	0	0	0	0.60002	0	0	0	6.79969	0
3.43035	0	0	0	0	0	0	0	0.39743	0	0	0	0	0	0	0	0.39743	9.03851	0	0	0	0
3.43555	0	0	0	0	0	0	11.8237	0	0	0	0	0	0	11.8237	0	0	6.13225	0	0	0	11.8237
3.44075	0	0	0	0	0	0	8.18169	0	0	0	0	0	0	8.18169	0	0	0	21.8639	0	0	8.18169
3.44595	0	0	0	0	0	0	0	0	0	0	0	0	0	0	0	0	0	14.7281	0	8.42722	0
3.45115	0	9.69199	0	0	0	0	0	0	9.69199	0	0	0	0	0	0	0	0	0	0	5.51951	0
3.45635	0	6.27636	0	0	0	0	0	0	6.27636	0	0	0	0	0	0	0	0	0	0	0	0
3.46155	0	0	0	0	0	0	0	0	0	0	0	0	0	0	0	0	0	0	0	0	0
3.46675	0	0	0	0	0	0	0	0	0	0	0	0	0	0	0	0	0	0	0	9.32083	0
3.47195	0	0	0	0	0	0	0	0	0	0	0	0	0	0	0	0	0	0	0	5.56435	0
3.47715	0	0	9.5323	0	0	0	0	0	0	9.5323	0	0	0	0	0	0	0	9.5323	0	0	0
3.48235	0	0	16.9197	0	0	0	0	0	0	16.9197	0	0	0	0	0	0	0	5.40155	0	0	0
3.48755	0	0	6.31183	20.1296	0	0	0	0	0	6.31183	0	0	0	0	0	0	0	0	0	0	0
3.49275	0	0	48.0378	10.6004	0	0	0	9.21274	0	48.0378	0	0	0	0	0	9.21274	12.503	0	0	0	0
3.49795	9.33355	0	24.3322	0	36.0008	0	0	4.66645	0	24.3322	0	36.0008	0	0	0	4.66645	6.33304	0	0	0	0
3.50315	4.56114	39.1038	0	0	17.593	0	0	0	39.1038	0	0	17.593	0	0	0	0	0	0	0	0	0
3.50835	0	57.4784	0	0	0	0	0	0	57.4784	0	0	0	0	0	0	0	0	0	0	0	0
3.51355	0	56.7071	0	0	0	0	0	0	56.7071	0	0	0	0	0	0	0	0	0	0	0	0
3.51875	0	55.9358	0	0	0	0	0	0	55.9358	0	0	0	0	0	0	0	0	0	0	0	0
3.52395	0	55.1645	0	0	0	0	0	0	55.1645	0	0	0	0	0	0	0	0	0	0	0	0
3.52915	0	54.3932	0	0	0	0	0	0	54.3932	0	0	0	0	0	0	0	0	0	0	0	0
3.53435	0	53.6219	0	0	0	0	0	0	53.6219	0	0	0	0	0	0	0	0	0	0	0	0
3.53955	0	52.8506	0	0	0	0	0	0	52.8506	0	0	0	0	0	0	0	0	0	0	0	0
3.54475	0	52.0793	0	0	0	0	0	0	52.0793	0	0	0	0	0	0	0	0	0	0	0	0
3.54995	0	51.308	0	0	0	0	0	0	51.308	0	0	0	0	0	0	0	0	0	0	0	0
3.55515	0	50.5368	0	0	0	0	0	0	50.5368	0	0	0	0	0	0	0	0	0	0	0	0
3.56035	0	49.7655	0	0	0	0	0	0	49.7655	0	0	0	0	0	0	0	0	0	0	0	0
3.56555	0	48.9942	0	0	0	0	0	0	48.9942	0	0	0	0	0	0	0	0	0	0	0	0
3.57075	0	48.2229	0	0	0	0	0	0	48.2229	0	0	0	0	0	0	0	0	0	0	0	0
3.57595	0	47.4516	0	0	0	0	0	0	47.4516	0	0	0	0	0	0	0	0	0	0	0	0
3.58115	0	46.6803	0	0	0	0	0	0	46.6803	0	0	0	0	0	0	0	0	0	0	0	0
3.58635	0	45.909	0	0	0	0	0	0	45.909	0	0	0	0	0	0	0	0	0	0	0	0
3.59155	0	45.1377	0	0	0	0	0	0	45.1377	0	0	0	0	0	0	0	0	0	0	0	0
3.59675	0	44.3665	0	0	0	0	0	0	44.3665	0	0	0	0	0	0	0	0	0	0	0	0
3.60195	0	43.5952	0	0	0	0	0	0	43.5952	0	0	0	0	0	0	0	0	0	0	0	0
3.60715	0	42.8239	0	0	0	0	0	0	42.8239	0	0	0	0	0	0	0	0	0	0	0	0
3.61235	0	42.0526	0	0	0	0	0	0	42.0526	0	0	0	0	0	0	0	0	0	0	0	0
3.61755	0	41.2813	0	0	0	0	0	0	41.2813	0	0	0	0	0	0	0	0	0	0	0	0
3.62275	0	40.51	0	0	0	0	0	0	40.51	0	0	0	0	0	0	0	0	0	0	0	0
3.62795	0	39.7387	0	0	0	0	0	0	39.7387	0	0	0	0	0	0	0	0	0	0	0	0
3.63315	0	38.9674	0	0	0	0	0	0	38.9674	0	0	0	0	0	0	0	0	0	0	0	0
3.63835	0	38.1961	0	0	0	0	0	0	38.1961	0	0	0	0	0	0	0	0	0	0	0	0
3.64355	0	37.4248	0	0	0	0	0	0	37.4248	0	0	0	0	0	0	0	0	0	0	0	0
3.64875	0	36.6536	0	0	0	0	0	0	36.6536	0	0	0	0	0	0	0	0	0	0	0	0
3.65395	0	35.8823	0	0	0	0	0	0	35.8823	0	0	0	0	0	0	0	0	0	0	0	0
3.65915	0	35.111	0	0	0	0	0	0	35.111	0	0	0	0	0	0	0	0	0	0	0	0
3.66435	0	34.3397	0	0	0	0	0	0	34.3397	0	0	0	0	0	0	0	0	0	0	0	0
3.66955	0	33.5684	0	0	0	0	0	0	33.5684	0	0	0	0	0	0	0	0	0	0	0	0
3.67475	0	32.7971	0	0	0	0	0	0	32.7971	0	0	0	0	0	0	0	0	0	0	0	0
3.67995	0	32.0258	0	0	0	0	0	0	32.0258	0	0	0	0	0	0	0	0	0	0	0	0
3.68515	0	31.2545	0	0	0	0	0	0	31.2545	0	0	0	0	0	0	0	0	0	0	0	0
3.69035	0	30.4832	0	0	0	0	0	0	30.4832	0	0	0	0	0	0	0	0	0	0	0	0
3.69555	0	29.712	0	0	0	0	0	0	29.712	0	0	0	0	0	0	0	0	0	0	0	0
3.70075	0	28.9406	0	0	0	0	0	0	28.9406	0	0	0	0	0	0	0	0	0	0	0	0
3.70595	0	28.1694	0	0	0	0	0	0	28.1694	0	0	0	0	0	0	0	0	0	0	0	0
3.71115	0	27.3981	0	0	0	0	0	0	27.3981	0	0	0	0	0	0	0	0	0	0	0	0
3.71635	0	26.6268	0	0	0	0	0	0	26.6268	0	0	0	0	0	0	0	0	0	0	0	0
3.72155	0	25.8555	0	0	0	0	0	0	25.8555	0	0	0	0	0	0	0	0	0	0	0	0
3.72675	0	25.0842	0	0	0	0	0	0	25.0842	0	0	0	0	0	0	0	0	0	0	0	0
3.73195	0	24.3129	0	0	0	0	0	0	24.3129	0	0	0	0	0	0	0	0	0	0	0	0
3.73715	0	23.5416	0	0	0	0	0	0	23.5416	0	0	0	0	0	0	0	0	0	0	0	0
3.74235	0	22.7703	0	0	0	0	0	0	22.7703	0	0	0	0	0	0	0	0	0	0	0	0
3.74755	0	21.9991	0	0	0	0	0	0	21.9991	0	0	0	0	0	0	0	0	0	0	0	0
3.75275	0	21.2277	0	0	0	0	0	0	21.2277	0	0	0	0	0	0	0	0	0	0	0	0
3.75795	0	20.4565	0	0	0	0	0	0	20.4565	0	0	0	0	0	0	0	0	0	0	0	0
3.76315	0	19.6852	0	0	0	0	0	0	19.6852	0	0	0	0	0	0	0	0	0	0	0	0
3.76835	0	18.9139	0	0	0	0	0	0	18.9139	0	0	0	0	0	0	0	0	0	0	0	0
3.77355	0	18.1426	0	0	0	0	0	0	18.1426	0	0	0	0	0	0	0	0	0	0	0	0
3.77875	0	17.3713	0	0	0	0	0	0	17.3713	0	0	0	0	0	0	0	0	0	0	0	0
3.78395	0	16.6	0	0	0	0	0	0	16.6	0	0	0	0	0	0	0	0	0	0	0	0
3.78915	0	15.8287	0	0	0	0	0	0	15.8287	0	0	0	0	0	0	0	0	0	0	0	0
3.79435	0	15.0574	0	0	0	0	0	0	15.0574	0	0	0	0	0	0	0	0	0	0	0	0
3.79955	0	14.2861	0	0	0	0	0	0	14.2861	0	0	0	0	0	0	0	0	0	0	0	0
3.80475	0	13.5149	0	0	0	0	0	0	13.5149	0	0	0	0	0	0	0	0	0	0	0	0
3.80995	0	12.7436	0	0	0	0	0	0	12.7436	0	0	0	0	0	0	0	0	0	0	0	0
3.81515	0	11.9723	0	0	0	0	0	0	11.9723	0	0	0	0	0	0	0	0	0	0	0	0
3.82035	0	11.201	0	0	0	0	0	0	11.201	0	0	0	0	0	0	0	0	0	0	0	0
3.82555	0	10.4297	0	0	0	0	0	0	10.4297	0	0	0	0	0	0	0	0	0	0	0	0
3.83075	0	9.65842	0	0	0	0	0	0	9.65842	0	0	0	0	0	0	0	0	0	0	0	0
3.83595	0	8.88711	0	0	0	0	0	0	8.88711	0	0	0	0	0	0	0	0	0	0	0	0
3.84115	0	8.11583	0	0	0	0	0	0	8.11583	0	0	0	0	0	0	0	0	0	0	0	0
3.84635	0	7.34456	0	0	0	0	0	0	7.34456	0	0	0	0	0	0	0	0	0	0	0	0
3.85155	0	6.57325	0	0	0	0	0	0	6.57325	0	0	0	0	0	0	0	0	0	0	0	0
3.85675	0	5.80197	0	0	0	0	0	0	5.80197	0	0	0	0	0	0	0	0	0	0	0	0
3.86195	0	5.03066	0	0	0	0	0	0	5.03066	0	0	0	0	0	0	0	0	0	0	0	0
3.86715	0	4.25938	0	0	0	0	0	0	4.25938	0	0	0	0	0	0	0	0	0	0	0	0
3.87235	0	3.48811	0	0	0	0	0	0	3.48811	0	0	0	0	0	0	0	0	0	0	0	0
3.87755	0	2.71679	0	0	0	0	0	0	2.71679	0	0	0	0	0	0	0	0	0	0	0	0
3.88275	0	1.94552	0	0	0	0	0	0	1.94552	0	0	0	0	0	0	0	0	0	0	0	0
3.88795	0	1.17424	0	0	0	0	0	0	1.17424	0	0	0	0	0	0	0	0	0	0	0	0
3.89315	0	0.40293	0	0	0	0	0	0	0.40293	0	0	0	0	0	0	0	0	0	0	0	0
3.89835	0	0	0	0	0	0	0	0	0	0	0	0	0	0	0	0	0	0	0	6.22823	0
3.90355	0	0	9.2238	0	17.4767	0	0	0	0	9.2238	0	17.4767	0	0	0	0	0	0	0	6.68898	0
3.90875	0	0	9.62231	0	18.2317	0	0	0	0	9.62231	0	18.2317	0	0	0	0	0	0	0	0	0
3.91395	0	0	0	0	0	0	0	0	0	0	0	0	0	0	0	0	0	6.47907	0	0	0
3.91915	0	0	0	0	0	0	0	10.5683	0	0	0	0	0	0	0	10.5683	0	6.45771	0	0	0
3.92435	0	0	0	0	0	0	0	10.3652	0	0	0	0	0	0	0	10.3652	0	0	0	0	0
3.92955	0	0	0	0	0	0	0	0	0	0	0	0	0	0	0	0	0	0	0	0	0
3.93475	0	0	0	0	0	0	0	0	0	0	0	0	0	0	0	0	0	0	0	0	0
3.93995	0	0	0	0	0	0	0	0	0	0	0	0	0	0	0	0	0	0	0	0	0
3.94515	0	0	0	0	0	0	0	0	0	0	0	0	0	0	0	0	0	0	0	0	0
3.95035	0	21.6211	0	0	0	0	0	0	21.6211	0	0	0	0	0	0	0	0	0	0	0	0
3.95555	0	19.1775	0	0	22.887	0	0	19.1612	19.1775	0	0	22.887	0	0	0	19.1612	0	0	0	0	0
3.96075	0	0	0	0	19.6836	0	0	16.4793	0	0	0	19.6836	0	0	0	16.4793	7.59138	0	0	0	0
3.96595	0	0	0	0	0	0	0	0	0	0	0	0	0	0	0	0	6.35119	0	0	0	0
3.97115	0	0	0	0	0	0	0	0	0	0	0	0	0	0	0	0	0	0	0	0	0
3.97635	0	0	7.67336	0	0	0	0	0	0	7.67336	0	0	0	0	0	0	28.501	0	0	0	0
3.98155	0	9.34722	6.30229	0	0	0	0	0	9.34722	6.30229	0	0	0	0	0	0	23.4085	0	0	0	0
3.98675	0	7.56724	0	0	0	0	0	0	7.56724	0	0	0	0	0	0	0	0	0	0	0	0
3.99195	12.7861	0	0	8.33874	0	0	0	0	0	0	0	0	0	0	0	0	0	0	0	0	0
3.99715	10.1232	0	0	6.60208	0	0	0	0	0	0	0	0	0	0	0	0	0	0	0	0	0
4.00235	0	0	2.84779	0	0	0	0	0	0	2.84779	0	0	0	0	0	0	0	0	0	7.9738	0
4.00755	0	0	2.13113	1.72132	0	19.5083	42.4592	0	0	2.13113	0	0	19.5083	42.4592	0	0	0	0	0	5.96717	42.4592
4.01275	0	10.4274	0	1.26211	0	14.3039	31.1319	0	10.4274	0	0	0	14.3039	31.1319	0	0	0	0	0	0	31.1319
4.01795	7.58304	7.50041	0.58331	0	0	0	0	0	7.50041	0.58331	0	0	0	0	0	0	0	0	0	0	0
4.02315	5.36797	0	0.41292	0	0	0	0	0	0	0.41292	0	0	0	0	0	0	0	0	0	0	0
4.02835	0	7.61759	0	0	0	0	7.61759	0	7.61759	0	0	0	0	7.61759	0	0	0	0	0	0	7.61759
4.03355	0	5.36678	0	0	0	0	5.36678	0	5.36678	0	0	0	0	5.36678	0	0	0	0	0	9.98191	5.36678
4.03875	0	0	0	0	0	0	0	0	0	0	0	0	0	0	0	0	0	0	0	7.00603	0
4.04395	22.9479	11.7682	0	0	0	10.0029	0	0	11.7682	0	0	0	10.0029	0	0	0	0	0	0	0	0
4.04915	15.9265	8.16743	0	0	0	6.94232	0	0	8.16743	0	0	0	6.94232	0	0	0	0	0	0	0	0
4.05435	0	0	0	0	0	0	0	0	0	0	0	0	0	0	0	0	0	0	0	0	0
4.05955	0	0	0	0	0	0	0	0	0	0	0	0	0	0	0	0	0	0	0	0	0
4.06475	0	0	0	0	0	1.18216	0	0	0	0	0	0	1.18216	0	0	0	0	0	0	0	0
4.06995	0	7.61759	0	0	0	64.1126	0	0	7.61759	0	0	0	64.1126	0	0	0	0	0	0	0	0
4.07515	0	5.39255	0	0	0	44.7996	0	0	5.39255	0	0	0	44.7996	0	0	0	0	0	0	8.19264	0
4.08035	0	0	0	0	0	8.21128	0	0	0	0	0	0	8.21128	0	0	0	0	0	0	31.0091	0
4.08555	0	11.1082	0	0	0	13.4154	8.18501	7.60037	11.1082	0	9.3543	0	13.4154	8.18501	0	7.60037	0	0	9.3543	17.8603	8.18501
4.09075	0	7.91536	0	0	0	5.41577	5.83237	5.41577	7.91536	0	6.66557	0	5.41577	5.83237	0	5.41577	0	0	6.66557	0	5.83237
4.09595	0	0	0	14.6307	0	0	0	0	0	0	0	0	0	0	0	0	0	0	0	0	0
4.10115	0	0	0	10.3839	10.5236	0	0	0	0	0	0	10.5236	0	0	0	0	11.6929	0	0	0	0
4.10635	5.30083	0	40.2863	0	11.639	0	0	0	0	40.2863	0	11.639	0	0	0	0	93.5049	0	0	0	0
4.11155	14.3883	0	109.351	0	0.734	0	0	0	0	109.351	0	0.734	0	0	0	0	219.518	0	0	0	0
4.11675	1.05302	12.0874	8.00293	0	0	0	0	0	12.0874	8.00293	0	0	0	0	0	0	16.0058	0	0	0	0
4.12195	12.1614	42.0003	269.422	0	0	0	0	0	42.0003	269.422	0	0	0	0	26.1938	0	271.293	0	0	0	0
4.12715	0.83329	2.82036	18.4605	0	0	15.9103	19.6539	0	2.82036	18.4605	0	0	15.9103	19.6539	1.79477	0	18.5887	0	0	0	19.6539
4.13235	0	0	297.616	0	0	1.08968	1.34608	0	0	297.616	0	0	1.08968	1.34608	0	0	218.065	0	0	0	1.34608
4.13755	0	0	22.2817	0	0	0	0	0	0	22.2817	0	0	0	0	6.50952	0	16.3259	0	0	0	0
4.14275	0	0	214.732	0	0	0	0	0	0	214.732	0	0	0	0	0.49298	0	450.843	0	0	0	0
4.14795	0	25.177	15.5969	0	0	0	0	0	25.177	15.5969	0	0	0	0	0	0	32.7468	0	0	0	0
4.15315	18.5941	1.8979	116.213	0	0	0	0	0	1.8979	116.213	4.64854	0	0	0	0	0	335.624	0	4.64854	0	0
4.15835	1.35051	0	8.44066	0	0	0	12.1222	0	0	8.44066	0.33763	0	0	12.1222	13.9871	0	24.3766	0	0.33763	0	12.1222
4.16355	0	0	223.846	0	0	0	0.87501	0	0	223.846	0	0	0	0.87501	1.00963	0	414.115	0	0	0	0.87501
4.16875	0	0	15.4333	0	0	0	0	0	0	15.4333	22.4567	0	0	0	31.8136	0	28.5516	0	22.4567	0	0
4.17395	0	0	278.9	0	0	0	4.67953	0	0	278.9	1.53824	0	0	4.67953	2.17917	0	315.401	14.9745	1.53824	0	4.67953
4.17915	13.019	0	261.733	0	0	15.8088	3.14014	0	0	261.733	13.019	0	15.8088	3.14014	0	0	458.821	1.12109	13.019	0	3.14014
4.18435	1.02889	12.9711	290.501	0	15.7506	5.8819	0.22048	0	12.9711	290.501	1.02889	15.7506	5.8819	0.22048	0	0	265.095	0	1.02889	0	0.22048
4.18955	0	1.1149	393.32	0	1.3538	0.39818	0	0	1.1149	393.32	0	1.3538	0.39818	0	0	0	339.196	0	0	8.28328	0
4.19475	0	0	365.672	0	0	0	0	0	0	365.672	34.5114	0	0	0	0	0	337.01	0	34.5114	12.6328	0
4.19995	0	0	325.046	0	0	0	0	0	0	325.046	3.7498	0	0	0	0	0	343.211	0	3.7498	16.6053	0
4.20515	0	0	254.305	0	0	0	0	0	0	254.305	0	0	0	0	0	0	205.274	0	0	41.0103	0
4.21035	0	0	411.851	0	0	0	0	0	0	411.851	0	0	0	0	0	0	94.4882	0	0	5.18378	0
4.21555	0	0	357.805	0	0	32.4049	0	0.87581	0	357.805	0	0	32.4049	0	0	0.87581	240.521	0	0	14.0129	0
4.22075	0	0	331.35	0	0	7.43936	0	0.13057	0	331.35	0	0	7.43936	0	18.258	0.13057	249.958	0	0	2.08911	0
4.22595	32.346	0	332.497	0	0	0.37735	0	0	0	332.497	0	0	0.37735	0	2.64147	0	259.365	0	0	0	0
4.23115	4.83107	0	226.929	0	0	0	19.9969	11.3026	0	226.929	0	0	0	19.9969	11.3026	11.3026	165.363	0	0	37.3855	19.9969
4.23635	17.3718	0	121.535	0	0	0	3.02238	1.7083	0	121.535	0	0	0	3.02238	1.7083	1.7083	258.705	0	0	5.65053	3.02238
4.24155	17.3942	0	185.305	0	0	0	0	0	0	185.305	0	0	0	0	0	0	189.878	0	0	0	0
4.24675	15.2684	0	230.767	0	0	0	11.2556	0	0	230.767	0	0	0	11.2556	0	0	169.208	0	0	68.3993	11.2556
4.25195	2.14169	0	230.857	0	26.5738	0	1.85613	0	0	230.857	4.2861	26.5738	0	1.85613	0	0	346.302	0	4.2861	11.2796	1.85613
4.25715	0	0	209.656	0	4.7218	0	0	0	0	209.656	0.76158	4.7218	0	0	11.0199	0	220.874	0	0.76158	0	0
4.26235	0	0	256.768	0	0	0	0	0	0	256.768	0	0	0	0	2.00018	0	248.845	0	0	0	0
4.26755	0	0	271.885	0	0	0	0	0	0	271.885	0	0	0	0	0	0	266.567	0	0	0	0
4.27275	0	0	271.653	0	0	0	0	0	0	271.653	0	0	0	0	0	0	257.383	0	0	0	0
4.27795	0	0	270.049	0	0	0	0	0	0	270.049	0	0	0	0	0	0	244.739	0	0	0	0
4.28315	0	0	268.445	0	0	0	0	0	0	268.445	0	0	0	0	0	0	232.094	0	0	0	0
4.28835	0	0	266.841	0	0	0	0	0	0	266.841	0	0	0	0	0	0	219.45	0	0	0	0
4.29355	0	0	265.236	0	0	0	0	0	0	265.236	0	0	0	0	0	0	206.806	0	0	0	0
4.29875	0	0	263.632	0	0	0	0	0	0	263.632	0	0	0	0	0	0	194.162	0	0	0	0
4.30395	0	0	262.028	0	0	0	0	0	0	262.028	0	0	0	0	0	0	181.518	0	0	0	0
4.30915	0	0	260.424	0	0	0	0	0	0	260.424	0	0	0	0	0	0	168.873	0	0	0	0
4.31435	0	0	258.82	0	0	0	0	0	0	258.82	0	0	0	0	0	0	156.229	0	0	0	0
4.31955	0	0	257.216	0	0	0	0	0	0	257.216	0	0	0	0	0	0	143.585	0	0	0	0
4.32475	0	0	255.612	0	0	0	0	0	0	255.612	0	0	0	0	0	0	130.941	0	0	0	0
4.32995	0	0	254.008	0	0	0	0	0	0	254.008	0	0	0	0	0	0	118.297	0	0	0	0
4.33515	0	0	252.404	0	0	0	0	0	0	252.404	0	0	0	0	0	0	105.652	0	0	0	0
4.34035	0	0	250.799	0	0	0	0	0	0	250.799	0	0	0	0	0	0	93.0077	0	0	0	0
4.34555	0	0	249.195	0	0	0	0	0	0	249.195	0	0	0	0	0	0	80.3637	0	0	0	0
4.35075	0	0	247.591	0	0	0	0	0	0	247.591	0	0	0	0	0	0	67.7197	0	0	0	0
4.35595	0	0	245.987	0	0	0	0	0	0	245.987	0	0	0	0	0	0	55.0758	0	0	0	0
4.36115	0	0	244.383	0	0	0	0	0	0	244.383	0	0	0	0	0	0	42.4306	0	0	0	0
4.36635	0	0	242.779	0	0	0	0	0	0	242.779	0	0	0	0	0	0	29.7867	0	0	0	0
4.37155	0	0	241.175	0	0	0	0	0	0	241.175	0	0	0	0	0	0	17.1427	0	0	0	0
4.37675	0	0	239.571	0	0	0	0	0	0	239.571	0	0	0	0	0	0	4.49873	0	0	0	0
4.38195	0	0	224.828	0	10.3072	0	0	0	0	224.828	0	10.3072	0	0	0	0	0	0	0	9.0188	0
4.38715	0	0	171.262	0	5.6928	9.663	0	7.0862	0	171.262	0	5.6928	9.663	0	0	7.0862	0	0	0	4.9812	0
4.39235	0	0	169.195	0	6.44292	5.33563	19.3287	4.55708	0	169.195	0	6.44292	5.33563	19.3287	0	4.55708	0	22.5502	0	0	19.3287
4.39755	22.6938	0	239.707	40.8488	3.51606	0	10.5482	8.13234	0	239.707	0	3.51606	0	10.5482	0	8.13234	0	12.3062	0	0	10.5482
4.40275	43.4581	0	246.927	31.7703	0	12.3618	0	4.19257	0	246.927	9.10867	0	12.3618	0	0	4.19257	0	3.2531	9.10867	0	0
4.40795	42.7445	0	367.36	15.6569	0	6.51806	0	0	0	367.36	4.80278	0	6.51806	0	0	0	0	1.71528	4.80278	0	0
4.41315	33.3975	0	463.41	22.6025	0	0	0	0	0	463.41	0	0	0	0	0	0	10.564	1.98074	0	0	0
4.41835	67.3993	0	368.739	21.4071	0	0	0	0	0	368.739	0	0	0	0	0	0	5.50196	4.31226	0	0	0
4.42355	64.2608	0	254.827	9.25465	0	14.2932	0	0	0	254.827	0	0	14.2932	0	7.79628	0	0	1.75155	0	0	0
4.42875	41.6081	0	378.58	1.40202	0	7.71113	0	0	0	378.58	0	0	7.71113	0	12.6495	0	0	0	0	0	0
4.43395	72.8487	0	712.83	25.2123	0	0	12.9294	0	0	712.83	0	0	0	12.9294	4.5959	0	22.6264	12.9294	0	0	12.9294
4.43915	42.9132	0	620.114	56.9799	0	0	32.2006	16.6956	0	620.114	0	0	0	32.2006	0	16.6956	12.5251	13.5786	0	0	32.2006
4.44435	5.41453	8.3074	394.867	38.8826	0	8.3074	14.0778	9.38519	8.3074	394.867	0	0	8.3074	14.0778	0	9.38519	0	3.60969	0	0	14.0778
4.44955	41.4347	4.83863	461.165	16.722	0	4.83863	0	0	4.83863	461.165	0	0	4.83863	0	0	0	0	0	0	0	0
4.45475	27.9465	0	435.683	4.89025	8.10975	6.8621	0	0	0	435.683	0	8.10975	6.8621	0	0	0	0	4.36679	0	0	0
4.45995	15.6246	0	411.374	0	4.8753	15.9998	0	0	0	411.374	0	4.8753	15.9998	0	0	0	0	2.62516	0	0	0
4.46515	17.0005	0	493.244	18.7483	0	20.8748	0	0	0	493.244	0.62494	0	20.8748	0	0	0	0	0	0.62494	0	0
4.47035	13.3729	0	471.685	11.1886	0	8.20497	0	0	0	471.685	0.37295	0	8.20497	0	0	0	0	3.13524	0.37295	0	0
4.47555	13	0	349.459	11.4183	0	0	0	22.2023	0	349.459	8.24657	0	0	0	0	22.2023	0	1.82824	8.24657	0	0
4.48075	34.7555	0	325.235	6.48238	0	0	0	12.6046	0	325.235	4.68172	0	0	0	0	12.6046	0	0	4.68172	0	0
4.48595	16.6788	0	454.833	9.03184	0	0	0	8.38671	0	454.833	0	0	0	0	0	8.38671	0	0	0	0	0
4.49115	0	0	501.221	4.96527	0	0	16.1335	4.6106	0	501.221	0	0	0	16.1335	12.2614	4.6106	0	0	0	0	16.1335
4.49635	9.60137	0	527.845	0	0	0	8.99772	21.123	0	527.845	0	0	0	8.99772	6.83827	21.123	0	0	0	0	8.99772
4.50155	5.4011	0	382.899	0	0	0	0	33	0	382.899	0	0	0	0	0	33	0	0	0	0	0
4.50675	0	0	385.549	0	0	0	9.5549	46.3769	0	385.549	0	0	0	9.5549	0	46.3769	0	0	0	0	9.5549
4.51195	0	0	432.409	0	0	0	5.51138	43.2462	0	432.409	0	0	0	5.51138	0	43.2462	0	0	0	0	5.51138
4.51715	0	0	479.772	23.3604	0	11.9959	0	28.1609	0	479.772	0	0	11.9959	0	0	28.1609	0	0	0	0	0
4.52235	11.1148	8.64484	499.503	14.1529	0	18.3825	10.4973	50.1695	8.64484	499.503	0	0	18.3825	10.4973	0	50.1695	0	9.26233	0	9.26233	10.4973
4.52755	7.17718	5.58225	444.297	0	0	7.17718	6.77845	28.5189	5.58225	444.297	0	0	7.17718	6.77845	0	28.5189	0	5.98099	0	5.98099	6.77845
4.53275	0	0	423.847	0	0	0	0	81.782	0	423.847	29.6173	0	0	0	0	81.782	0	0	29.6173	0	0
4.53795	1.17194	0	507.004	0	0	18.751	0	90.8805	0	507.004	73.4387	0	18.751	0	0	90.8805	0	0	73.4387	0	0
4.54315	0.84082	0	561.739	0	0	22.147	0	129.13	0	561.739	118.4	0	22.147	0	0	129.13	0	0	118.4	0	0
4.54835	0	0	433.546	0	0	6.4833	0	360.554	0	433.546	140.136	0	6.4833	0	0	360.554	0	7.94892	140.136	0	0
4.55355	0	0	422.783	0	0	0	10.0005	666.898	0	422.783	251.006	0	0	10.0005	0	666.898	0	6.2218	251.006	7.22262	10.0005
4.55875	10.8864	0	420.061	0	0	0	8.20226	747.024	0	420.061	449.497	0	0	8.20226	0	747.024	0	0	449.497	5.92386	8.20226
4.56395	14.1146	0	616.886	0	0	9.09558	0	931.065	0	616.886	689.134	0	9.09558	0	0	931.065	0	4.28027	689.134	0	0
4.56915	4.27225	0	826.291	0	0	15.4241	0	1236.06	0	826.291	775.501	0	15.4241	0	0	1236.06	0	5.37347	775.501	0	0
4.57435	0	0	643.785	0	0	6.7774	0	1355.25	0	643.785	890.19	0	6.7774	0	0	1355.25	0	6.0954	890.19	0	0
4.57955	22.509	0	485.979	16.6371	18.5944	2.44663	0	2066.48	0	485.979	1121.57	18.5944	2.44663	0	6.36124	2066.48	0	24.1691	1121.57	15.1691	0
4.58475	32.0398	0	517.622	18.6888	20.8875	2.74836	0	2534.62	0	517.622	1204.09	20.8875	2.74836	0	7.14573	2534.62	0	21.9869	1204.09	17.0398	0
4.58995	43.0211	0	558.396	6.79298	0	0	0	1964.5	0	558.396	1244.22	0	0	0	0	1964.5	0	0	1244.22	0	0
4.59515	82.2247	0	547.079	9.46818	0	0	0	1720.71	0	547.079	1312.14	0	0	0	0	1720.71	0	7.3483	1312.14	0	0
4.60035	64.5558	0	540.667	0	0	0	0	1748.91	0	540.667	1120.7	0	0	0	0	1748.91	0	16.4127	1120.7	2.77775	0
4.60555	68.2009	0	634.718	7.72114	0	0	0	1413.92	0	634.718	833.684	0	0	0	0	1413.92	0	14.3861	833.684	4.2976	0
4.61075	115.755	0	685.928	16.2534	0	0	0	1108.22	0	685.928	730.341	0	0	0	0	1108.22	0	18.7466	730.341	0	0
4.61595	101.177	0	614.114	6.36034	0	0	0	904.158	0	614.114	567.64	0	0	0	0	904.158	0	26.0919	567.64	0	0
4.62115	71.97	0	575.184	10.5722	0	0	0	749.049	0	575.184	483.431	0	0	0	0	749.049	0	22.7139	483.431	0	0
4.62635	33.8944	0	375.381	27.5846	0	0	0	463.495	0	375.381	278.698	0	0	0	0	463.495	0	16.4506	278.698	0	0
4.63155	30.0445	0	329.637	25.3852	0	0	0	249.8	0	329.637	190.326	0	0	0	0	249.8	0	16.1851	190.326	6.47413	0
4.63675	27.6057	0	326.143	19.9037	0	0	0	183.385	0	326.143	154.279	0	0	0	0	183.385	0	1.99037	154.279	12.6057	0
4.64195	24.131	0	226.613	0	0	0.97832	0	223.867	0	226.613	126.695	0	0.97832	0	4.56549	223.867	0	2.93496	126.695	0.97832	0
4.64715	34.1692	0	358.68	0	0	2.08647	0	124.425	0	358.68	101.222	0	2.08647	0	9.73684	124.425	0	6.2594	101.222	2.08647	0
4.65235	47.1848	0	318.051	1.21779	0	0	0	92.3512	0	318.051	96.862	0	0	0	0	92.3512	0	0	96.862	0	0
4.65755	92.2425	0	317.214	2.79382	0	0	0	96.3996	0	317.214	38.8738	0	0	0	0	96.3996	0	1.50772	38.8738	0	0
4.66275	14.8659	0	267.743	0	0	0	0	48.3711	0	267.743	26.1237	0	0	0	0	48.3711	0	3.53951	26.1237	0	0
4.66795	0	0	399.489	8.50387	0	0	0	52.7716	0	399.489	20.0315	0	0	0	0	52.7716	0	0	20.0315	7.93695	0
4.67315	3.59065	0	279.63	26.6856	0	0	0	60.6658	0	279.63	7.23797	0	0	0	0	60.6658	0	0	7.23797	20.2663	0
4.67835	12.6571	0	372.077	17.5253	0	0	0	10.7385	0	372.077	0.60659	0	0	0	0.63296	10.7385	0	0.18461	0.60659	0	0
4.68355	11.3837	0	368.648	15.7621	0	0	0	13.4813	0	368.648	2.85961	0	0	0	2.98394	13.4813	0	0.87032	2.85961	0	0
4.68875	10.1101	0	365.22	13.9986	0	0	0	16.2243	0	365.22	5.11283	0	0	0	5.33513	16.2243	0	1.55608	5.11283	0	0
4.69395	8.83669	0	361.791	12.2354	0	0	0	18.9671	0	361.791	7.36585	0	0	0	7.68611	18.9671	0	2.24178	7.36585	0	0
4.69915	7.56325	0	358.363	10.4722	0	0	0	21.7099	0	358.363	9.61887	0	0	0	10.0371	21.7099	0	2.92748	9.61887	0	0
4.70435	6.2898	0	354.934	8.70896	0	0	0	24.4527	0	354.934	11.8719	0	0	0	12.3881	24.4527	0	3.61318	11.8719	0	0
4.70955	5.01636	0	351.506	6.94573	0	0	0	27.1955	0	351.506	14.1249	0	0	0	14.739	27.1955	0	4.29888	14.1249	0	0
4.71475	3.74291	0	348.077	5.18249	0	0	0	29.9383	0	348.077	16.3779	0	0	0	17.09	29.9383	0	4.98459	16.3779	0	0
4.71995	2.46935	0	344.648	3.4191	0	0	0	32.6814	0	344.648	18.6312	0	0	0	19.4412	32.6814	0	5.67035	18.6312	0	0
4.72515	1.19591	0	341.22	1.65587	0	0	0	35.4242	0	341.22	20.8842	0	0	0	21.7922	35.4242	0	6.35605	20.8842	0	0
4.73035	0	0	339.387	0	0	1.14587	0	40.5933	0	339.387	21.6129	0	1.14587	0	22.5526	40.5933	0	6.57784	21.6129	0	0
4.73555	0	0	363.825	0	0.75677	18.7982	0	79.4865	0	363.825	0	0.75677	18.7982	0	0	79.4865	0	1.36218	0	0	0
4.74075	0	0	413.801	0.7301	14.4785	14.4785	0	49.2269	0	413.801	0	14.4785	14.4785	0	0	49.2269	0	26.0613	0	0	0
4.74595	0	0	328.961	20.5327	0.33379	0.15577	0	0	0	328.961	0.33379	0.33379	0.15577	0	0	0	0	0	0.33379	0	0
4.75115	0	0	503.217	0	14.8087	6.91071	0	0.39544	0	503.217	14.8087	14.8087	6.91071	0	0	0.39544	0	0	14.8087	0	0
4.75635	0	0	520.365	0	0	0	0	30.8016	0	520.365	0.17276	0	0	0	0	30.8016	0	0	0.17276	0	0
4.76155	0	0	577.564	0	0	0.04146	0	0.04784	0	577.564	26.9139	0	0.04146	0	0	0.04784	0	0	26.9139	0	0
4.76675	0	0	753.436	0	0	12.9585	0	14.9522	0	753.436	0.0861	0	12.9585	0	0	14.9522	0	0	0.0861	0	0
4.77195	0	0	696.55	0	0	0.12319	0	13.019	0	696.55	0	0	0.12319	0	0	13.019	14.8579	14.8579	0	0	0
4.77715	20.8532	0	746.237	0	0	0	0	29.1138	0	746.237	0	0	0	0	0	29.1138	0.78192	0.78192	0	0	0
4.78235	1.39673	0	836.096	0	0	0	0	1.90463	0	836.096	0	0	0	0	0	1.90463	0	0	0	0	0
4.78755	0	0	606.193	0	11.0534	0	0	0	0	606.193	0	11.0534	0	0	0	0	0	0	0	35.9237	0
4.79275	0	0	477.581	0	1.06703	0	0	0	0	477.581	19.1327	1.06703	0	0	0	0	0	18.2216	19.1327	3.46785	0
4.79795	6.33157	0	662.374	0	0	0	0	0	0	662.374	2.00529	0	0	0	0	0	0	1.9098	2.00529	0	0
4.80315	0.79226	0	570.374	0	0	0	0	11.5287	0	570.374	0	0	0	0	0	11.5287	0	0	0	0	0
4.80835	0	0	569.931	0	0	0	0	13	0	569.931	0	0	0	0	0	13	0	0	0	0	0
4.81355	0	0	460.012	0	53.0022	14.5328	0	104.472	0	460.012	25.6462	53.0022	14.5328	0	0	104.472	0	0	25.6462	0	0
4.81875	0	2.51724	493.023	0	9.97708	2.73565	0	98.1839	2.51724	493.023	24.1264	9.97708	2.73565	0	0	98.1839	0	0	24.1264	0	0
4.82395	0	0.53792	457.041	0	0	0	0	112.876	0.53792	457.041	56.6484	0	0	0	0	112.876	0	0	56.6484	0	0
4.82915	12.1046	0	329.182	0	0	18.5603	0	189.627	0	329.182	72.0697	0	18.5603	0	0	189.627	0	0	72.0697	0	0
4.83435	3.00957	0	372.943	0	0	4.61467	0	83.8982	0	372.943	87.5892	0	4.61467	0	0	83.8982	0	0	87.5892	0	0
4.83955	15.0667	0	458.404	0	11.1018	0	0	127.54	0	458.404	136.2	11.1018	0	0	0	127.54	0	0	136.2	0	0
4.84475	4.14921	0	417.378	0	3.05731	0	0	161.069	0	417.378	97.1947	3.05731	0	0	0	161.069	0	0	97.1947	0	0
4.84995	0	0	244.631	29.1276	0	22.229	0	131.273	0	244.631	72.2688	0	22.229	0	0	131.273	0	0	72.2688	0	0
4.85515	0	0	267.576	9.46913	0	7.22644	0	132.262	0	267.576	105.79	0	7.22644	0	0	132.262	0	0	105.79	0	0
4.86035	9.58551	0	368.421	11.7976	0	0	0	98.3953	0	368.421	59.7496	0	0	0	0	98.3953	0	0	59.7496	0	0
4.86555	3.60903	0	253.691	4.44188	0	0	0	73.4419	0	253.691	10.8271	0	0	0	0	73.4419	0	0	10.8271	0	0
4.87075	0	0	105.551	0	0	30.674	0	29.0525	0	105.551	18.5471	0	30.674	0	0	29.0525	0	0	18.5471	9.27353	0
4.87595	11.7928	0	217.839	0	0	13.171	0	26.8739	0	217.839	59.9911	0	13.171	0	0	26.8739	0	0	59.9911	3.98194	0
4.88115	14.3081	0	255.062	14.8052	0	0	0	10.7922	0	255.062	40.0059	0	0	0	0	10.7922	0	0	40.0059	0	0
4.88635	4.47022	0	293.491	7.56498	7.21751	0	0	30.1823	0	293.491	17.0948	7.21751	0	0	0	30.1823	0	0	17.0948	0	0
4.89155	15.3212	8.93738	340.79	0	3.97778	37.6647	0	86.8566	8.93738	340.79	5.06262	3.97778	37.6647	0	0	86.8566	0	0	5.06262	0	0
4.89675	9.08448	5.29928	395.504	0	0	22.3327	0	41.6372	5.29928	395.504	12.4296	0	22.3327	0	0	41.6372	9.3222	0	12.4296	0	0
4.90195	0	0	361.622	0	0	0	0	10.868	0	361.622	7.92443	0	0	0	0	10.868	5.94332	0	7.92443	16.9058	0
4.90715	0	0	484.993	0	0	0	0	56.9766	0	484.993	0	0	0	0	0	56.9766	0	0	0	11.4645	0
4.91235	0	0	489.801	0	0	0	0	43.1375	0	489.801	0	0	0	0	0	43.1375	0	0	0	0	0
4.91755	0	12.2075	389.469	0	0	0	21.0857	22.988	12.2075	389.469	15.5369	0	0	21.0857	0	22.988	0	0	15.5369	0	21.0857
4.92275	6.94971	10.239	338.786	0	0	0	17.6855	21.9119	10.239	338.786	13.0314	0	0	17.6855	0	21.9119	0	0	13.0314	0	17.6855
4.92795	6.25342	0	306.405	0	0	0	0	6.73445	0	306.405	0	0	0	0	0	6.73445	0	0	0	0	0
4.93315	0	0	269.066	0	0	0	0	4.55663	0	269.066	0	0	0	0	0	4.55663	0	0	0	0	0
4.93835	0	0	228.088	0	0	0	0	4.55663	0	228.088	0	0	0	0	0	4.55663	0	0	0	0	0
4.94355	0	2.4205	223.421	0	0	11.1343	0	0	2.4205	223.421	0	0	11.1343	0	0	0	0	0	0	0	0
4.94875	6.21039	2.61139	256.096	0	0	12.0124	0	0	2.61139	256.096	6.68811	0	12.0124	0	0	0	0	0	6.68811	0	0
4.95395	6.89201	0	271.146	8.45722	0	0	0	0	0	271.146	7.42216	0	0	0	0	0	0	0	7.42216	0	0
4.95915	9.26508	0	213.94	9.66143	0	0	0	0	0	213.94	0	0	0	0	0	0	0	0	0	0	0
4.96435	10.8264	0	160.909	0	0	0	0	3.21075	0	160.909	0	0	0	0	24.7687	3.21075	0	0	0	0	0
4.96955	0	0	161.096	0	0	0	0	3.8639	0	161.096	0	0	0	0	29.8072	3.8639	0	0	0	0	0
4.97475	0	0	196.943	0	0	0	0	0	0	196.943	0	0	0	0	0	0	0	9.59894	0	0	0
4.97995	0.67991	0	218.289	0	0	0	0	0	0	218.289	0	0	0	0	0	0	0	21.0028	0	0	0
4.98515	2.25141	0	205.088	0	0	0	0	0	0	205.088	0	0	0	0	0	0	0	18.6979	0	0	0
4.99035	3.82306	0	191.886	0	0	0	0	0	0	191.886	0	0	0	0	0	0	0	16.3928	0	0	0
4.99555	5.39457	0	178.686	0	0	0	0	0	0	178.686	0	0	0	0	0	0	0	14.088	0	0	0
5.00075	6.96608	0	165.485	0	0	0	0	0	0	165.485	0	0	0	0	0	0	0	11.7831	0	0	0
5.00595	8.53758	0	152.284	0	0	0	0	0	0	152.284	0	0	0	0	0	0	0	9.47821	0	0	0
5.01115	10.1091	0	139.084	0	0	0	0	0	0	139.084	0	0	0	0	0	0	0	7.17333	0	0	0
5.01635	11.6807	0	125.882	0	0	0	0	0	0	125.882	0	0	0	0	0	0	0	4.86825	0	0	0
5.02155	13.2523	0	112.681	0	0	0	0	0	0	112.681	0	0	0	0	0	0	0	2.56337	0	0	0
5.02675	14.8238	0	99.4805	0	0	0	0	0	0	99.4805	0	0	0	0	0	0	0	0.25849	0	0	0
5.03195	18.5287	0	206.509	0	0	0	29.9944	0	0	206.509	0	0	0	29.9944	0	0	0	0	0	0	29.9944
5.03715	2.4651	0	181.838	0	0	0	4.41123	0	0	181.838	0	0	0	4.41123	0	0	0	0	0	0	4.41123
5.04235	0	0	121.288	0	0	0	0	0	0	121.288	0	0	0	0	0	0	11.1134	0	0	0	0
5.04755	0	0	224.805	14.3111	0	0	0	0	0	224.805	0	0	0	0	0	0	2.05623	0	0	0	0
5.05275	0	0	277.211	3.03713	0	0	0	0	0	277.211	8.21345	0	0	0	0	0	0	0	8.21345	0	0
5.05795	0	0	371.43	0	0	0	0	0	0	371.43	1.90463	0	0	0	0	0	0	0	1.90463	0	0
5.06315	0	0	444.927	0	0	0	0	0	0	444.927	0	0	0	0	0	0	0	0	0	13.4292	0
5.06835	21.8464	0	371.615	0	0	0	0	10.143	0	371.615	0	0	0	0	0	10.143	0	0	0	3.73613	0
5.07355	6.53502	0	418.294	0	0	0	0	3.03412	0	418.294	0	0	0	0	0	3.03412	0	0	0	0	0
5.07875	0	0	575.146	0	0	0	0	0	0	575.146	0	0	0	0	12.013	0	0	0	0	0	0
5.08395	0	0	385.535	0	0	14.6541	0	0	0	385.535	0	0	14.6541	0	4.27674	0	0	0	0	0	0
5.08915	23.7804	0	291.353	0	0	5.58765	0	0	0	291.353	0	0	5.58765	0	0	0	0	0	0	0	0
5.09435	9.68258	0	189.784	0	0	0	0	0	0	189.784	0	0	0	0	0	0	0	0	0	0	0
5.09955	9.0386	0	220.613	19.4678	0	11.8197	0	0	0	220.613	0	0	11.8197	0	0	0	20.163	0	0	0	0
5.10475	4.08538	0	175.197	8.79927	0	5.34242	0	10.2861	0	175.197	0	0	5.34242	0	0	10.2861	9.11353	0	0	0	0
5.10995	0	0	208.991	0	0	0	0	4.95277	0	208.991	0	0	0	0	0	4.95277	0	0	0	0	0
5.11515	0	0	208.282	0	13.1009	0	0	0	0	208.282	0	13.1009	0	0	0	0	0	0	0	0	0
5.12035	0	0	235.899	0	7.07062	0	0	0	0	235.899	19.3941	7.07062	0	0	0	0	0	0	19.3941	0	0
5.12555	0	0	140.39	0	0	0	0	0	0	140.39	10.8556	0	0	0	0	0	0	0	10.8556	0	0
5.13075	0	0	99.6589	0	0	0	0	0	0	99.6589	0	0	0	0	0	0	0	0	0	0	0
5.13595	0	0	98.1038	0	13.5765	22.8331	0	0	0	98.1038	0	13.5765	22.8331	0	7.40534	0	0	0	0	0	0
5.14115	0	0	73.6176	0	8.61759	14.4932	0	0	0	73.6176	0	8.61759	14.4932	0	4.7005	0	0	0	0	0	0
5.14635	0	0	230.371	0	0	0	0	0	0	230.371	0	0	0	0	0	0	0	0	0	0	0
5.15155	0	0	266.033	0	0	0	0	0	0	266.033	0	0	0	0	0	0	0	0	0	0	0
5.15675	8.41749	0	222.029	0	0	0	0	0	0	222.029	0	0	0	0	8.41749	0	0	0	0	0	0
5.16195	6.88664	0	217.855	0	0	0	0	0	0	217.855	0	0	0	0	6.88664	0	0	0	0	0	0
5.16715	0.31548	0	205.946	0	0	3.93419	0	0.05567	0	205.946	0	0	3.93419	0	0	0.05567	0	0.37115	0	0	0
5.17235	0.90842	0	207.725	0	0	11.3286	0	0.16031	0	207.725	0	0	11.3286	0	0	0.16031	0	1.06874	0	0	0
5.17755	1.50137	0	209.504	0	0	18.723	0	0.26495	0	209.504	0	0	18.723	0	0	0.26495	0	1.76632	0	0	0
5.18275	2.09437	0	211.283	0	0	26.1181	0	0.3696	0	211.283	0	0	26.1181	0	0	0.3696	0	2.46397	0	0	0
5.18795	2.68732	0	213.062	0	0	33.5125	0	0.47423	0	213.062	0	0	33.5125	0	0	0.47423	0	3.16155	0	0	0
5.19315	3.28027	0	214.841	0	0	40.9069	0	0.57887	0	214.841	0	0	40.9069	0	0	0.57887	0	3.85914	0	0	0
5.19835	3.87322	0	216.62	0	0	48.3013	0	0.68351	0	216.62	0	0	48.3013	0	0	0.68351	0	4.55673	0	0	0
5.20355	4.46616	0	218.399	0	0	55.6957	0	0.78815	0	218.399	0	0	55.6957	0	0	0.78815	0	5.25431	0	0	0
5.20875	5.05917	0	220.178	0	0	63.0908	0	0.89279	0	220.178	0	0	63.0908	0	0	0.89279	0	5.95196	0	0	0
5.21395	5.65211	0	221.956	0	0	70.4852	0	0.99743	0	221.956	0	0	70.4852	0	0	0.99743	0	6.64954	0	0	0
5.21915	6.24506	0	223.735	0	0	77.8796	0	1.10207	0	223.735	0	0	77.8796	0	0	1.10207	0	7.34713	0	0	0
5.22435	6.83801	0	225.514	0	0	85.274	0	1.20671	0	225.514	0	0	85.274	0	0	1.20671	0	8.04472	0	0	0
5.22955	7.43096	0	227.293	0	0	92.6684	0	1.31135	0	227.293	0	0	92.6684	0	0	1.31135	0	8.7423	0	0	0
5.23475	8.02396	0	229.072	0	0	100.064	0	1.41599	0	229.072	0	0	100.064	0	0	1.41599	0	9.43995	0	0	0
5.23995	8.6169	0	230.851	0	0	107.458	0	1.52063	0	230.851	0	0	107.458	0	0	1.52063	0	10.1375	0	0	0
5.24515	9.20985	0	232.63	0	0	114.852	0	1.62527	0	232.63	0	0	114.852	0	0	1.62527	0	10.8351	0	0	0
5.25035	9.8028	0	234.408	0	0	122.247	0	1.72991	0	234.408	0	0	122.247	0	0	1.72991	0	11.5327	0	0	0
5.25555	10.3957	0	236.187	0	0	129.641	0	1.83454	0	236.187	0	0	129.641	0	0	1.83454	0	12.2303	0	0	0
5.26075	10.9887	0	237.966	0	0	137.036	0	1.93918	0	237.966	0	0	137.036	0	0	1.93918	0	12.9279	0	0	0
5.26595	11.5817	0	239.745	0	0	144.431	0	2.04383	0	239.745	0	0	144.431	0	0	2.04383	0	13.6255	0	0	0
5.27115	12.1746	0	241.524	0	0	151.825	0	2.14847	0	241.524	0	0	151.825	0	0	2.14847	0	14.3231	0	0	0
5.27635	12.7676	0	243.303	0	0	159.219	0	2.2531	0	243.303	0	0	159.219	0	0	2.2531	0	15.0207	0	0	0
5.28155	13.3605	0	245.082	0	0	166.614	0	2.35774	0	245.082	0	0	166.614	0	0	2.35774	0	15.7183	0	0	0
5.28675	13.9535	0	246.861	0	0	174.008	0	2.46238	0	246.861	0	0	174.008	0	0	2.46238	0	16.4159	0	0	0
5.29195	14.5465	0	248.639	0	0	181.403	0	2.56703	0	248.639	0	0	181.403	0	0	2.56703	0	17.1135	0	0	0
5.29715	15.1394	0	250.418	0	0	188.798	0	2.67167	0	250.418	0	0	188.798	0	0	2.67167	0	17.8111	0	0	0
5.30235	15.7324	0	252.197	0	0	196.192	0	2.7763	0	252.197	0	0	196.192	0	0	2.7763	0	18.5087	0	0	0
5.30755	16.3253	0	253.976	0	0	203.587	0	2.88094	0	253.976	0	0	203.587	0	0	2.88094	0	19.2063	0	0	0
5.31275	16.9183	0	255.755	0	0	210.981	0	2.98558	0	255.755	0	0	210.981	0	0	2.98558	0	19.9038	0	0	0
5.31795	37.497	12.8106	269.665	0	0	159.904	0	0.43787	12.8106	269.665	28.1834	0	159.904	0	0	0.43787	35.0157	15.7298	28.1834	0	0
5.32315	40.1608	2.41246	488.506	27.6926	0	253.379	0	20.9792	2.41246	488.506	5.3074	0	253.379	0	20.1401	20.9792	6.59404	11.6433	5.3074	0	0
5.32835	55.6441	0	356.268	28.8831	0	353.691	0	20.8831	0	356.268	15.6441	0	353.691	0	33.8805	20.8831	15.6441	14.2935	15.6441	0	0
5.33355	16.8727	0	148.06	19.8986	0	236.517	0	66.9881	0	148.06	86.2417	0	236.517	0	103.242	66.9881	3.60733	5.27832	86.2417	0	0
5.33875	21.0001	0	55.8617	9.31028	0	157.207	0	61.1033	0	55.8617	52.7582	0	157.207	0	61.5513	61.1033	0	1.55171	52.7582	22.6898	0
5.34395	33.2333	0	16.8639	0	0	99.8078	0	99.3885	0	16.8639	39.3929	0	99.8078	0	111.46	99.3885	0	41.3691	39.3929	40.8078	0
5.34915	13.3482	0	115.997	0	0	65.0567	0	419.133	0	115.997	266.074	0	65.0567	0	752.837	419.133	0	279.422	266.074	10.6818	0
5.35435	6.43666	0	19.0907	1.54117	0	104.844	0	103.984	0	19.0907	74.7921	0	104.844	0	204.432	103.984	0	84.8551	74.7921	88.2063	0
5.35955	66.3261	0	18.6834	15.8809	0	12.1442	0	1071.49	0	18.6834	770.691	0	12.1442	0	2106.55	1071.49	0	874.384	770.691	0	0
5.36475	0	0	0	0	0	3.6287	0	1.00554	0	0	0	0	3.6287	0	0	1.00554	0	0	0	4.94028	0
5.36995	1.90101	0.23993	0	1.21812	0	82.8154	0	46.5319	0.23993	0	25.5805	0	82.8154	0	60.5	46.5319	0	17.2752	25.5805	110.914	0
5.37515	101.099	12.7601	0	64.7819	0	73.1846	0	1274.47	12.7601	0	1360.42	0	73.1846	0	3217.5	1274.47	0	918.725	1360.42	2.08557	0
5.38035	19.3707	0.64567	0	3.27801	0	3.62568	0	64.4675	0.64567	0	68.8382	0	3.62568	0	162.808	64.4675	0	46.4881	68.8382	0	0
5.38555	8.50475	31.5483	39.8994	12.0626	12.9905	378.58	0	0	31.5483	39.8994	0	12.9905	378.58	0	0	0	12.0626	0	0	72.3756	0
5.39075	0.75265	3.19874	4.04547	1.22305	1.31713	38.3849	0	0	3.19874	4.04547	0	1.31713	38.3849	0	0	0	1.22305	0	0	7.3383	0
5.39595	0	0	0	0	0	32.706	0	39.7776	0	0	41.5455	0	32.706	0	0	39.7776	0	0	41.5455	95.4662	0
5.40115	81.9033	18.9671	86.214	0	0	22.3436	0	250.189	18.9671	86.214	225.463	0	22.3436	0	499.179	250.189	0	116.389	225.463	14.8889	0
5.40635	37.6879	3.45785	15.7175	0	0	46.9704	0	44.4805	3.45785	15.7175	42.4509	0	46.9704	0	91.0043	44.4805	0	21.2186	42.4509	16.8565	0
5.41155	4.68357	21.4899	0	3.30614	0	9.02022	0	0	21.4899	0	0.5204	0	9.02022	0	0	0	0	0	0.5204	3.46931	0
5.41675	0	4.92076	0	0.75704	0	81.074	0	83.5062	4.92076	0	132.961	0	81.074	0	0	83.5062	0	0	132.961	48.6444	0
5.42195	0	103.017	39.6221	20.6035	0	193.508	0	95.868	103.017	39.6221	83.1709	0	193.508	0	144.225	95.868	0	17.4337	83.1709	29.0947	0
5.42715	0	27.8181	10.6993	16.5678	0	46.6488	0	20.1146	27.8181	10.6993	13.2671	0	46.6488	0	38.9453	20.1146	0	4.70768	13.2671	4.49369	0
5.43235	11.7048	0	0	3.07554	0	125.631	0	10.9245	0	0	0	0	125.631	0	0	10.9245	18.7277	0	0	10.1441	0
5.43755	3.42779	0	105.693	0	0	40.6491	0	26.3437	0	105.693	51.6892	0	40.6491	0	57.0896	26.3437	5.48447	25.4589	51.6892	2.97075	0
5.44275	0	0	31.6183	0	0	1.15395	0	6.92371	0	31.6183	15.463	0	1.15395	0	17.0785	6.92371	0	7.61608	15.463	0	0
5.44795	0	0	0	0	0	165.309	0	8.70049	0	0	0	0	165.309	0	0	8.70049	0	0	0	60.1784	0
5.45315	0	0	47.56	0	0	80.4242	0	82.6406	0	47.56	27.277	0	80.4242	0	9.09235	82.6406	0	17.4853	27.277	24.9488	0
5.45835	37.6512	0	21.4495	0	0	16.3154	0	35.6439	0	21.4495	12.3019	0	16.3154	0	4.10063	35.6439	0	7.88583	12.3019	7.53024	0
5.46355	18.2175	0	0	0	0	37.4007	0	11.3691	0	0	0	0	37.4007	0	0	11.3691	3.34386	0	0	69.852	0
5.46875	8.46199	0	21.4804	10.4147	0	50.6037	0	24.1601	0	21.4804	25.386	0	50.6037	0	51.4228	24.1601	1.74539	14.9712	25.386	34.5587	0
5.47395	30.6968	0	20.3594	5.88754	0	77.9132	0	13.4633	0	20.3594	14.3509	0	77.9132	0	29.0697	13.4633	0	8.46334	14.3509	68.8911	0
5.47915	25.8609	0	5.12769	12.1113	0	103.9	0	1.97219	0	5.12769	13.9279	0	103.9	0	0	1.97219	0	0	13.9279	130.195	0
5.48435	24.8385	1.37487	20.0338	16.0718	2.55333	192.117	0	3.73179	1.37487	20.0338	29.8744	2.55333	192.117	0	16.8913	3.73179	0	10.2133	29.8744	115.717	0
5.48955	39.7423	3.69325	53.816	9.44785	6.8589	328.902	0	10.0245	3.69325	53.816	41.4663	6.8589	328.902	0	45.3742	10.0245	0	27.4356	41.4663	68.0245	0
5.49475	54.6462	6.01163	87.5981	2.82391	11.1645	465.686	0	16.3173	6.01163	87.5981	53.0582	11.1645	465.686	0	73.8572	16.3173	0	44.6578	53.0582	20.3321	0
5.49995	33.9835	13.7541	44.59	9.00549	5.68304	229.07	0	11.1202	13.7541	44.59	55.1858	5.68304	229.07	0	75.8688	11.1202	0	62.1312	55.1858	0	0
5.50515	20.64	8.63137	14.7344	7.26853	0	18.0087	0	29.0115	8.63137	14.7344	24.077	0	18.0087	0	103.472	29.0115	0	55.2656	24.077	9.27719	0
5.51035	20.6394	14.8415	22.2295	0	0	15.5082	0	41.0492	14.8415	22.2295	0	0	15.5082	0	72.0438	41.0492	0	27.6284	0	7.98908	0
5.51555	7.31039	41.3287	58.4986	7.68961	0	6.66433	0	16.5702	41.3287	58.4986	31.7837	0	6.66433	0	43.632	16.5702	0	15.5379	31.7837	0	0
5.52075	0	66.7971	49.2569	22.383	0	6.60144	0	6.89076	66.7971	49.2569	51.6639	0	6.60144	0	61.1092	6.89076	0	9.12484	51.6639	0	0
5.52595	26.8872	124.34	0	15.8489	0	32.0759	0	32.3965	124.34	0	21.6601	0	32.0759	0	41.7357	32.3965	0	0.5283	21.6601	0	0
5.53115	35.4011	112.803	0	6.74967	6.74967	37.4015	0	35.4509	112.803	0	7.19964	6.74967	37.4015	0	34.2997	35.4509	0	0	7.19964	0	0
5.53635	8.13916	70.712	15.0647	8.54369	8.54369	0	0	22.6084	70.712	15.0647	9.11326	8.54369	0	0	44.1521	22.6084	9.46926	1.29126	9.11326	0	0
5.54155	32.7469	93.1573	47.2604	0	0	0	0	20.9222	93.1573	47.2604	0	0	0	0	44.5479	20.9222	13.009	1.77396	0	0	0
5.54675	44.9651	53.1378	40.3444	6.06907	0	0	0	3.89658	53.1378	40.3444	18.5865	0	0	0	44.7932	3.89658	15.552	8.72428	18.5865	0	0
5.55195	19.9468	52.9468	0	10.5713	0	0	0	18.8753	52.9468	0	37.464	0	0	0	55.0715	18.8753	27.089	15.1962	37.464	0	0
5.55715	36.5682	74.3788	2.82976	0	0	6.22548	10.7531	36.0575	74.3788	2.82976	12.7362	0	6.22548	10.7531	63	36.0575	0	0.28298	12.7362	0	10.7531
5.56235	0	37.9588	17.0677	0	0	20.1676	28.0529	30.1618	37.9588	17.0677	11.1882	0	20.1676	28.0529	66.9265	30.1618	0	0.73824	11.1882	0	28.0529
5.56755	0	167.687	32.138	0	6.9457	11.5272	0	43.0347	167.687	32.138	17.675	6.9457	11.5272	0	59.9412	43.0347	0	9.0294	17.675	9.9555	0
5.57275	0	573.781	12.8501	0	24.0939	3.54367	0	13.3872	573.781	12.8501	0	24.0939	3.54367	0	12.0091	13.3872	7.08735	31.7158	0	34.5346	0
5.57795	2.22712	61.7973	0	0	5.65345	14.9163	0	56.3505	61.7973	0	0	5.65345	14.9163	0	50.5497	56.3505	29.8326	1.65737	0	14.9045	0
5.58315	11.1427	303.715	0	2.8574	28.2853	0	0	0	303.715	0	0	28.2853	0	0	0	0	0	0	0	77.9992	0
5.58835	2.7078	326.819	10.6056	17.7435	0	4.513	0	1.46673	326.819	10.6056	0	0	4.513	0	1.91803	1.46673	0	2.93345	0	21.2922	0
5.59355	22.6863	29.7116	88.8547	0	0.98526	37.8105	0	12.2884	29.7116	88.8547	0	0.98526	37.8105	0	16.0695	12.2884	0	24.5768	0	0.82105	0
5.59875	8.55838	316.98	33.5203	0	11.5812	14.264	0	4.63579	316.98	33.5203	0	11.5812	14.264	0	6.06219	4.63579	0	9.27158	0	9.65101	0
5.60395	0	398.755	0	0	11.0816	0	0	0	398.755	0	0	11.0816	0	0	31.517	0	0	5.76531	0	9.23469	0
5.60915	0	249.209	0	0	0	0	0	0	249.209	0	0	0	0	0	52.625	0	0	16.4329	0	0	0
5.61435	0	248	0	0	0	7.33333	0	0	248	0	0	0	7.33333	0	0	0	5	12.6667	0	8.66667	0
5.61955	0	233.384	0	0	5.67942	15.0585	0	12.3054	233.384	0	0	5.67942	15.0585	0	0	12.3054	10.2672	0	0	21.2672	0
5.62475	3.29702	209.485	0	0	12.6049	0	0	27.3106	209.485	0	0	12.6049	0	0	6.29431	27.3106	0	0	0	7.70298	0
5.62995	7.86682	222.365	0	0	0	0	0	0	222.365	0	3.98769	0	0	0	15.0185	0	0	0	3.98769	0	0
5.63515	0	158.811	0	0	0	0	0	0	158.811	0	10.2138	0	0	0	0	0	3.78624	0	10.2138	4.05668	0
5.64035	0	179.926	0	3.7852	4.28989	0	0	13.3744	179.926	0	4.54224	4.28989	0	0	20.1877	13.3744	10.4672	12.8697	4.54224	11.2148	0
5.64555	0	194.588	0	11.4504	12.9771	0	0	40.4579	194.588	0	13.7404	12.9771	0	0	61.0686	40.4579	0	38.9312	13.7404	0	0
5.65075	0	91.1305	0	0	0	0	0	0	91.1305	0	0	0	0	0	0	0	5.53871	0	0	0	0
5.65595	0	182.751	0	0	1.04768	0	0	0	182.751	0	0	1.04768	0	0	0	0	19.7616	0	0	0	0
5.66115	0	113.431	0	0	4.39655	0	0	0	113.431	0	0	4.39655	0	0	0	0	0	0	0	2.65519	0
5.66635	0	36.3279	0	0	1.40806	0	0	0	36.3279	0	0	1.40806	0	0	0	0	0	0	0	15.8046	0
5.67155	7.83341	97.1343	0	0	0	0	0	0	97.1343	0	0	0	0	0	0	0	0	0	0	10.511	0
5.67675	7.40486	91.8202	0	0	0	1.51903	15.6966	0	91.8202	0	7.0888	0	1.51903	15.6966	0	0	0	0	7.0888	0	15.6966
5.68195	0	120.182	0	0	0	1.52838	15.7933	0	120.182	0	7.13246	0	1.52838	15.7933	0	0	0	0	7.13246	0	15.7933
5.68715	0	127.924	0	0.95573	0	3.82291	0	0	127.924	0	0	0	3.82291	0	0	0	0	0	0	0	0
5.69235	5.97175	158.481	0	1.08127	11.0248	4.32508	0	0	158.481	0	0	11.0248	4.32508	0	0	0	0	0	0	0	0
5.69755	7.57393	201	0	0	16.0696	2.08695	0	8.76519	201	0	0	16.0696	2.08695	0	0	8.76519	0	0	0	0	0
5.70275	14.8917	0	0	12.2857	3.13854	8.35063	0	13.1819	0	0	0	3.13854	8.35063	0	0	13.1819	4.8398	0	0	0	0
5.70795	25.8296	77.2287	0	21.3094	3.5426	9.04036	0	0	77.2287	0	0	3.5426	9.04036	0	0	0	8.39462	0	0	0	0
5.71315	0	145.561	0	0	6.67713	0	0	0	145.561	0	0	6.67713	0	0	0	0	0	0.99686	0	0	0
5.71835	0	17.0673	5.58565	0	10.5507	0	0	0	17.0673	5.58565	0	10.5507	0	0	0	0	0	2.06906	0	0	0
5.72355	0.28834	39.1412	13.0982	4.32511	24.1964	0	0	0	39.1412	13.0982	0	24.1964	0	0	0	0	0	0	0	4.32511	0
5.72875	0.73352	81.0103	0.73352	11.0028	0	0	5.06315	0	81.0103	0.73352	5.06315	0	0	5.06315	0	0	0	0	5.06315	11.0028	5.06315
5.73395	0	229.882	0	0	0	0	14.3676	0	229.882	0	14.3676	0	0	14.3676	0	0	0	0	14.3676	4.87617	14.3676
5.73915	7.4852	0	5.72398	0	0	0	0	0	0	5.72398	0	0	0	0	3.52245	0	0	0	0	15.5969	0
5.74435	31.1824	0	20.7673	0	0	0	0	0	0	20.7673	0	0	0	0	12.7798	0	0	0	0	0	0
5.74955	16.3412	0	0	0.54883	0	0	0	0	0	0	0	0	0	0	0	0	0	0	0	0	0
5.75475	1.83383	0	0	2.49987	0	0	0	0	0	0	0	0	0	0	0	0	0	0	0	0	0
5.75995	9.38418	0	0	1.90961	0	0	0	0	0	0	0	0	0	0	0	0	2.2034	0	0	0	0
5.76515	0	0	0	13	0	0	0	0	0	0	0	0	0	0	0	0	13.1664	0.48897	0	0	0
5.77035	0	1.30772	0	11.6923	0	0	0	0	1.30772	0	0	0	0	0	0	0	0	3.59763	0	0	0
5.77555	1.39028	11.9368	0	0	0	0	0	0	11.9368	0	1.96275	0	0	0	0	0	0	0	1.96275	1.47207	0
5.78075	16.956	0	0	0	0	0	0	0.04139	0	0	23.9767	0	0	0	0	0.04139	0	0.16299	23.9767	17.9534	0
5.78595	16.2708	0	0	0	0	0	0	0.68626	0	0	23.614	0	0	0	0	0.68626	0	2.70215	23.614	17.228	0
5.79115	15.5857	0	0	0	0	0	0	1.33113	0	0	23.2512	0	0	0	0	1.33113	0	5.24131	23.2512	16.5025	0
5.79635	14.9005	0	0	0	0	0	0	1.97599	0	0	22.8885	0	0	0	0	1.97599	0	7.78047	22.8885	15.777	0
5.80155	14.2153	0	0	0	0	0	0	2.62086	0	0	22.5258	0	0	0	0	2.62086	0	10.3196	22.5258	15.0515	0
5.80675	13.5302	0	0	0	0	0	0	3.26572	0	0	22.163	0	0	0	0	3.26572	0	12.8588	22.163	14.3261	0
5.81195	12.8449	0	0	0	0	0	0	3.91065	0	0	21.8003	0	0	0	0	3.91065	0	15.3982	21.8003	13.6005	0
5.81715	12.1598	0	0	0	0	0	0	4.55551	0	0	21.4375	0	0	0	0	4.55551	0	17.9373	21.4375	12.875	0
5.82235	11.4746	0	0	0	0	0	0	5.20038	0	0	21.0748	0	0	0	0	5.20038	0	20.4765	21.0748	12.1496	0
5.82755	10.7894	0	0	0	0	0	0	5.84524	0	0	20.7121	0	0	0	0	5.84524	0	23.0157	20.7121	11.4241	0
5.83275	10.1043	0	0	0	0	0	0	6.49011	0	0	20.3493	0	0	0	0	6.49011	0	25.5548	20.3493	10.6986	0
5.83795	9.41903	0	0	0	0	0	0	7.13504	0	0	19.9865	0	0	0	0	7.13504	0	28.0942	19.9865	9.97309	0
5.84315	8.73386	0	0	0	0	0	0	7.7799	0	0	19.6238	0	0	0	0	7.7799	0	30.6334	19.6238	9.24761	0
5.84835	8.04869	0	0	0	0	0	0	8.42477	0	0	19.2611	0	0	0	0	8.42477	0	33.1725	19.2611	8.52214	0
5.85355	7.36352	0	0	0	0	0	0	9.06963	0	0	18.8983	0	0	0	0	9.06963	0	35.7117	18.8983	7.79667	0
5.85875	6.67835	0	0	0	0	0	0	9.7145	0	0	18.5356	0	0	0	0	9.7145	0	38.2508	18.5356	7.07119	0
5.86395	5.99311	0	0	0	0	0	0	10.3594	0	0	18.1728	0	0	0	0	10.3594	0	40.7902	18.1728	6.34565	0
5.86915	5.30795	0	0	0	0	0	0	11.0043	0	0	17.8101	0	0	0	0	11.0043	0	43.3294	17.8101	5.62018	0
5.87435	4.62278	0	0	0	0	0	0	11.6492	0	0	17.4474	0	0	0	0	11.6492	0	45.8685	17.4474	4.8947	0
5.87955	3.93761	0	0	0	0	0	0	12.294	0	0	17.0846	0	0	0	0	12.294	0	48.4077	17.0846	4.16923	0
5.88475	3.25244	0	0	0	0	0	0	12.9389	0	0	16.7219	0	0	0	0	12.9389	0	50.9469	16.7219	3.44376	0
5.88995	2.5672	0	0	0	0	0	0	13.5838	0	0	16.3591	0	0	0	0	13.5838	0	53.4862	16.3591	2.71822	0
5.89515	1.88203	0	0	0	0	0	0	14.2287	0	0	15.9964	0	0	0	0	14.2287	0	56.0254	15.9964	1.99274	0
5.90035	1.19686	0	0	0	0	0	0	14.8735	0	0	15.6336	0	0	0	0	14.8735	0	58.5646	15.6336	1.26727	0
5.90555	0.51169	0	0	0	0	0	0	15.5184	0	0	15.2709	0	0	0	0	15.5184	0	61.1037	15.2709	0.54179	0
5.91075	0	0	0	0	0	0	0	13.0192	0	0	11.2739	0	0	0	0	13.0192	0	47.3506	11.2739	3.47764	0
5.91595	0	0	0	0	0	0	0	3.08196	0	0	0	0	0	0	0	3.08196	0	0	0	10.7869	0
5.92115	0	0	0	2.74783	0	2.32509	0	0	0	0	0	0	2.32509	0	0	0	0	0	0	0	0
5.92635	0	0	0	10.4734	0	8.86215	0	0	0	0	0	0	8.86215	0	4.08135	0	0	3.1096	0	0	0
5.93155	2.78425	0	0	0	0	0	0	0	0	0	0	0	0	0	20.652	0	0	13.2157	0	0	0
5.93675	13.4103	0	0	0	0	0	0	2.26594	0	0	0	0	0	0	15.9248	2.26594	0	0	0	0	0
5.94195	0.15088	0	6.33684	0	0	1.9614	0	16.8667	0	6.33684	0	0	1.9614	0	0	16.8667	0	3.01754	0	0	0
5.94715	0.87311	0	36.6706	0	0	11.3504	0	28.8126	0	36.6706	0	0	11.3504	0	0	28.8126	0	17.4622	0	0	0
5.95235	0	0	0	0	0	0	0	1.0191	0	0	0	0	0	0	0	1.0191	0	0	0	0	0
5.95755	0	0	1.6727	0	0	0	0	13.9403	0	1.6727	0	0	0	0	0	13.9403	0	1.91165	0	0	0
5.96275	0	0	26.8599	0.12215	0	0	0	12.4707	0	26.8599	0	0	0	0	0	12.4707	0	30.8192	0	0	0
5.96795	1.85005	0	0	2.94394	0	0	0	0	0	0	0	0	0	0	0	0	0	3.37375	0	0	0
5.97315	98.3892	0	0	0.01851	0	0	0	0	0	0	0	0	0	0	0	0	0	22.8766	0	0	0
5.97835	43.7785	0	0	10.6568	0	0	0	0	0	0	0	0	0	0	0	0	0	130.536	0	16.4696	0
5.98355	326.29	0	0	74.3826	0	0	34.4876	0	0	0	13.0494	0	0	34.4876	0	0	0	173.148	13.0494	1.15435	34.4876
5.98875	378.618	0	51.493	129.59	0	0	3.57469	0	0	51.493	1.35259	0	0	3.57469	0	0	0	211.232	1.35259	0	3.57469
5.99395	686.413	14.7436	7.56544	130.664	0	25.1509	0	19.08	14.7436	7.56544	0	0	25.1509	0	0	19.08	0	221.071	0	0	0
5.99915	1047.82	2.84136	16.6572	173.309	0	4.84703	0	3.67706	2.84136	16.6572	0	0	4.84703	0	0	3.67706	0	161.201	0	19.9887	0
6.00435	955.71	0	4.07277	306.232	0	0	0	0	0	4.07277	0	0	0	0	0	0	0	296.327	0	4.88732	0
6.00955	1042.41	0	9.84041	401.584	0	0	0	23.4656	0	9.84041	9.84041	0	0	0	18.1669	23.4656	0	302.965	9.84041	15.1391	0
6.01475	1526.11	0	13	575.66	0	0	0	8.84432	0	13	3.70891	0	0	0	6.84721	8.84432	0	361.611	3.70891	9.99421	0
6.01995	1280.42	0	47.8244	391.22	0	0	0	25.4486	0	47.8244	4.6879	0	0	0	12.0546	25.4486	0	234.299	4.6879	1.9818	0
6.02515	1201.92	0	24.2033	494.695	0	0	0	19.1708	0	24.2033	13.2764	0	0	0	19.8829	19.1708	0	161.766	13.2764	0	0
6.03035	963.978	0	85.2205	542.192	0	0	0	22.6932	0	85.2205	16.4123	0	0	0	21.5877	22.6932	0	206.316	16.4123	0	0
6.03555	1020.69	0	65.5819	595.376	0	0	0	14.9255	0	65.5819	8.33204	0	0	0	9.95035	14.9255	0	160.964	8.33204	0	0
6.04075	813.198	0	32.3932	470.852	0	0	0	1.51843	0	32.3932	0.98771	0	0	0	5.06144	1.51843	14.172	146.071	0.98771	0	0
6.04595	442.703	0	34.5371	190.327	0	5.98465	0	1.61893	0	34.5371	0	0	5.98465	0	5.39642	1.61893	15.11	175.427	0	0	0
6.05115	414.13	0	0	118.061	0	7.60041	0	0	0	0	0	0	7.60041	0	4.56889	0	6.2303	122.356	0	0	0
6.05635	217.248	7.11145	18.3401	110.783	0	0	0	0	7.11145	18.3401	22.0829	0	0	0	6.88284	0	9.3857	52.5428	22.0829	0	0
6.06155	127.056	12.647	32.616	88.0186	0	0	0	0	12.647	32.616	39.2724	0	0	0	6.0186	0	0	24.6966	39.2724	0	0
6.06675	145.474	0	0	80.057	0	0	0	0	0	0	0	0	0	0	12.561	0	0	31.0069	0	0	0
6.07195	84.9242	0	0	53.8008	0	0	0	0	0	0	1.10005	0	0	0	0	0	0	16.6756	1.10005	0	0
6.07715	40.6679	0	7.67724	83.4636	0	0	0	0	0	7.67724	6.47653	0	0	0	6.19132	0	0	52.7993	6.47653	0	0
6.08235	52.4148	34.395	27.517	11.7347	0	0	0	0	34.395	27.517	10.9523	0	0	0	19.5578	0	0	28.9455	10.9523	0	0
6.08755	10.7673	126.496	12.0091	12.163	0	0	0	2.99091	126.496	12.0091	0	0	0	0	0	2.99091	0	9.37151	0	0	0
6.09275	52.2807	0	12.8945	58.2492	0	3.78239	0	14.6562	0	12.8945	0	0	3.78239	0	0	14.6562	0	48.3754	0	2.5789	0
6.09795	37.4755	24.0222	63.8786	38.3272	2.81742	18.7377	0	11.0723	24.0222	63.8786	0	2.81742	18.7377	0	0	11.0723	0	46.8443	0	12.7757	0
6.10315	0	140.87	0	0	16.5218	0	0	0.26086	140.87	0	0	16.5218	0	0	0	0.26086	0	2.0869	0	0	0
6.10835	7.03711	0	4.95571	0	0	0	0	1.80177	0	4.95571	0	0	0	0	0	1.80177	0	16.2973	0	0	0
6.11355	66.2966	14.4415	46.6877	0	0	0	0	0	14.4415	46.6877	0	0	0	0	0	0	0	17.7413	0	0	0
6.11875	0	207.205	0	0	0	0	0	5.05076	207.205	0	0.04952	0	0	0	0	5.05076	0	0	0.04952	0.34662	0
6.12395	0	1.78924	0	0.20404	0.86323	0	0	100.478	1.78924	0	1.47085	0.86323	0	0	0	100.478	0	0.20404	1.47085	6.89013	0
6.12915	0	113.284	0	12.9184	54.6547	0	0	5.60897	113.284	0	30.8117	54.6547	0	0	0	5.60897	0	12.9184	30.8117	0.04395	0
6.13435	1188.18	18.8322	16.9606	41.2677	30.5013	13.1916	0	232.084	18.8322	16.9606	368.328	30.5013	13.1916	0	0	232.084	0	0.75067	368.328	94.2256	0
6.13955	126.459	53.2904	35.3981	3.6253	2.44497	1.18033	0	20.7401	53.2904	35.3981	32.7963	2.44497	1.18033	0	0	20.7401	0	0	32.7963	8.43093	0
6.14475	41.9848	7.47239	4.8505	0	0	0	0	11.2958	7.47239	4.8505	11.2958	0	0	0	0	11.2958	0	0.86891	11.2958	14.7714	0
6.14995	7.05471	160.214	0	0	12.6484	0	0	15.5297	160.214	0	2.03803	12.6484	0	0	0	15.5297	0	11.1187	2.03803	2.66511	0
6.15515	13.7894	35.8827	11.356	0	2.83285	0	0	69.5355	35.8827	11.356	44.6129	2.83285	0	0	0	69.5355	0	2.45513	44.6129	0	0
6.16035	3.62413	200.638	2.98457	0	0	0	0	17.4811	200.638	2.98457	11.7251	0	0	0	0	17.4811	0	0	11.7251	0	0
6.16555	0	62.9563	0	15.0623	0	27.112	21.0872	301.245	62.9563	0	142.338	0	27.112	21.0872	9.79046	301.245	0	0	142.338	0	21.0872
6.17075	166.648	167.366	17.2394	5.6338	59.6197	51.8028	7.88732	175.169	167.366	17.2394	169.606	59.6197	51.8028	7.88732	15.8732	175.169	0	10.0563	169.606	0	7.88732
6.17595	87.1777	73.0777	7.52732	0	26.032	60.0591	0	1138.51	73.0777	7.52732	1071.43	26.032	60.0591	0	5.33185	1138.51	0	4.39094	1071.43	10.2954	0
6.18115	55.5144	0	15.6291	7.81457	0	77.2803	0	2607.54	0	15.6291	2241.11	0	77.2803	0	0	2607.54	0	0	2241.11	5.23179	0
6.18635	27.6959	167.696	8.98246	4.49123	0	32.1871	0	1174.08	167.696	8.98246	989.942	0	32.1871	0	12.5146	1174.08	0	16.269	989.942	0	0
6.19155	0	113.474	0	7.94006	18.3232	0	0	0.61077	113.474	0	0	18.3232	0	0	16.3354	0.61077	0	10.1199	0	0	0
6.19675	112.589	6.24956	0	13.5834	12.4991	0	0	2806.97	6.24956	0	2440.21	12.4991	0	0	5.83292	2806.97	0	14.5841	2440.21	0	0
6.20195	179.257	0	0	48.6318	0	0	0	4995.7	0	0	5058.14	0	0	0	0	4995.7	0	11.2572	5058.14	0	0
6.20715	159.598	0	137.063	44.4409	38.8608	0	15.2292	2451.95	0	137.063	2742.28	38.8608	0	15.2292	30.9836	2451.95	8.40234	0	2742.28	0	15.2292
6.21235	276.489	0	130.512	150.488	37.0033	19.4983	14.5013	1806.34	0	130.512	1767.34	37.0033	19.4983	14.5013	29.5026	1806.34	8.00071	16.4985	1767.34	0	14.5013
6.21755	438.519	0	237.777	151.869	0	20.7094	7.03483	1921.83	0	237.777	1877.12	0	20.7094	7.03483	2.34494	1921.83	0	17.5234	1877.12	0	7.03483
6.22275	421.068	0	283.575	87.6952	0	10.1356	8.38981	972.342	0	283.575	801.155	0	10.1356	8.38981	2.7966	972.342	0	13.2204	801.155	0	8.38981
6.22795	471.005	11.5298	529.961	117.056	24.7068	13.529	0	1287.79	11.5298	529.961	1069.38	24.7068	13.529	0	7.82383	1287.79	0	23.4115	1069.38	0	0
6.23315	481.124	17.359	797.894	11.021	37.1979	8.36079	0	334.81	17.359	797.894	243.983	37.1979	8.36079	0	11.7793	334.81	9.12086	8.6795	243.983	0	0
6.23835	424.33	6.00259	516.576	18.7603	0	14.2319	0	549.87	6.00259	516.576	415.314	0	14.2319	0	12.3583	549.87	15.5258	12.7114	415.314	0	0
6.24355	578.506	11.4045	981.457	58.5883	0	0	0	97.757	11.4045	981.457	126.064	0	0	0	23.4798	97.757	0	34.6834	126.064	0	0
6.24875	180.841	0	287.943	123.648	0	0	0	209.365	0	287.943	266.052	0	0	0	0	209.365	0	27.7251	266.052	0	0
6.25395	319.005	8.14251	683.563	8.70406	0	0	0	107.991	8.14251	683.563	49.1358	0	0	0	0	107.991	0	12.946	49.1358	0	0
6.25915	108.357	21.3397	145.791	22.8114	0	0	0	264.171	21.3397	145.791	128.774	0	0	0	0	264.171	0	0	128.774	0	0
6.26435	278.035	0	377.002	0	0	0	0	37.1616	0	377.002	55.009	0	0	0	0	37.1616	0	0	55.009	0	0
6.26955	123.944	0	73.4448	0	0	0	0	117.965	0	73.4448	178.873	0	0	0	0	117.965	0	0	178.873	0	0
6.27475	161.187	0.20756	301.017	0	0	0	0	3.94359	0.20756	301.017	19.8302	0	0	0	6.43428	3.94359	0	3.52848	19.8302	0	0
6.27995	10.5852	0.81424	161.22	14.6747	6.31571	2.60059	0	32.746	0.81424	161.22	39.5323	6.31571	2.60059	0	25.2416	32.746	0	13.8422	39.5323	0	0
6.28515	8.8072	0	10.0857	67.7779	29.1702	12.0113	0	79.7892	0	10.0857	99.7836	29.1702	12.0113	0	0	79.7892	0	4.1195	99.7836	0	0
6.29035	58.9302	0	67.4846	0	0	0	0	12.7248	0	67.4846	26.6932	0	0	0	0	12.7248	0	27.5641	26.6932	0	0
6.29555	0.63988	0	1.93524	0	0.26532	0	0	252.989	0	1.93524	39.4069	0.26532	0	0	0.82716	252.989	0	0	39.4069	0	0
6.30075	40.7463	0	123.233	0	16.8948	0	0	1.59055	0	123.233	2.23518	16.8948	0	0	52.672	1.59055	0	0	2.23518	0	0
6.30595	1.2793	0	3.86911	0	17	15.5008	0	550.277	0	3.86911	56.2527	17	15.5008	0	1.65373	550.277	0	0	56.2527	0	0
6.31115	0	0	18.7579	0	1.0558	0.99369	0	527.67	0	18.7579	15.7948	1.0558	0.99369	0	0	527.67	0	0	15.7948	12.1926	0
6.31635	0	0	1.75056	0	0	0	0	675.558	0	1.75056	16.6499	0	0	0	13.6871	675.558	0	0	16.6499	1.13786	0
6.32155	8.79263	13.1889	13.1889	0	0	0	0	1174.47	13.1889	13.1889	20.5171	0	0	0	1.81106	1174.47	0	19.3438	20.5171	0	0
6.32675	1.46804	2.20206	15	0	0	0	0	1409.08	2.20206	15	27.8256	0	0	0	0	1409.08	0	3.22968	27.8256	0	0
6.33195	10.7325	0	2.61631	0	0	0	0	792.397	0	2.61631	95.8719	0	0	0	0	792.397	0	0	95.8719	0	0
6.33715	2.66468	0	0	0	0	0	0	704.496	0	0	55.9383	0	0	0	0	704.496	12.7204	0	55.9383	0	0
6.34235	0	34.0362	0	12.3768	0	0	0	162.365	34.0362	0	9.51093	0	0	0	0	162.365	3.62321	0	9.51093	0	0
6.34755	0	30.5	11.25	4	0	0	0	291	30.5	11.25	0	0	0	0	0	291	0	0	0	0	0
6.35275	0	7.03158	4.05668	0	0	0	0	303.372	7.03158	4.05668	38.6664	0	0	0	0	303.372	0	0	38.6664	0	0
6.35795	10.6278	0	27.6323	12.7534	46.7623	0	0	79.2825	0	27.6323	15.4484	46.7623	0	0	0	79.2825	0	0	15.4484	0	0
6.36315	4.70179	0	12.2247	5.64215	20.6879	0	0	119.459	0	12.2247	0	20.6879	0	0	0	119.459	0	0	0	0	0
6.36835	225.536	386.231	203.547	116.715	991.797	138.141	16.3514	185.841	386.231	203.547	138.141	991.797	138.141	16.3514	230.047	185.841	76.1185	149.982	138.141	219.334	16.3514
6.37355	215.579	378.862	194.56	111.562	958.153	132.042	15.6295	137.83	378.862	194.56	132.042	958.153	132.042	15.6295	219.891	137.83	72.758	143.36	132.042	209.651	15.6295
6.37875	22.7993	11.7926	10.0843	0	12.3542	0	0	39.8702	11.7926	10.0843	0	12.3542	0	0	24.1146	39.8702	0	0	0	9.64585	0
6.38395	29.9477	0	13.2461	0	0	0	0	3.39267	0	13.2461	0	0	0	0	31.6754	3.39267	0	0	0	12.6702	0
6.38915	7.79206	0	0	0	5.33141	21.7357	0	4.71913	0	0	0	5.33141	21.7357	0	0	4.71913	0	6.15163	0	0	0
6.39435	11.5316	0	28.3012	0	7.89006	32.1672	0	28.6943	0	28.3012	21.619	7.89006	32.1672	0	0	28.6943	0	9.10391	21.619	0	0
6.39955	12.5454	0	44.6281	0	0	0	0	45.248	0	44.6281	34.0909	0	0	0	0	45.248	0	0	34.0909	0	0
6.40475	20.8326	0	0	0	0	0	0	80.0097	0	0	56.7811	0	0	0	0	80.0097	0	0	56.7811	0	0
6.40995	0	4.81313	0	0	3.78174	0	5.15692	142.397	4.81313	0	101.056	3.78174	0	5.15692	0	142.397	0	0	101.056	0	5.15692
6.41515	0	9.47995	11.9459	0	7.44853	0	10.1571	174.022	9.47995	11.9459	102.993	7.44853	0	10.1571	0	174.022	0	0	102.993	0	10.1571
6.42035	0	0	25.6312	0	0	3.99444	0	580.481	0	25.6312	359.866	0	3.99444	0	0	580.481	0	2.76538	359.866	0	0
6.42555	0	0	0	0	0	9.26778	0	694.384	0	0	467.503	0	9.26778	0	0	694.384	0	6.41616	467.503	0	0
6.43075	0	4.88339	0	0	0	0	0	542.882	4.88339	0	368.722	0	0	0	0	542.882	0	0	368.722	0	0
6.43595	0	13.4138	0	8.4081	0	0	0	127.395	13.4138	0	97.3301	0	0	0	7.64373	127.395	0	0	97.3301	0	0
6.44115	0	0	10.8856	25.1908	0	0	0	381.679	0	10.8856	291.603	0	0	0	22.9007	381.679	0	0	291.603	0	0
6.44635	0	0	35.8088	0	5.53871	0	0	82.859	0	35.8088	38.5494	5.53871	0	0	0.22155	82.859	0	3.98787	38.5494	7.08954	0
6.45155	0	3.35259	0	0	19.7616	0	0	300.662	3.35259	0	137.541	19.7616	0	0	0.79046	300.662	0	14.2283	137.541	25.2948	0
6.45675	0	12.8	0	0	0	0	0	45.8	12.8	0	19	0	0	0	0	45.8	0	0	19	0	0
6.46195	0	0	0	0	0	0	0	107.749	0	0	80.191	0	0	0	0	107.749	0	0	80.191	0	0
6.46715	0	0	0	0	0	0	0	8.38506	0	0	35.3758	0	0	0	2.49768	8.38506	0	0	35.3758	0	0
6.47235	0	0	0	0	0	1.8923	0	38.9147	0	0	99.3567	0	1.8923	0	11.5916	38.9147	0	0	99.3567	0	0
6.47755	0	0	0.9938	0	0	9.17803	0	2.15324	0	0.9938	3.47832	0	9.17803	0	0	2.15324	0	0	3.47832	0	0
6.48275	5.73048	0	5.04492	0	0	0	2.06934	14.5918	0	5.04492	17.6572	0	0	2.06934	4.29786	14.5918	0	0	17.6572	0	2.06934
6.48795	30.4991	0	0	0	0	0	11.0136	32.6265	0	0	2.13923	0	0	11.0136	22.8743	32.6265	0	0	2.13923	0	11.0136
6.49315	0	0	0	0	0	0	0	73.4796	0	0	11.9618	0	0	0	0	73.4796	0	0	11.9618	0	0
6.49835	0	0	0	0	0	0	0	3.07645	0	0	2.40765	0	0	0	0	3.07645	0	0	2.40765	0	0
6.50355	0	0	0	0	0	0	0	24.2657	0	0	15.7217	0	0	0	0	24.2657	0	0	15.7217	0	0
6.50875	0	0	1.37989	0	0	0	0	29.2053	0	1.37989	0	0	0	0	0	29.2053	0	0.22998	0	0	0
6.51395	0.86975	0	11.1972	0	5.75372	0	0	1.13736	0	11.1972	0	5.75372	0	0	0	1.13736	0	1.86619	0	0	0
6.51915	8.62566	0	4.03786	0	57.062	0	0	11.2797	0	4.03786	0	57.062	0	0	0	11.2797	0	0.67298	0	0	0
6.52435	7.35082	7.38739	8.69104	0	48.6285	0	0	12.6545	7.38739	8.69104	0	48.6285	0	0	0	12.6545	0	0	0	0	0
6.52955	0	9.71362	11.4278	0	0	0	0	3.99973	9.71362	11.4278	0	0	0	0	0	3.99973	0	0	0	14.1441	0
6.53475	0	0	0	0	92.9642	0	0	0	0	0	0	92.9642	0	0	0	0	0	0	0	19.7194	0
6.53995	9.91019	0	0	0	146.213	0	0	0	0	0	0	146.213	0	0	5.8727	0	0	0	0	0	0
6.54515	17.3992	0	0	0	0	0	0	0	0	0	0	0	0	0	10.3106	0	0	0	0	0	0
6.55035	4.48438	5.17429	0	0	0	0	0	0	5.17429	0	0	0	0	0	0	0	0	0	0	0	0
6.55555	11.328	9.98406	7.35672	7.69112	0	9.3631	0	0	9.98406	7.35672	0	0	9.3631	0	0	0	0	0	0	0	0
6.56075	9.63488	0	26.5777	15.4796	65.0681	18.8447	0	0	0	26.5777	0	65.0681	18.8447	0	0	0	0	7.52044	0	0	0
6.56595	14.2738	0	29.631	0	135.628	0	0	7.64283	0	29.631	0	135.628	0	0	15.6041	7.64283	0	15.6756	0	0	0
6.57115	11.7116	0	17.5554	0	0	0	0	16.5341	0	17.5554	0	0	0	0	33.757	16.5341	4.04405	0	0	0	0
6.57635	0	0	14.6857	0	1.20272	8.71969	0	8.41901	0	14.6857	0	1.20272	8.71969	0	0	8.41901	9.09117	0	0	0	0
6.58155	0	0	24.4803	18.4322	29.6323	45.9922	0	19.9359	0	24.4803	9.50412	29.6323	45.9922	0	0	19.9359	0	0	9.50412	13.2482	0
6.58675	0	0	61.5227	52.9519	67.3131	75.5708	2.48583	0	0	61.5227	29.1332	67.3131	75.5708	2.48583	10.2195	0	0	3.59065	29.1332	33.2946	2.48583
6.59195	4.28027	0	4.28027	17.5796	9.09558	36.0446	11.6752	0	0	4.28027	13.9172	9.09558	36.0446	11.6752	27.1019	0	5.88538	9.52228	13.9172	0	11.6752
6.59715	16.7809	0	11.8351	0	25.1495	12.5747	14.0541	3.38402	0	11.8351	0	25.1495	12.5747	14.0541	0	3.38402	16.2732	0	0	0	14.0541
6.60235	37.5639	0	25.588	13.7975	26.5915	16.0552	0	14.5052	0	25.588	0	26.5915	16.0552	0	0	14.5052	3.51208	0	0	8.27847	0
6.60755	70.6985	7.91345	77.5403	41.8109	83.6985	55.1273	0	21.8776	7.91345	77.5403	0	83.6985	55.1273	0	19.6637	21.8776	19.0358	3.11742	0	25.0865	0
6.61275	0	25.6542	3.11641	0	10.1062	20.9898	0	24.0994	25.6542	3.11641	0	10.1062	20.9898	0	63.7467	24.0994	27.209	10.1062	0	0	0
6.61795	0	0	11.1645	0	0	0	0	0	0	11.1645	0	0	0	0	0	0	0	0	0	0	0
6.62315	36.9057	0	24.4145	5.86706	17.0334	0	0	0	0	24.4145	0	17.0334	0	0	0	0	0	5.48854	0	7.19188	0
6.62835	167.069	18.282	115.627	43.188	80.3511	6.26329	0	30.8086	18.282	115.627	3.38556	80.3511	6.26329	0	28.4387	30.8086	15.5736	32.5548	3.38556	36.1379	0
6.63355	26.0502	93.9125	43.9437	89.4391	28.6552	32.1286	0	159.091	93.9125	43.9437	17.3668	28.6552	32.1286	0	145.881	159.091	79.8873	43.417	17.3668	26.3417	0
6.63875	0	0.88892	3.55568	0	0	0	0	7.11135	0.88892	3.55568	0	0	0	0	0	7.11135	1.66621	0	0	19.5562	0
6.64395	1.71534	0	0	0	0	0	0	0	0	0	0	0	0	0	0	0	13.4865	0	0	0	0
6.64915	15.5576	0	0.42424	0.50909	1.27272	1.27272	0	0	0	0.42424	0	1.27272	1.27272	0	7.12723	0	0	0	0	1.10302	0
6.65435	0	0	4.66877	5.60253	14.0063	14.0063	0	0	0	4.66877	0	14.0063	14.0063	0	78.4354	0	0	0	0	12.1388	0
6.65955	0	0	0	0	0	0	0	0	0	0	0	0	0	0	0	0	0	0	0	0	0
6.66475	0.17469	0.72371	0	0.32442	0	0	0	0.77362	0.72371	0	0	0	0	0	2.99465	0.77362	0.49911	0	0	0.39929	0
6.66995	6.97816	28.9095	0	12.9595	0	0	0	30.9033	28.9095	0	0	0	0	0	119.626	30.9033	19.9376	0	0	15.9501	0
6.67515	54.3239	0.992	72.4345	59.3581	125.553	8.69214	0	1.06042	0.992	72.4345	0	125.553	8.69214	0	77.5051	1.06042	17.1026	21.2475	0	0.54731	0
6.68035	2.66184	0	3.56496	2.8995	6.17927	0.4278	0	0	0	3.56496	0	6.17927	0.4278	0	3.61249	0	0.80806	1.04572	0	0	0
6.68555	0	0	36.7719	0	0	0	0	13.2002	0	36.7719	0	0	0	0	24.5146	13.2002	0	0	0	2.82861	0
6.69075	0	0	2.94386	36.0561	39.7542	0.92452	0	26.0187	0	2.94386	24.0374	39.7542	0.92452	0	14.9058	26.0187	4.62258	0	24.0374	0.22645	0
6.69595	33.0942	0	12.5221	16.6391	248.721	39.4608	0	2.85019	0	12.5221	2.74462	248.721	39.4608	0	13.1056	2.85019	0.52781	4.47219	2.74462	0	0
6.70115	4.65371	0	1.76086	20.9938	34.3368	15.1506	0	0	0	1.76086	0	34.3368	15.1506	0	1.63509	0	0	0.62888	0	0	0
6.70635	0	0	0	3.18273	0	13.566	11.1193	11.9746	0	0	0	0	13.566	11.1193	0	11.9746	0	1.71066	0	0	11.1193
6.71155	20.9132	0	0	12.5479	0	2.28862	2.12515	4.7982	0	0	4.18264	0	2.28862	2.12515	64.4126	4.7982	0	17.0575	4.18264	0	2.12515
6.71675	4.75045	0	0	16.62	2.42995	0	0	12.7198	0	0	0.95009	2.42995	0	0	14.6314	12.7198	0	10.2802	0.95009	0	0
6.72195	0	0	0	3.62413	0.63955	0	0	3.19776	0	0	0	0.63955	0	0	0	3.19776	0	1.70547	0	10.2286	0
6.72715	9.91273	0	0	28.2132	0	0	0	70.1516	0	0	0	0	0	0	0	70.1516	0	17.5379	0	3.08727	0
6.73235	131.744	24.491	0	9.54044	0	0	0	55.6346	24.491	0	0	0	0	0	0	55.6346	0	35.6165	0	0	0
6.73755	68.0523	19.3424	21.5646	0	127.231	10.0635	0	12.0907	19.3424	21.5646	0	127.231	10.0635	0	0	12.0907	0	16.9978	0	0	0
6.74275	8.09025	4.19495	8.98917	0	70.5451	4.19495	0	0	4.19495	8.98917	0	70.5451	4.19495	0	23.8123	0	0	5.89892	0	0	0
6.74795	126.134	0	0	40.6884	8.04649	0	0	0	0	0	0	8.04649	0	0	10.9432	0	0	15.8503	0	0	0
6.75315	89.7428	0	0	47.4734	21.0975	9.23015	0	8.57085	0	0	25.0532	21.0975	9.23015	0	0	8.57085	29.6683	17.0442	25.0532	22.4161	0
6.75835	150.975	0	0	61.5272	11.4728	5.01934	0	4.66082	0	0	13.6239	11.4728	5.01934	0	0	4.66082	16.1336	9.22672	13.6239	12.1898	0
6.76355	96.4332	0	0	46.4795	58.5918	12.9519	0	46.2567	0	0	17.2692	58.5918	12.9519	0	27.754	46.2567	0	2.29947	17.2692	0	0
6.76875	175.437	0	0	96.7755	38.3601	8.4796	0	30.2843	0	0	11.3061	38.3601	8.4796	0	18.1706	30.2843	0	10.1356	11.3061	0	0
6.77395	212.123	0	47.1364	61.3569	83.4826	0.56791	0	9.65445	0	47.1364	7.38282	83.4826	0.56791	0	54.5192	9.65445	0	7.34555	7.38282	9.65445	0
6.77915	126.211	3.73914	53.6211	20.8323	68.4781	0.46584	0	17	3.73914	53.6211	24.7516	68.4781	0.46584	0	44.7204	17	0	0	24.7516	7.91924	0
6.78435	204.151	3.54274	149.498	71.1031	43.9566	94.8276	0	16.5061	3.54274	149.498	17.7137	43.9566	94.8276	0	42.4749	16.5061	1.97558	18.768	17.7137	7.9023	0
6.78955	169.071	0	146.599	55.6435	47.618	102.727	8.36939	8.56055	0	146.599	0	47.618	102.727	8.36939	46.0129	8.56055	2.14014	20.3313	0	8.56055	8.36939
6.79475	31.8032	15.4473	0	0	0	0	9.82202	10.904	15.4473	0	5.90632	0	0	9.82202	0	10.904	0	1.363	5.90632	0	9.82202
6.79995	235.864	19.2758	550.427	79.6841	69.2905	440.428	0	20.1024	19.2758	550.427	13	69.2905	440.428	0	0	20.1024	0	22.0549	13	29.0154	0
6.80515	266.632	0	748.101	108.301	94.1747	606.004	9.87379	8.82888	0	748.101	7.6517	94.1747	606.004	9.87379	0	8.82888	0	27.6638	7.6517	48.898	9.87379
6.81035	29.413	0	0	0.79495	0	10.8455	14.4606	0	0	0	8.34693	0	10.8455	14.4606	0	0	0	0	8.34693	13.8581	14.4606
6.81555	104.433	5.19579	1350.16	71.0298	81.277	658.38	4.08241	18.5564	5.19579	1350.16	13.2063	81.277	658.38	4.08241	24.4944	18.5564	7.05143	11.505	13.2063	5.56692	4.08241
6.82075	103.176	9.25939	2420.68	124.34	144.843	1173.3	7.27524	33.0693	9.25939	2420.68	0	144.843	1173.3	7.27524	43.6514	33.0693	12.5663	20.5029	0	9.92078	7.27524
6.82595	7.79783	0	29.0289	5.52347	0	0	0	5.19856	0	29.0289	0	0	0	0	0	5.19856	0	0	0	0	0
6.83115	104.04	0	1225.56	16.3913	27.3903	606.542	0	11.1306	0	1225.56	0	27.3903	606.542	0	0	11.1306	0	13.3908	0	2.43469	0
6.83635	207.071	0	2905.49	10.8225	64.9353	1437.95	0	0	0	2905.49	0	64.9353	1437.95	0	0	0	0	31.7461	0	5.77202	0
6.84155	3.97473	0	5.56462	5.03466	0	0	0	0.79495	0	5.56462	0	0	0	0	0	0.79495	7.15451	0	0	0	0
6.84675	11.249	0	15.7486	14.2487	0	0	0	5.75075	0	15.7486	0	0	0	0	0	5.75075	20.2482	0	0	0	0
6.85195	10.9548	0	3.57221	5.00109	0	4.76294	0	10.6659	0	3.57221	3.81035	0	4.76294	0	0	10.6659	0	0	3.81035	1.90518	0
6.85715	40.5307	0	11.5817	16.2144	0	18.4048	0	14.1289	0	11.5817	12.3538	0	18.4048	0	0	14.1289	0	0	12.3538	6.17691	0
6.86235	85.33	0	209.329	17.4264	57.8046	85.8932	0	85.8019	0	209.329	0	57.8046	85.8932	0	5.52544	85.8019	0	1.06258	0	6.80054	0
6.86755	306.271	0	799.749	66.5781	220.845	289.046	0	142.968	0	799.749	1.3165	220.845	289.046	0	21.1101	142.968	0	4.05964	1.3165	25.9817	0
6.87275	205.714	0	1.17004	2.34007	0	0	0	7.49567	0	1.17004	5.82996	0	0	0	0	7.49567	0	0	5.82996	5.34874	0
6.87795	0	0	5.94984	11.8997	0	0	0	11.5517	0	5.94984	6.45096	0	0	0	2.10031	11.5517	0	0	6.45096	27.1993	0
6.88315	2.4922	0	40.8721	2.61681	14.4548	61.3081	0	92.9501	0	40.8721	41.0062	14.4548	61.3081	0	25.0903	92.9501	0	0	41.0062	1.49532	0
6.88835	21.739	0	296.311	18.9711	104.793	445.916	0	192.537	0	296.311	24.3914	104.793	445.916	0	96.5269	192.537	0	1.64242	24.3914	10.8406	0
6.89355	38.2076	0	11.2773	2.76743	0	18.5285	0	70.7419	0	11.2773	0	0	18.5285	0	33.5093	70.7419	0	16.7924	0	5.32731	0
6.89875	38.9249	0	154.75	37.9756	0	62.6597	0	0	0	154.75	0	0	62.6597	0	0	0	0	13.2914	0	73.1029	0
6.90395	0	0	0.56859	0	0	0	0	4.85199	0	0.56859	1.36462	0	0	0	0	4.85199	0	0	1.36462	0	0
6.90915	0.72969	0	16.1277	0.35379	0	0	0	126.076	0	16.1277	35.204	0	0	0	0.44224	126.076	0	0.42013	35.204	0.33168	0
6.91435	32.8736	0	65.7789	16.0758	0	0.23375	0	40.741	0	65.7789	0	0	0.23375	0	19.8737	40.741	0.22744	18.88	0	15.3854	0
6.91955	13.1895	0	31.3317	27.8863	0	36.6494	0	0.38854	0	31.3317	0	0	36.6494	0	0.18953	0.38854	35.6588	0.18005	0	75.4219	0
6.92475	0.36842	0	88.3279	39.6599	0	91.413	0	0	0	88.3279	0	0	91.413	0	0	0	1.02024	0	0	9.92713	0
6.92995	164.866	70.9198	123.157	89.736	171.313	141.815	0	120.656	70.9198	123.157	51.578	171.313	141.815	0	353.678	120.656	0	54.3412	51.578	13.5262	0
6.93515	19.5113	8.39314	13.7342	10.2462	20.2743	15.9143	6.23699	14.2792	8.39314	13.7342	22.1421	20.2743	15.9143	6.23699	41.8567	14.2792	0	30.4881	22.1421	1.52603	6.23699
6.94035	12.9036	0	0	0	0	0	0.97832	1676.61	0	0	979.748	0	0	0.97832	0	1676.61	0	8.07472	979.748	0	0.97832
6.94555	175.369	0	707.609	13.2263	0	81.8379	0	371.761	0	707.609	196.931	0	81.8379	0	0	371.761	0	3.34671	196.931	0	0
6.95075	52.291	10.6661	153.681	2.87255	0	17.7739	20.5116	41	10.6661	153.681	50.0484	0	17.7739	20.5116	29.5368	41	13.9479	12.0251	50.0484	14.7684	20.5116
6.95595	3.37112	2.4347	0	0	0	0	4.68211	7.67866	2.4347	0	11.4243	0	0	4.68211	6.74223	7.67866	3.18383	57.8867	11.4243	3.37112	4.68211
6.96115	84.3372	0	69.4541	40.5149	131.467	14.883	0	50.4369	0	69.4541	109.142	131.467	14.883	0	53.7443	50.4369	0	11.7752	109.142	0	0
6.96635	16.7756	0	24.6772	22.2629	26.1502	2.96041	0	10.0325	0	24.6772	21.7096	26.1502	2.96041	0	10.6904	10.0325	10.8619	0	21.7096	0	0
6.97155	42.489	0	1.7274	2.25891	0	0	83.2438	143.075	0	1.7274	130.068	0	0	83.2438	0	143.075	1.7274	0	130.068	0	83.2438
6.97675	22.795	0	116.567	22.5905	0	47.8919	20.9994	15.9025	0	116.567	14.4568	0	47.8919	20.9994	0	15.9025	0	0	14.4568	0	20.9994
6.98195	1.44278	18.5572	9.30591	1.80347	0	18.6691	0.9378	0	18.5572	9.30591	0	0	18.6691	0.9378	0	0	0	0	0	0	0.9378
6.98715	0	0.66565	0	0	0	0.53252	0	46.4024	0.66565	0	166.275	0	0.53252	0	0	46.4024	0	0	166.275	0	0
6.99235	0	0	0	0	0	9.7425	33.1245	1.23599	0	0	4.42898	0	9.7425	33.1245	0	1.23599	0	0	4.42898	0	33.1245
6.99755	0	12	0	0	38.5	12	17	0	12	0	0	38.5	12	17	0	0	0	0	0	0	17
7.00275	3.18271	23.384	7.80276	0.33367	76.6407	19.5697	0	6.23707	23.384	7.80276	0.71868	76.6407	19.5697	0	9.72778	6.23707	0	2.13036	0.71868	0	0
7.00795	120.395	0	295.161	12.622	61.1683	224.284	0	236.546	0	295.161	31.4307	61.1683	224.284	0	367.981	236.546	0	80.6159	31.4307	1.39556	0
7.01315	0.07654	0	0.84191	0.53576	0	0	0	20.1964	0	0.84191	140.413	0	0	0	0.57403	20.1964	0.49749	0.96173	140.413	46.2014	0
7.01835	1.93602	0	22.4479	13.5521	0	0.8958	0	0	0	22.4479	0	0	0.8958	0	14.5201	0	12.5841	0.4159	0	0.96801	0
7.02355	0	0	34.9667	0	0	27.1964	0	0.40182	0	34.9667	0	0	27.1964	0	0	0.40182	0	12.6269	0	0	0
7.02875	0	0	0.08957	0	0	0	0	14	0	0.08957	0.22393	0	0	0	0.20154	14	0	0	0.22393	0	0
7.03395	0	0.42981	4.16819	0	0	0	0	13.7384	0.42981	4.16819	9.81313	0	0	0	8.83181	13.7384	0.24294	0.28031	9.81313	0.41112	0
7.03915	0	22.8581	12.9445	0	0	0	0	0.08637	22.8581	12.9445	0.0617	0	0	0	0.05553	0.08637	12.9198	14.9075	0.0617	21.8643	0
7.04435	1000.32	0.85624	450.099	0	121.309	620.988	0	47.1758	0.85624	450.099	0	121.309	620.988	0	308.087	47.1758	0.48396	58.3248	0	22	0
7.04955	72.9484	0	26.4276	0	7.13036	69.52	0	2.77292	0	26.4276	0	7.13036	69.52	0	31.3166	2.77292	0	3.39541	0	1.24498	0
7.05475	1.21904	0	0	0	0	2.84443	0	44.0991	0	0	0	0	2.84443	0	1.13777	44.0991	0	11.9435	0	0	0
7.05995	36.201	0	0	31.6759	16.2904	0	0	23.5643	0	0	0	16.2904	0	0	12.6703	23.5643	13.5754	14.8101	0	4.52513	0
7.06515	369.01	0	1390.53	28.7923	198.024	822.082	0	224.082	0	1390.53	73.606	198.024	822.082	0	128.4	224.082	30.0759	26.5286	73.606	0.5659	0
7.07035	67.9569	0	251.55	19.2933	28.5824	119.891	0	43.6517	0	251.55	10.7346	28.5824	119.891	0	18.4945	43.6517	4.13863	29.7413	10.7346	39.1801	0
7.07555	6.67629	0	19.0067	2.51444	0	0	0	1.81599	0	19.0067	17.2062	0	0	0	0	1.81599	0	4.19074	17.2062	6.2861	0
7.08075	0.77301	0	2.00984	0	0	0	0	0	0	2.00984	3.09206	0	0	0	0	0	0	0	3.09206	0	0
7.08595	0	7.53786	0	0	0	0	0	41.877	7.53786	0	0	0	0	0	0	41.877	14.2382	0	0	0	0
7.09115	296.976	1.63695	543.229	75.2667	63.8131	213.528	0	153.901	1.63695	543.229	27.816	63.8131	213.528	0	39.2696	153.901	3.09202	43.3602	27.816	4.09058	0
7.09635	127.428	16.8265	244.138	18.2838	33.9305	51.8702	0	35.1763	16.8265	244.138	6.75704	33.9305	51.8702	0	9.53935	35.1763	0	24.9558	6.75704	13.0126	0
7.10155	43.0795	4.50515	73.2351	33.7752	4.93421	36.9171	0	0	4.50515	73.2351	0	4.93421	36.9171	0	0	0	0	3.86155	0	95.9033	0
7.10675	8.02661	0	12.2629	9.58734	0	10.4792	0	10.1015	0	12.2629	0	0	10.4792	0	0	10.1015	0	0	0	26.3094	0
7.11195	302.504	0	0	46.1318	0	0	0	82.5758	0	0	0	0	0	0	0	82.5758	0	0	0	0	0
7.11715	101.931	0	0	15.5445	0	0	0	26.757	0	0	0	0	0	0	0	26.757	0	0	0	0	0
7.12235	68.6124	0	411.675	32.5379	16.2689	37.4893	0	9.90283	0	411.675	0.70734	16.2689	37.4893	0	0	9.90283	0	72.1492	0.70734	106.809	0
7.12755	30.0576	0	180.345	14.2541	7.12706	27.4653	27.6051	73.351	0	180.345	62.4214	7.12706	27.4653	27.6051	0	73.351	0	31.607	62.4214	46.7907	27.6051
7.13275	83.538	8.90159	10.2711	0	10.2711	23.5321	12.6105	624.509	8.90159	10.2711	370.743	10.2711	23.5321	12.6105	262.939	624.509	0	104.765	370.743	23.9658	12.6105
7.13795	160.3	4.26489	573.375	45.0194	4.92103	124.43	0	298.218	4.26489	573.375	164.034	4.92103	124.43	0	125.978	298.218	0	73.0402	164.034	60.5334	0
7.14315	88.3333	0	282	22.3333	0	57.3333	0	7	0	282	0	0	57.3333	0	0	7	0	11.3333	0	24.3333	0
7.14835	172.277	9.18718	63.6541	24.2804	19.6868	94.4968	0	390.455	9.18718	63.6541	393.736	19.6868	94.4968	0	406.205	390.455	0	244.773	393.736	11.1559	0
7.15355	83.341	4.86156	33.6837	26.5561	10.4176	50.0046	0	217.713	4.86156	33.6837	216.185	10.4176	50.0046	0	214.95	217.713	0	129.526	216.185	5.90332	0
7.15875	29.0493	0	473.182	17.1268	0	65.1996	10.3287	6.0258	0	473.182	4.25351	0	65.1996	10.3287	0	6.0258	0	55.5165	4.25351	81.9837	10.3287
7.16395	16.611	0	288.87	5.537	0	37.2825	5.90614	2615.57	0	288.87	1916.57	0	37.2825	5.90614	0	2615.57	0	31.7455	1916.57	46.88	5.90614
7.16915	70.1246	12.9177	52.99	39.9833	4.30589	0	0	1917.39	12.9177	52.99	1408.53	4.30589	0	0	258.354	1917.39	0	110.108	1408.53	0	0
7.17435	82.2287	31.7903	264.622	26.0352	20.7875	67.1393	0	209.483	31.7903	264.622	155.811	20.7875	67.1393	0	168.227	209.483	15.5859	137.637	155.811	56.9485	0
7.17955	63.9369	16.0924	240.346	0	38.2233	46.214	0	0	16.0924	240.346	0	38.2233	46.214	0	0	0	10.7282	58.8984	0	48.01	0
7.18475	46.6609	7.96317	67.2947	0	18.9729	35.2655	0	1051.71	7.96317	67.2947	993.689	18.9729	35.2655	0	0	1051.71	0	24.1376	993.689	6.46804	0
7.18995	24.2416	6.24164	16.7833	0	0	39.2791	0	824.342	6.24164	16.7833	778.867	0	39.2791	0	0	824.342	0	11.1458	778.867	0	0
7.19515	8.07739	16.5377	6.73116	0	0	19.3462	154.352	0	16.5377	6.73116	0	0	19.3462	154.352	0.55126	0	0	0	0	9.37136	154.352
7.20035	64.8303	33.2147	93.7628	69.6524	210.565	193.202	129.98	6.96524	33.2147	93.7628	0	210.565	193.202	129.98	12.2515	6.96524	0	36.4335	0	52.362	129.98
7.20555	59.3587	17.6604	85.8494	63.7738	192.793	169.246	0	220.848	17.6604	85.8494	182.377	192.793	169.246	0	10.7925	220.848	0	33.3586	182.377	40.7171	0
7.21075	8.88601	0	14.3164	0	73.5564	0	0	215.141	0	14.3164	197.064	73.5564	0	0	26.1644	215.141	6.41768	47.3921	197.064	0	0
7.21595	725.444	1002.87	2115.38	232.281	439.812	291.734	0	4.46088	1002.87	2115.38	17.252	439.812	291.734	0	28.5736	4.46088	7.00862	213.523	17.252	223.525	0
7.22115	918.588	1285.22	2672.06	292.529	452.724	367.403	0	52.8327	1285.22	2672.06	38.1822	452.724	367.403	0	6.29377	52.8327	5.87419	215.894	38.1822	283.599	0
7.22635	38.6223	51.4149	81.8512	141.076	428.379	233.013	8.71816	71.8427	51.4149	81.8512	54.9385	428.379	233.013	8.71816	9.0558	71.8427	13.6037	25.4335	54.9385	58.1015	8.71816
7.23155	21.8307	30.563	66.1159	222.05	674.258	366.756	13.7222	0	30.563	66.1159	0	674.258	366.756	13.7222	0	0	8.10856	12.4747	0	91.9669	13.7222
7.23675	0	0	0	30.8347	0	0	0	4.18743	0	0	5.32946	0	0	0	0	4.18743	0	0	5.32946	17.8068	0
7.24195	0	0	1.54333	49.7476	0	0	0	30.6775	0	1.54333	29.0475	0	0	0	0	30.6775	0	0	29.0475	14.74	0
7.24715	0	0	2.45868	0	0	7.70661	0	38.1095	0	2.45868	32.5775	0	7.70661	0	0	38.1095	0	0	32.5775	3.08264	0
7.25235	5.3223	23.19	0	0.38016	0	12.3967	0	21.6694	23.19	0	70.7106	0	12.3967	0	65.3883	21.6694	108.347	48.2809	70.7106	50.5784	0
7.25755	18.8861	49.7244	9.77221	0.62415	0	0	80.057	69.4032	49.7244	9.77221	143.904	0	0	80.057	155.838	69.4032	253.804	159.699	143.904	135.786	80.057
7.26275	80.5965	307.445	553.15	40.55	22.2143	161.142	137.894	86.8265	307.445	553.15	73.6474	22.2143	161.142	137.894	83.5135	86.8265	148.051	170.276	73.6474	274.13	137.894
7.26795	123.274	561.275	1054.64	79.1983	74.5188	345.859	4.04715	55.7832	561.275	1054.64	50.2737	74.5188	345.859	4.04715	0	55.7832	33.7454	62.6039	50.2737	330.567	4.04715
7.27315	0	0	16.2093	0	70.475	70.475	9.16175	0	0	16.2093	9.15276	70.475	70.475	9.16175	0	0	0	1.4095	9.15276	0	9.16175
7.27835	6.88184	0	37.506	9.80662	0	0	0	0	0	37.506	25.6666	0	0	0	0	0	0	3.44092	25.6666	15.14	0
7.28355	30.7462	0	167.567	43.8133	0	0	0	0	0	167.567	7.17172	0	0	0	0	0	0	15.3731	7.17172	67.6416	0
7.28875	26.8688	0	212.628	25.9627	21.4873	72.8182	0	15.5186	0	212.628	0	21.4873	72.8182	0	0	15.5186	0	11.0469	0	48.0097	0
7.29395	19.7157	0	104.916	2.14056	15.412	61.3798	0	11.1309	0	104.916	15.441	15.412	61.3798	0	0	11.1309	0	2.14056	15.441	8.99034	0
7.29915	535.697	536.896	340.361	306.65	486.82	443.452	31.491	7041.6	536.896	340.361	9397.38	486.82	443.452	31.491	23830.4	7041.6	17233.8	13119.4	9397.38	8627.5	31.491
7.30435	1155.65	1589.69	1001.96	954.76	1214.69	1026.18	128.024	7804.86	1589.69	1001.96	10367.2	1214.69	1026.18	128.024	25886.9	7804.86	18614.3	14355.4	10367.2	9365.44	128.024
7.30955	946.535	1643.61	1852.49	888.348	1105.63	1331.16	126.648	455.651	1643.61	1852.49	498.851	1105.63	1331.16	126.648	657.364	455.651	351.353	554.351	498.851	347.85	126.648
7.31475	240.026	453.025	1583.66	75.2897	314.147	936.939	0	85.5857	453.025	1583.66	12.87	314.147	936.939	0	0	85.5857	30.8881	86.2292	12.87	192.407	0
7.31995	176.485	0	445.3	167.626	63.2924	129.468	0	0	0	445.3	0	63.2924	129.468	0	0	0	0	4.42915	0	0.3407	0
7.32515	349.697	0	882.343	332.144	0	256.534	0	0	0	882.343	0	0	256.534	0	0	0	0	8.77617	0	0.67509	0
7.33035	93.0182	137.772	128.704	100.916	90.6781	77.2227	0.87753	1645.08	137.772	128.704	2122.45	90.6781	77.2227	0.87753	5395.93	1645.08	4093.09	3612.79	2122.45	2169.55	0.87753
7.33555	336.57	445.613	435.299	317.497	329.981	272.462	26.0366	4334.66	445.613	435.299	5575.5	329.981	272.462	26.0366	14179.4	4334.66	10727.2	9549	5575.5	5699.36	26.0366
7.34075	402.667	642.516	772.381	219.094	449.648	411.321	80.5575	353.14	642.516	772.381	133.919	449.648	411.321	80.5575	571.111	353.14	345.715	400.437	133.919	144.813	80.5575
7.34595	402.4	1516.01	1919.05	165.255	584.437	744.179	0	1039.2	1516.01	1919.05	220.856	584.437	744.179	0	1457.36	1039.2	1139.32	261.654	220.856	286.121	0
7.35115	237.354	26.7052	314.016	39.5974	57.0217	49.7269	0	9.20869	26.7052	314.016	88.4034	57.0217	49.7269	0	58.9356	9.20869	0	130.763	88.4034	288.232	0
7.35635	32.3302	1.12263	0	0	33.2076	0.92452	0	5.21691	1.12263	0	2.57544	33.2076	0.92452	0	0.92452	5.21691	0	1.2547	2.57544	0	0
7.36155	35.2502	16.196	0	0	20.9596	13.3379	0	77.2029	16.196	0	37.1556	20.9596	13.3379	0	13.3379	77.2029	0	19.5202	37.1556	0	0
7.36675	4.54874	3.41155	4.20126	7.58123	3.53791	0	3.63267	40.5578	3.41155	4.20126	1.57942	3.53791	0	3.63267	1.29513	40.5578	0.8213	29.7473	1.57942	0.50542	3.63267
7.37195	147.659	114.799	186.578	238.282	112.948	37.2397	113.296	47.7233	114.799	186.578	54.6809	112.948	37.2397	113.296	73.6033	47.7233	45.3605	26.0587	54.6809	20.4291	113.296
7.37715	375.654	538.482	3525.28	131.207	172.024	2357.81	7.14491	1339.08	538.482	3525.28	346.367	172.024	2357.81	7.14491	2105.25	1339.08	1251.8	278.976	346.367	296.423	7.14491
7.38235	79.4607	68.8942	706.02	49.0163	53.7052	343.937	0	199.481	68.8942	706.02	95.5232	53.7052	343.937	0	301.351	199.481	155.578	136.213	95.5232	270.367	0
7.38755	164.633	1.28184	66.4342	47.7182	333.148	11.8214	0	7.4062	1.28184	66.4342	20.1213	333.148	11.8214	0	9.68503	7.4062	1.99398	144.442	20.1213	37.7431	0
7.39275	448.559	12.2396	3.86459	18.809	747.555	35.9028	0	395.746	12.2396	3.86459	349.18	747.555	35.9028	0	26.9271	395.746	0	234.677	349.18	0	0
7.39795	162.903	2.96173	53.7709	55.3378	163.882	27.949	0	95.7626	2.96173	53.7709	83.9157	163.882	27.949	0	37.8153	95.7626	0	50.152	83.9157	0	0
7.40315	98.0625	352.637	226.728	30.5048	11.5745	64.1251	0	1050.2	352.637	226.728	1271.65	11.5745	64.1251	0	2460.39	1050.2	1468.42	1219.96	1271.65	1114.24	0
7.40835	68.7986	170.032	131.664	25.3567	3.5213	50.7469	140.805	334.804	170.032	131.664	427.431	3.5213	50.7469	140.805	765.707	334.804	497.241	381.858	427.431	352.758	140.805
7.41355	106.395	180.279	536.958	46.3581	0	405.591	47.0046	200.923	180.279	536.958	283.808	0	405.591	47.0046	87.7969	200.923	108.439	25.1681	283.808	84.2641	47.0046
[truncated: 910 more rows]

## Sheet: Fig. 2b DDA XIC
RT / min	18:1n-2_Al	18:1n-2_Cr	18:1n-3_Al	18:1n-3_Cr
[truncated: 1,757 more rows]

[truncated: 41 more sheets: Fig. 2a MS, Fig. 2b MSMS, Fig. 2c MS, Fig. 2d MSMS, Fig. 3a, Fig. 3b, Fig. 3c, Fig. 3d, Fig. 4 XIC, Fig. 4 MSMS, Fig. 5a, Fig. 5b, Fig. 5d, Suppl. Fig. 6, Suppl. Fig. 7, Suppl. Fig. 8, Suppl. Fig. 10, Suppl. Fig. 11, Suppl. Fig. 12, Suppl. Fig. 22 …]
